# Supplementary material for: High-Density Genetic Mapping Identifies New Major Loci for Tolerance to Low-Phosphorus Stress in Soybean
Source: Front Plant Sci. 2016 Mar 30;7:372. doi: 10.3389/fpls.2016.00372 (PMC4811872; doi:10.3389/fpls.2016.00372)
Supplement: Figure S3 — Soybean high-density genetic map. The map was constructed based 6159 SLAF markers and markers position in Table S2. The SLAF markers and their location are shown on the right and left, respectively. [file FigureS3.ZIP]

Archive with 20 entries (20 files):
- soybeanChr01.map.png
- soybeanChr02.map.png
- soybeanChr03.map.png
- soybeanChr04.map.png
- soybeanChr05.map.png
- soybeanChr06.map.png
- soybeanChr07.map.png
- soybeanChr08.map.png
- soybeanChr09.map.png
- soybeanChr10.map.png
- soybeanChr11.map.png
- soybeanChr12.map.png
- soybeanChr13.map.png
- soybeanChr14.map.png
- soybeanChr15.map.png
- soybeanChr16.map.png
- soybeanChr17.map.png
- soybeanChr18.map.png
- soybeanChr19.map.png
- soybeanChr20.map.png
