# Supplementary material for: High-Density Genetic Mapping Identifies New Major Loci for Tolerance to Low-Phosphorus Stress in Soybean
Source: Front Plant Sci. 2016 Mar 30;7:372. doi: 10.3389/fpls.2016.00372 (PMC4811872; doi:10.3389/fpls.2016.00372)
Supplement: Figure S4 — Heat map of the high-density genetic map. Each cell represents the recombination rate of two markers. Yellow indicates a lower recombination rate and purple a higher one. [file FigureS4.ZIP]

Archive with 17 entries (17 files):
- Chr01.heatMap.png
- Chr02.heatMap.png
- Chr03.heatMap.png
- Chr04.heatMap.png
- Chr05.heatMap.png
- Chr06.heatMap.png
- Chr07.heatMap.png
- Chr08.heatMap.png
- Chr09.heatMap.png
- Chr13.heatMap.png
- Chr14.heatMap.png
- Chr15.heatMap.png
- Chr16.heatMap.png
- Chr17.heatMap.png
- Chr18.heatMap.png
- Chr19.heatMap.png
- Chr20.heatMap.png
