# Supplementary material for: High-Density Genetic Mapping Identifies New Major Loci for Tolerance to Low-Phosphorus Stress in Soybean
Source: Front Plant Sci. 2016 Mar 30;7:372. doi: 10.3389/fpls.2016.00372 (PMC4811872; doi:10.3389/fpls.2016.00372)
Supplement: Figure S5 — Haplotype map of the genetic map. Blue represents Nannong94-156, red represents Bogao, white means the parent could not be estimated, gray represents deletions. [file FigureS5.ZIP]

Archive with 18 entries (18 files):
- Chr01.loc.haplo.png
- Chr02.loc.haplo.png
- Chr03.loc.haplo.png
- Chr04.loc.haplo.png
- Chr05.loc.haplo.png
- Chr06.loc.haplo.png
- Chr07.loc.haplo.png
- Chr08.loc.haplo.png
- Chr09.loc.haplo.png
- Chr10.loc.haplo.png
- Chr13.loc.haplo.png
- Chr14.loc.haplo.png
- Chr15.loc.haplo.png
- Chr16.loc.haplo.png
- Chr17.loc.haplo.png
- Chr18.loc.haplo.png
- Chr19.loc.haplo.png
- Chr20.loc.haplo.png
