# Supplementary material for: High-Density Genetic Mapping Identifies New Major Loci for Tolerance to Low-Phosphorus Stress in Soybean
Source: Front Plant Sci. 2016 Mar 30;7:372. doi: 10.3389/fpls.2016.00372 (PMC4811872; doi:10.3389/fpls.2016.00372)
Supplement: Table S1 — List of genotype data of 6159 SLAF markers. [file DataSheet1.XLSX]

## Sheet: Table S1
Table S1. List of genotype data of 6,159 SLAF markers.
MarkerID	aa	ab	ac	ad	ae	af	ag	ah	ai	aj	ak	al	am	an	ao	ap	aq	ar	as	at	au	av	aw	ax	ay	az	ba	bb	bc	bd	be	bf	bg	bh	bi	bj	bk	bl	bm	bn	bp	bq	br	bs	bt	bu	bv	bw	bx
Marker304997	b	a	b	b	b	a	b	b	a	b	b	a	b	a	b	a	b	b	a	b	a	a	a	a	b	a	a	b	a	b	a	a	a	b	a	a	a	b	a	b	b	b	a	a	a	b	a	b	b
Marker333835	b	a	b	b	b	a	b	b	a	b	b	a	b	a	b	a	b	b	a	b	a	a	a	a	b	a	a	b	a	b	a	a	a	b	a	a	a	b	a	b	b	b	a	b	a	b	a	b	b
Marker292536	b	a	b	b	b	a	b	b	a	b	b	a	b	a	b	a	b	b	a	b	a	a	a	a	b	a	a	b	a	b	a	a	a	b	a	a	a	b	a	b	b	b	a	b	a	b	a	b	b
Marker349215	b	a	b	b	b	a	b	b	a	b	b	a	b	a	b	a	b	b	a	b	a	a	a	a	b	a	a	b	a	b	a	a	a	b	a	a	a	b	a	b	b	b	a	b	a	b	a	b	b
Marker430744	b	a	b	b	b	a	b	b	a	b	b	a	b	a	b	a	b	b	a	b	a	a	a	a	b	a	a	b	a	b	a	a	a	b	a	a	a	b	a	b	b	b	a	b	a	b	a	b	b
Marker308671	b	a	b	b	b	a	b	b	a	b	b	a	b	a	b	a	b	b	a	b	a	a	a	a	b	a	a	b	a	b	a	a	a	b	a	a	a	b	a	b	b	b	a	b	a	b	a	b	b
Marker433677	b	a	b	b	b	a	b	b	a	b	b	a	b	a	b	a	b	b	a	b	a	a	a	a	b	a	a	b	a	b	a	a	a	b	a	a	a	b	a	b	b	a	a	a	a	b	a	b	b
Marker286070	b	a	b	b	b	a	b	b	a	b	b	a	b	a	b	a	b	b	a	b	a	a	a	a	b	a	a	b	a	b	a	a	a	b	a	a	a	b	a	b	b	a	a	a	a	b	a	b	b
Marker321715	b	a	b	b	b	a	b	b	a	b	b	a	b	a	b	a	b	b	a	b	a	a	a	a	b	a	a	b	a	b	a	a	a	b	a	a	a	b	a	b	b	a	a	a	a	b	a	b	b
Marker356897	b	a	b	b	b	a	b	b	a	b	b	a	b	a	b	a	b	b	a	b	a	a	a	a	b	a	a	b	a	b	a	a	a	b	a	a	a	b	a	b	b	a	a	a	a	b	a	b	b
Marker383200	b	a	b	b	b	a	b	b	a	b	b	a	b	a	b	a	b	b	a	b	a	a	a	a	b	a	a	b	a	b	a	a	a	b	a	a	a	b	a	b	b	a	a	a	a	b	a	b	b
Marker290656	b	a	b	b	b	a	b	b	a	b	b	a	b	a	b	a	b	b	a	b	a	a	a	a	b	a	a	b	a	b	a	a	a	b	a	a	a	b	a	b	b	a	a	a	a	b	a	b	b
Marker433484	b	a	b	b	b	a	b	b	a	b	b	a	b	a	b	a	b	b	a	b	a	a	a	a	b	a	a	b	a	b	a	a	a	b	a	a	a	-	a	b	b	a	a	a	a	b	a	b	b
Marker413106	b	a	b	b	b	a	b	b	a	b	b	a	b	a	b	a	b	b	a	b	a	a	a	a	b	a	a	b	a	b	a	a	a	b	a	a	a	a	a	b	b	a	a	a	a	b	a	b	b
Marker280424	b	a	b	b	a	a	b	b	a	b	b	a	b	a	b	a	b	b	a	b	a	a	a	a	b	a	a	b	a	b	a	a	a	b	a	a	a	a	a	b	b	a	a	a	a	b	a	b	b
Marker421745	b	a	b	b	a	a	a	b	a	b	b	a	b	a	b	a	b	b	a	b	a	a	a	a	b	a	a	b	a	b	a	a	a	b	a	a	a	a	a	b	b	a	a	b	b	b	a	b	b
Marker399740	b	a	b	b	a	a	a	b	a	b	b	a	b	a	b	b	b	b	a	b	a	a	a	a	b	a	a	b	a	b	a	a	a	a	a	a	a	a	b	b	b	a	a	b	b	b	a	b	b
Marker373576	b	a	b	b	a	a	a	b	a	b	b	a	b	b	b	b	b	b	a	a	a	a	a	b	b	b	b	b	a	a	a	a	a	a	a	a	a	a	b	b	b	a	a	b	b	b	a	b	b
Marker405817	b	a	b	b	a	a	a	b	a	b	a	b	b	b	b	b	b	b	b	a	b	a	a	b	b	b	b	b	a	a	a	a	a	a	a	a	a	a	b	b	b	a	a	b	b	b	a	b	b
Marker281902	b	a	b	b	a	a	a	b	a	b	a	b	b	b	b	b	b	b	b	a	b	a	a	b	b	b	b	b	a	a	a	a	a	a	a	a	a	a	b	b	b	a	a	b	b	b	a	b	b
Marker408322	b	a	b	b	a	a	a	b	a	b	a	b	b	b	b	b	b	b	b	a	b	a	a	b	b	b	b	b	a	a	a	a	a	a	a	a	a	a	b	b	b	a	a	b	b	b	a	b	b
Marker449157	b	a	b	b	a	a	a	b	a	b	a	b	b	b	b	b	b	b	b	a	b	a	a	b	b	b	b	b	a	a	a	a	a	a	a	a	a	a	b	b	b	a	a	b	b	b	a	b	b
Marker396047	b	a	b	b	a	a	a	b	a	b	a	b	b	b	b	b	b	b	b	a	b	a	a	b	b	b	b	b	a	a	a	a	a	a	a	a	a	a	b	b	b	a	a	b	b	b	a	b	b
Marker342410	b	a	b	b	a	a	a	b	a	b	a	b	b	b	b	b	b	b	b	a	b	a	a	b	b	b	b	b	a	a	a	a	a	a	a	a	a	a	b	b	b	a	a	b	b	b	a	b	b
Marker290078	b	a	b	b	a	a	a	b	a	b	a	b	b	b	b	b	b	b	b	a	b	a	a	b	b	b	b	b	a	a	a	a	a	a	a	a	a	a	b	b	b	a	a	b	b	b	a	a	b
Marker367980	b	a	b	b	a	a	a	b	a	b	a	b	b	b	b	b	b	b	b	a	b	a	a	b	b	b	b	b	a	a	a	a	a	a	a	a	a	a	b	b	b	a	a	b	b	b	a	a	b
Marker383793	b	a	b	b	a	a	a	b	a	b	a	b	b	b	b	b	b	b	b	a	b	a	a	b	b	b	b	b	a	a	a	a	a	a	a	a	a	a	b	b	b	a	a	b	b	b	a	b	b
Marker278766	b	a	a	b	a	a	a	b	a	b	a	b	b	b	b	b	b	b	b	a	b	a	a	b	b	b	b	b	a	a	a	a	a	a	a	a	a	a	b	b	b	a	b	b	b	b	a	b	b
Marker313387	b	a	a	b	a	a	a	b	a	b	a	b	b	b	b	b	b	b	b	a	b	a	a	b	b	b	b	b	a	a	a	a	a	a	a	a	a	a	b	b	b	a	b	b	b	b	a	b	b
Marker377706	b	a	a	b	a	a	a	b	a	b	a	b	b	b	b	b	b	b	b	a	b	a	a	b	b	b	b	b	a	a	a	a	a	a	a	a	a	a	b	b	b	a	b	b	b	b	a	b	b
Marker392566	b	a	a	b	a	a	a	b	a	b	a	b	b	b	b	b	b	b	b	a	b	a	a	b	b	b	b	b	a	a	a	a	a	a	a	a	a	a	b	b	b	a	b	b	b	b	a	b	b
Marker416363	b	a	a	b	a	a	a	b	a	b	a	b	b	b	b	b	b	b	b	a	b	a	a	b	b	b	b	b	a	a	a	a	a	a	a	a	a	a	b	b	b	a	b	b	b	b	a	b	b
Marker285297	b	a	a	b	a	a	a	b	a	b	a	b	b	b	b	b	b	b	b	a	b	a	a	b	b	b	b	b	a	a	a	a	a	a	a	a	a	a	b	b	b	a	b	b	b	b	a	b	b
Marker338537	b	a	a	b	a	a	a	b	a	b	a	b	b	b	b	b	b	b	b	a	b	a	a	b	b	b	b	b	a	a	a	a	a	a	a	a	a	a	b	b	b	a	b	b	b	b	a	b	b
Marker329026	b	a	a	b	a	a	a	b	a	b	a	b	b	b	b	b	b	b	b	a	b	a	a	b	b	b	b	b	a	a	a	a	a	a	a	a	a	a	b	b	b	a	b	b	b	b	a	b	b
Marker371618	b	a	a	b	a	a	a	b	a	b	a	b	b	b	b	b	b	b	b	a	b	a	a	b	b	b	b	b	a	a	a	a	a	a	a	a	a	a	b	b	b	a	b	b	b	b	a	b	b
Marker368827	b	a	a	b	a	a	a	b	a	b	a	b	b	b	b	b	b	b	b	a	b	a	a	b	b	b	b	b	a	a	a	a	a	a	a	a	a	a	b	b	b	a	b	b	b	b	a	b	b
Marker379278	b	a	a	b	a	a	a	b	a	b	a	b	b	b	b	b	b	b	b	a	b	a	a	b	b	b	b	b	a	a	a	a	a	a	a	a	a	a	b	b	b	a	b	b	b	b	a	b	b
Marker275947	b	a	a	b	a	a	a	b	a	b	a	b	b	b	b	b	b	b	b	a	b	a	a	b	b	b	b	b	a	a	a	a	a	a	a	a	a	a	b	b	b	a	b	b	b	b	a	b	b
Marker381433	b	a	a	b	a	a	a	b	a	b	a	b	b	a	b	b	b	b	b	a	b	a	a	b	b	b	b	b	a	a	a	a	a	a	a	a	a	a	b	b	b	a	b	b	b	b	a	b	b
Marker327624	b	a	a	b	a	a	a	b	a	b	a	b	b	a	b	b	b	b	b	a	b	a	a	b	b	b	b	b	a	a	a	a	a	a	a	a	a	a	b	b	b	a	b	b	b	b	a	b	b
Marker437926	b	a	a	b	a	a	a	b	a	b	a	b	b	a	b	b	b	b	b	a	b	a	a	b	b	b	b	b	a	a	a	a	a	a	a	a	a	a	b	b	b	a	b	b	b	b	a	b	b
Marker399881	b	a	a	b	a	a	a	b	a	b	a	b	b	a	b	b	b	b	b	a	b	a	a	b	b	b	b	b	a	a	a	a	a	a	a	a	a	a	b	b	b	a	b	b	b	b	a	b	b
Marker323785	b	a	a	b	a	a	a	b	a	b	a	b	b	a	b	b	b	b	b	a	b	a	a	b	b	b	b	b	a	a	a	a	a	a	a	a	a	a	b	b	b	a	b	b	b	b	a	b	b
Marker332487	b	a	a	b	a	a	a	b	a	b	a	b	b	a	b	b	b	b	b	a	b	a	a	b	b	b	b	b	a	a	a	a	a	a	a	a	a	a	b	b	b	a	b	b	b	b	a	b	b
Marker354057	b	a	a	b	a	a	a	b	a	b	a	b	b	a	b	b	b	b	b	a	b	a	a	b	b	b	b	b	a	a	a	a	a	a	a	a	a	a	b	b	b	a	b	b	a	b	a	b	b
Marker404398	b	a	a	b	a	a	a	b	a	b	a	b	b	b	b	b	b	b	b	a	b	a	a	b	b	b	b	b	a	a	a	a	a	a	a	a	a	a	b	b	b	a	b	b	a	b	a	b	b
Marker357259	b	a	a	b	a	a	a	b	a	b	a	b	b	b	b	b	b	b	b	a	b	a	a	b	b	b	b	b	a	a	a	a	a	a	a	a	a	a	b	b	b	a	b	b	a	b	a	b	b
Marker287663	b	a	a	b	a	a	a	b	a	b	a	b	b	b	b	b	b	b	b	a	b	a	a	b	b	b	b	b	a	a	a	a	a	a	a	a	a	a	b	b	b	a	b	b	a	b	a	b	b
Marker313423	b	a	a	b	a	a	a	b	a	b	a	b	b	b	b	b	b	b	b	a	b	a	a	b	b	b	b	b	a	a	a	a	a	a	a	a	a	a	b	b	b	a	b	b	a	b	a	b	b
Marker407075	b	a	a	b	a	a	a	b	a	b	a	b	b	b	b	b	b	b	b	a	b	a	a	b	b	b	b	b	a	a	a	a	a	a	a	a	a	a	b	b	b	a	b	b	a	b	a	b	b
Marker377738	b	a	a	b	a	a	a	b	a	b	a	b	b	b	b	b	b	b	b	a	b	a	a	b	b	b	b	b	a	a	a	a	a	a	a	a	a	a	b	b	b	a	b	b	b	b	a	b	b
Marker280617	b	a	a	b	a	a	a	b	a	b	a	b	b	b	b	b	b	b	b	a	b	a	a	a	b	b	b	b	a	a	a	a	a	a	a	a	a	a	b	b	b	a	b	b	b	b	a	b	b
Marker437521	a	a	a	b	a	a	a	b	a	b	a	b	b	b	b	b	b	b	b	a	b	a	b	a	b	b	b	b	a	a	a	a	a	a	a	a	b	a	b	a	b	a	b	b	b	b	a	b	b
Marker445343	a	-	b	b	a	a	a	b	a	a	a	b	a	b	b	a	b	b	b	a	b	b	b	a	b	b	b	b	a	a	a	a	a	a	b	a	b	a	b	a	b	a	a	b	b	b	a	b	b
Marker445379	a	b	b	a	a	a	a	b	a	a	a	b	a	b	b	a	b	b	b	a	b	b	b	a	b	a	b	b	b	a	a	a	a	a	b	a	b	a	b	a	b	b	a	b	b	b	a	b	b
Marker432040	a	b	b	a	a	a	a	b	a	a	a	b	a	b	b	a	b	b	b	a	b	b	b	a	b	a	b	b	b	a	a	a	a	a	b	a	b	a	b	a	b	b	a	a	b	b	a	b	b
Marker424911	a	b	b	a	a	a	a	b	a	a	a	b	a	b	b	a	b	b	b	a	b	b	b	a	b	a	b	b	b	a	a	a	a	a	b	a	b	a	b	a	b	b	a	a	b	b	a	b	b
Marker276158	a	b	b	a	a	b	a	b	a	a	b	b	a	b	b	a	b	b	b	a	b	b	b	a	b	a	b	b	b	a	a	a	a	a	b	a	b	a	b	a	b	b	a	a	b	b	a	b	b
Marker295119	a	b	b	a	a	b	a	b	a	a	b	b	a	b	b	a	b	b	b	a	b	b	b	a	b	a	b	b	b	a	a	a	a	a	b	a	b	a	b	a	b	b	a	a	b	b	a	b	b
Marker338587	a	b	b	a	a	b	a	b	a	a	b	b	a	b	b	a	b	b	b	a	b	b	b	a	b	a	b	b	b	a	a	a	a	a	b	a	b	a	b	a	b	b	a	a	b	b	a	b	b
Marker430312	a	b	b	a	a	b	a	b	a	a	b	b	a	b	b	a	b	b	b	a	b	b	b	a	b	a	b	b	b	a	a	a	a	a	b	a	b	a	b	a	b	b	a	a	b	b	a	b	b
Marker397044	a	b	b	a	a	b	a	b	a	a	b	b	a	a	b	a	b	b	b	a	b	b	b	a	b	a	b	b	b	b	a	a	a	a	b	a	b	a	b	a	b	b	a	a	b	b	a	b	b
Marker323096	a	b	b	a	a	b	a	b	a	a	b	b	a	a	b	a	b	b	b	a	b	b	b	a	b	a	b	b	b	b	a	a	a	a	b	a	b	a	b	a	b	b	a	a	b	b	a	b	b
Marker379257	a	b	b	a	a	b	a	b	a	a	b	b	a	a	b	a	b	b	b	a	b	b	b	a	b	a	b	b	b	b	a	a	a	a	b	a	b	a	b	a	b	b	a	a	b	b	a	b	b
Marker337202	a	b	b	a	a	b	a	b	a	a	b	b	a	a	b	a	b	b	b	a	b	b	b	a	b	a	a	b	b	b	a	a	a	a	b	a	b	a	b	a	b	b	a	a	b	b	a	b	b
Marker423027	a	-	b	a	a	b	a	b	a	a	b	b	a	a	b	a	b	b	b	a	b	b	b	a	b	-	a	a	b	b	a	a	a	a	b	a	b	a	b	a	b	b	a	b	b	b	a	b	b
Marker328589	a	a	b	a	a	b	a	b	a	a	b	b	a	a	b	a	b	-	b	b	b	b	b	a	b	b	a	a	b	b	b	a	a	a	b	a	b	a	b	a	b	b	a	b	b	b	a	b	b
Marker419179	a	a	b	a	b	b	a	b	a	a	b	b	a	a	b	a	b	a	b	b	b	b	b	a	b	b	a	a	a	b	b	b	a	a	b	a	b	a	b	a	b	b	a	b	b	b	a	b	b
Marker301643	a	a	b	a	b	b	a	b	a	a	a	b	a	a	b	a	b	a	b	b	b	a	a	a	b	b	a	a	a	b	b	b	a	a	b	a	b	a	b	a	b	b	a	b	b	b	a	b	b
Marker447953	a	a	b	a	b	b	a	b	a	a	a	b	a	a	b	a	b	a	b	b	b	a	a	a	b	b	a	a	a	b	b	b	a	a	b	a	b	a	b	a	b	b	a	b	b	b	a	b	b
Marker418759	a	a	b	a	b	b	a	b	a	a	a	b	a	a	b	a	b	a	b	b	b	a	a	a	b	b	a	a	a	b	b	b	a	a	b	a	b	a	b	a	b	b	a	b	b	b	a	b	b
Marker385676	a	a	b	a	b	b	a	b	a	a	a	b	a	a	b	a	b	a	b	b	b	a	a	a	b	b	a	a	a	b	b	b	a	a	b	a	b	a	b	a	b	b	a	b	b	b	a	b	b
Marker312762	a	a	b	a	b	b	a	b	a	a	a	b	a	a	b	a	b	a	b	b	b	a	a	a	b	b	a	a	a	b	b	b	a	a	b	a	b	a	b	a	b	b	a	b	b	b	a	b	b
Marker336823	a	a	b	a	b	b	a	b	a	a	a	b	a	a	b	a	b	a	b	b	b	a	a	a	b	b	a	a	a	b	b	b	a	a	b	a	b	a	b	a	b	b	a	b	b	b	a	b	b
Marker382022	a	a	b	a	b	b	a	b	a	a	a	b	a	a	b	a	b	a	b	b	b	a	a	a	b	b	a	a	a	b	b	b	a	a	b	a	b	a	b	a	b	b	a	b	b	b	a	b	b
Marker360390	a	a	b	a	b	b	a	b	a	a	a	b	a	a	b	a	b	a	b	b	b	a	a	a	b	b	a	a	a	b	b	b	a	a	b	a	b	b	b	a	b	b	a	b	b	b	a	b	b
Marker312928	a	a	b	a	b	b	a	b	a	a	a	b	b	a	b	a	b	a	b	b	a	a	a	a	b	b	a	a	a	b	b	b	a	a	a	a	b	b	b	a	b	b	a	b	b	b	a	b	b
Marker328142	a	a	b	b	b	b	a	b	a	a	a	b	b	a	b	a	b	a	b	b	a	a	a	b	b	b	a	a	a	b	b	a	a	a	a	a	b	b	b	a	b	b	a	b	b	b	a	b	b
Marker344006	a	a	b	b	b	b	a	b	a	a	a	b	b	a	b	a	a	a	b	b	a	a	a	a	b	b	a	a	a	b	a	a	a	a	a	a	a	b	b	a	b	b	a	b	b	b	b	b	b
Marker339482	a	a	b	b	b	b	a	b	a	a	a	b	b	a	b	a	a	a	b	b	a	a	a	b	b	b	a	a	a	b	a	a	a	a	a	a	a	b	b	a	b	b	a	b	b	b	b	b	b
Marker433404	a	a	b	b	b	b	a	b	b	a	a	b	b	a	b	a	a	a	b	b	a	a	a	b	b	b	a	a	a	b	a	a	a	a	a	a	a	b	b	a	b	b	a	b	b	b	b	b	b
Marker320005	a	a	b	b	b	b	a	b	b	a	a	b	b	a	b	a	a	a	b	b	a	a	a	b	b	b	a	a	a	b	a	a	a	a	a	a	a	b	b	a	b	b	a	b	b	b	b	b	b
Marker405317	a	a	b	b	b	b	a	b	b	a	a	b	b	a	b	a	a	a	b	b	a	a	a	b	b	b	a	a	a	b	a	a	a	a	a	a	a	b	b	a	b	b	a	b	b	b	b	b	b
Marker386570	a	a	b	b	b	b	a	b	b	a	a	b	b	a	b	a	a	a	b	b	a	a	a	b	b	b	a	a	a	b	a	a	a	a	a	a	a	b	b	a	b	b	a	b	b	b	b	b	b
Marker363950	a	a	b	b	b	b	a	b	b	a	a	b	b	b	b	a	a	a	b	b	a	a	a	b	b	b	a	a	a	b	a	a	a	a	a	a	a	b	b	a	b	b	a	b	b	b	b	b	b
Marker288995	a	a	b	b	b	b	a	b	b	a	a	b	b	b	b	a	a	a	b	b	a	a	a	b	b	b	a	a	a	b	a	a	a	a	a	a	a	b	b	a	b	b	a	b	b	b	b	b	b
Marker408711	a	a	b	b	b	b	a	b	b	a	a	b	b	b	b	a	a	a	b	b	a	a	a	b	b	b	a	a	a	b	a	a	a	a	a	a	a	b	b	a	b	b	a	b	b	b	b	b	b
Marker294239	a	a	b	b	b	b	a	b	b	a	a	b	b	b	b	a	a	a	b	b	a	a	a	b	b	b	a	a	a	b	a	a	a	a	a	a	a	b	b	a	b	b	a	b	b	b	b	b	b
Marker411983	a	a	b	b	b	b	a	b	b	a	a	b	b	b	b	a	a	a	b	b	a	a	a	b	b	b	a	a	a	b	a	a	a	a	a	a	a	b	b	a	b	b	a	b	b	b	b	b	b
Marker393566	a	a	a	a	b	b	a	b	b	a	a	b	b	b	b	a	a	a	b	b	a	a	a	b	b	b	a	a	a	b	a	a	a	a	a	a	a	b	b	a	b	b	a	b	b	b	b	b	b
Marker413754	a	a	a	a	b	b	a	b	b	a	a	b	a	b	b	a	a	a	b	b	a	a	a	b	b	b	a	a	a	b	a	a	a	a	a	a	a	b	b	a	b	b	a	b	b	b	b	b	b
Marker363908	a	a	a	a	b	b	a	b	b	a	a	b	a	b	b	a	a	a	b	b	a	a	a	b	b	b	a	a	a	b	a	a	a	a	a	a	a	b	b	a	b	b	a	b	b	b	b	b	b
Marker365161	a	a	a	a	b	b	a	b	b	a	a	b	a	b	b	a	a	a	b	b	a	a	a	b	b	b	a	a	a	b	a	a	a	a	a	a	a	b	b	a	b	b	a	b	b	b	b	b	b
Marker413264	a	a	a	a	b	b	a	b	b	a	a	b	a	b	b	a	a	a	b	b	a	a	a	b	b	b	a	a	a	b	a	a	a	a	a	a	a	b	b	a	b	b	a	b	b	b	b	b	b
Marker438292	a	a	a	a	b	b	a	b	b	a	a	b	a	b	b	a	a	a	b	b	a	a	a	b	b	b	a	a	a	b	a	a	a	a	a	a	a	b	b	a	b	b	a	b	b	b	b	b	b
Marker2371290	a	a	b	b	a	a	a	b	b	a	a	a	a	a	b	b	b	a	b	b	b	a	a	a	b	a	a	b	a	a	b	b	a	b	b	a	b	a	b	b	b	b	b	a	a	b	a	a	a
Marker2455826	a	a	b	b	a	a	a	b	b	a	a	a	a	a	b	b	b	a	b	b	b	a	a	a	b	a	a	b	a	a	b	b	a	b	b	a	b	a	b	b	b	b	b	a	a	b	a	a	a
Marker2374260	a	a	b	b	b	a	a	b	b	b	a	a	a	a	b	b	b	a	b	b	b	a	a	a	b	a	b	b	a	a	a	a	a	b	b	a	b	a	b	b	b	b	b	a	a	b	a	a	a
Marker2442162	a	a	b	b	b	a	a	b	b	b	a	a	a	a	b	b	b	a	b	b	b	a	a	a	b	a	a	b	a	a	a	a	a	b	b	a	b	a	b	b	b	b	b	a	a	b	a	a	a
Marker2459080	a	a	b	b	b	a	b	b	b	b	a	a	a	a	b	b	b	a	b	b	b	a	a	a	b	a	b	b	a	a	a	a	a	b	b	a	b	a	b	b	b	b	b	a	a	b	a	a	a
Marker2377055	a	a	b	b	b	a	b	b	b	b	a	a	a	a	b	a	b	a	b	b	b	a	a	a	b	a	b	b	a	a	a	a	a	b	b	a	b	a	b	b	b	b	b	a	a	b	a	a	a
Marker2407344	a	a	b	b	b	a	b	b	b	b	a	a	a	a	b	a	b	a	b	b	b	a	a	a	b	a	b	b	a	a	a	a	a	b	b	a	b	a	b	b	b	b	b	a	a	b	a	a	a
Marker2422872	a	a	b	b	b	a	b	b	b	b	a	a	a	a	b	a	b	a	b	b	b	a	a	a	b	a	b	b	a	a	a	a	a	b	b	a	b	a	b	b	b	b	b	a	a	b	a	a	a
Marker2469071	a	a	b	b	b	a	b	b	b	b	a	a	a	a	b	a	b	a	b	b	b	a	a	a	b	a	b	b	a	a	a	a	a	b	b	a	b	a	b	b	b	b	b	a	a	b	a	a	a
Marker2373489	a	a	b	b	b	a	b	b	b	b	a	a	a	a	b	a	b	a	b	b	b	a	a	a	b	a	b	b	a	a	a	a	a	b	b	a	b	a	b	b	b	b	b	a	a	b	a	a	a
Marker2446152	a	a	b	b	b	a	b	b	b	b	a	a	a	a	b	a	b	a	b	b	b	a	a	a	b	a	b	b	a	a	a	a	a	b	b	a	b	a	b	b	b	b	b	a	a	b	a	a	a
Marker2456505	a	a	b	b	b	a	b	b	b	b	a	a	a	a	b	a	b	a	b	b	b	a	a	a	a	a	b	b	a	a	a	a	a	b	b	a	b	a	b	b	b	b	b	a	a	b	a	a	a
Marker2433448	a	a	b	b	b	a	b	b	b	b	a	a	b	a	b	a	b	a	b	b	b	a	a	a	a	a	b	b	a	a	a	a	a	b	b	a	b	a	b	b	b	b	b	a	a	b	a	a	a
Marker2386942	a	a	b	b	b	a	b	b	b	b	a	a	b	a	a	a	b	a	b	b	b	a	a	a	a	a	b	b	a	a	a	a	a	b	b	a	b	a	b	b	b	b	b	a	a	b	a	a	a
Marker2434625	a	a	b	b	b	a	b	b	b	b	a	a	b	a	a	a	b	a	b	b	b	a	a	a	a	a	b	b	a	a	a	a	a	b	b	a	b	a	b	b	b	b	b	a	a	b	a	a	a
Marker2463817	a	a	b	b	b	a	b	b	b	b	a	a	b	a	a	a	b	a	b	b	b	a	a	a	a	a	b	b	a	a	a	a	a	b	b	a	b	a	b	b	b	b	b	a	a	b	a	a	a
Marker2405406	a	a	b	b	b	a	b	b	b	b	a	a	b	a	a	a	b	a	b	b	b	a	a	a	a	a	b	b	a	a	a	a	a	b	b	a	b	a	b	b	b	b	b	a	a	b	a	a	a
Marker2453508	a	a	b	b	b	a	b	b	b	b	a	a	b	a	a	a	b	a	b	b	b	a	a	a	a	a	b	b	a	a	a	a	a	b	b	a	b	a	b	b	b	b	b	a	a	b	a	a	a
Marker2445433	a	a	a	b	b	a	b	b	b	b	a	a	b	a	a	a	b	a	b	b	b	a	a	a	a	a	b	b	a	a	a	a	a	b	b	a	b	a	b	b	b	b	b	a	a	b	a	a	a
Marker2453408	a	a	a	b	b	a	b	a	b	b	a	a	b	a	a	a	b	a	a	b	b	a	a	a	a	a	b	b	a	a	a	a	a	b	b	a	b	a	b	b	b	b	b	a	a	b	a	a	a
Marker2335657	a	a	a	b	b	a	b	a	b	b	a	a	b	a	a	a	b	a	a	b	b	a	a	a	a	a	b	b	a	a	a	a	a	b	b	a	b	a	b	b	b	b	b	a	a	b	a	a	a
Marker2384461	a	a	a	b	b	a	b	-	b	b	a	a	b	a	a	a	b	a	a	b	b	a	a	a	a	a	b	b	a	a	a	a	a	b	b	a	b	a	b	b	b	b	b	a	a	b	a	a	a
Marker2423782	a	a	a	b	b	a	b	a	b	b	a	a	b	a	a	a	b	a	a	b	b	a	a	a	a	a	b	b	a	a	a	a	a	b	b	a	b	a	b	b	b	b	a	a	a	b	a	a	a
Marker2423898	a	a	a	b	b	a	b	a	b	b	a	a	b	a	a	a	b	a	a	b	b	a	a	a	a	a	b	b	a	a	a	a	a	b	b	a	b	a	b	b	b	b	b	a	a	b	a	a	a
Marker2396580	a	a	a	b	b	a	b	a	b	b	a	a	b	a	a	a	b	a	a	b	a	a	a	a	a	a	b	b	a	a	a	a	a	b	b	a	b	a	b	b	b	a	a	a	a	b	a	a	a
Marker2439894	a	a	a	b	b	a	b	a	b	b	a	a	b	a	a	a	b	a	a	a	a	a	a	a	a	a	b	b	a	a	a	a	a	b	b	a	b	a	b	b	b	a	b	a	a	a	a	a	a
Marker2404490	a	a	a	b	b	a	b	a	b	b	a	a	b	a	a	a	b	a	a	a	a	a	a	a	a	a	b	b	a	a	a	a	a	b	b	a	b	a	a	b	b	a	b	a	a	a	a	a	a
Marker2359119	b	a	a	b	b	a	b	a	b	b	a	a	b	a	a	a	b	a	a	a	a	a	a	a	a	a	b	b	a	a	a	a	a	b	b	a	b	a	a	b	b	b	b	a	a	a	a	a	a
Marker2453053	b	a	a	a	b	a	b	a	b	b	a	a	a	a	a	a	b	a	a	a	a	a	a	a	a	a	b	b	a	a	a	b	a	b	b	a	a	a	a	b	b	a	a	a	a	a	a	b	a
Marker2395156	b	a	a	a	b	a	b	a	b	b	a	a	a	a	a	a	b	a	a	a	a	a	a	a	a	a	b	b	a	a	b	b	a	b	b	a	a	a	a	b	b	b	b	a	a	a	a	b	a
Marker2459068	b	a	a	a	b	a	b	a	b	b	a	a	a	a	a	a	b	a	a	a	a	a	a	a	a	a	b	b	a	a	b	b	a	b	b	a	a	a	a	b	b	b	b	a	a	a	a	b	a
Marker2385428	b	a	a	a	b	a	b	a	b	b	a	a	a	a	a	a	b	a	a	a	a	a	a	a	a	a	b	b	a	a	b	b	a	b	b	a	a	a	a	b	a	b	b	a	a	a	a	b	a
Marker2409980	b	a	a	a	b	a	b	a	b	b	a	a	a	a	a	a	b	a	a	a	a	a	a	a	a	a	b	b	a	a	b	b	a	b	b	a	a	a	a	b	a	b	b	a	a	a	a	b	a
Marker2366951	b	a	a	a	b	a	b	a	b	b	a	a	a	a	a	a	b	a	a	a	a	a	a	a	a	a	b	b	a	a	b	b	a	b	b	a	a	a	a	b	a	b	b	a	a	a	a	b	a
Marker2356444	b	a	a	a	b	a	b	a	b	b	a	a	a	a	a	a	b	a	a	a	a	a	a	a	a	a	b	b	a	a	b	b	a	b	b	a	a	a	a	b	a	b	b	a	a	a	a	b	a
Marker2388729	b	a	a	a	b	a	b	a	b	b	a	a	a	a	a	a	b	a	a	a	a	a	a	a	a	a	b	b	a	a	b	b	a	b	b	a	a	a	a	b	a	b	b	a	a	a	a	b	a
Marker2371971	b	a	a	a	b	a	b	a	b	b	a	a	a	a	a	a	b	a	a	a	a	a	a	a	a	a	b	b	a	a	b	b	a	b	b	a	a	a	a	b	a	b	b	a	a	a	a	b	a
Marker2401034	b	a	a	a	b	a	b	a	b	b	a	a	a	a	a	a	b	a	a	a	a	a	a	a	a	a	b	b	a	a	b	b	a	b	b	a	a	a	a	b	a	b	b	a	a	a	a	b	a
Marker2458905	b	a	a	a	b	a	b	a	b	b	a	a	a	a	a	a	b	a	a	a	a	a	a	a	a	a	b	b	a	a	b	b	a	b	b	a	a	a	a	b	a	b	b	a	a	a	a	b	a
Marker2351544	b	a	a	a	b	a	b	a	b	b	a	a	a	a	a	a	b	a	a	a	a	a	a	a	a	a	b	b	a	a	b	b	a	b	b	a	a	a	a	b	a	b	b	a	a	a	a	b	a
Marker2457848	b	a	a	a	b	a	b	a	b	b	a	a	a	a	a	a	b	a	a	a	a	a	a	a	a	a	b	b	a	a	b	b	a	b	b	a	a	a	a	b	a	b	b	a	a	a	a	b	a
Marker2414936	b	a	a	a	b	a	b	a	b	b	a	a	a	a	a	a	b	a	a	a	a	a	a	a	a	a	b	b	a	a	b	b	a	b	b	a	a	a	a	b	a	b	b	a	a	a	a	b	a
Marker2370325	b	a	a	a	b	a	b	a	b	b	a	a	a	a	a	a	b	a	a	a	a	a	a	a	a	a	b	b	a	a	b	b	a	b	b	a	a	a	a	b	a	b	b	a	a	a	a	b	a
Marker2418164	b	a	a	a	b	a	b	a	b	b	a	a	a	a	a	a	b	a	a	a	a	a	a	a	a	a	b	b	a	a	b	b	a	b	b	a	a	a	a	b	a	b	b	a	a	a	a	b	a
Marker2436657	b	a	a	a	b	a	b	a	b	b	a	a	a	a	a	a	b	a	a	a	a	a	a	a	a	a	b	b	a	a	b	b	a	b	b	a	a	a	a	b	a	b	b	a	a	a	a	b	a
Marker2393863	b	a	a	a	b	a	b	a	b	b	a	a	a	a	a	a	b	a	a	a	a	a	a	a	a	a	b	b	a	a	b	b	a	b	b	a	a	a	a	b	a	b	b	a	a	a	a	b	a
Marker2462243	b	a	a	a	b	a	b	a	b	b	a	a	a	a	a	a	b	a	a	a	a	a	a	a	a	a	b	b	a	a	b	b	a	b	b	a	a	a	a	b	a	b	b	a	a	a	a	b	a
Marker2398410	b	a	a	a	b	a	b	a	b	b	a	a	a	a	a	a	b	a	a	a	a	a	a	a	a	a	b	b	a	a	b	b	a	b	b	a	a	a	a	b	a	b	b	a	a	a	a	b	a
Marker2343744	b	a	a	a	b	a	b	a	b	b	a	a	a	a	a	a	b	a	a	a	a	a	a	a	a	a	b	b	a	a	b	b	a	b	b	a	a	a	a	b	a	b	b	a	a	a	a	b	a
Marker2434361	b	a	a	a	b	a	b	a	b	b	a	a	a	a	a	a	b	a	a	a	a	a	a	a	a	a	b	b	a	a	b	b	a	b	b	a	a	a	a	b	a	b	b	a	a	a	a	b	a
Marker2424736	b	a	a	a	b	a	b	a	b	b	a	a	a	a	a	a	b	a	a	a	a	a	a	a	a	a	b	b	a	a	b	b	a	b	b	a	a	a	a	b	a	b	b	a	a	a	a	b	a
Marker2460045	b	a	a	a	b	a	b	a	b	b	a	a	a	a	a	a	b	a	a	a	a	a	a	a	a	a	b	b	a	a	b	b	a	b	b	a	a	a	a	b	a	b	b	a	a	a	a	b	a
Marker2438618	b	a	a	a	b	a	b	a	b	b	a	a	a	a	a	a	b	a	a	a	a	a	a	a	a	a	b	b	a	a	b	b	a	b	b	a	a	a	a	b	a	b	b	a	a	a	a	b	a
Marker2366834	b	a	a	a	b	a	b	a	b	b	a	a	a	a	a	a	b	a	a	a	a	a	a	a	a	a	b	b	a	a	b	b	a	b	b	a	a	a	a	b	a	b	b	a	a	a	a	b	a
Marker2417888	b	a	a	a	b	a	b	a	b	b	a	a	a	a	a	a	b	a	a	a	a	a	a	a	a	a	b	b	a	a	b	b	a	b	b	a	a	a	a	b	a	b	b	a	a	a	a	b	a
Marker2449532	b	a	a	a	b	a	b	a	b	b	a	a	a	a	a	a	b	a	a	a	a	a	a	a	a	a	b	b	a	a	b	b	a	b	b	a	a	a	a	b	a	b	b	a	a	a	a	b	a
Marker2447142	b	a	a	a	b	a	b	a	b	b	a	a	a	a	a	a	b	a	a	a	a	a	a	a	a	a	b	b	a	a	b	b	a	b	b	a	a	a	a	b	a	b	b	a	a	a	a	b	a
Marker2454925	b	a	a	a	b	a	b	a	b	b	a	a	a	a	a	a	b	a	a	a	a	a	a	a	a	a	b	b	a	a	b	b	a	b	b	a	a	a	a	b	a	b	b	a	a	a	a	b	a
Marker2340760	b	a	a	a	b	a	b	a	b	b	a	a	a	a	a	a	b	a	a	a	a	a	a	a	a	a	b	b	a	a	b	b	a	b	b	a	a	a	a	b	a	b	b	a	a	a	a	b	a
Marker2415239	b	a	a	a	b	a	b	a	b	b	a	a	a	a	a	a	b	a	a	a	a	a	a	a	a	a	b	b	a	a	b	b	a	b	b	a	a	a	a	b	a	b	b	a	a	a	a	b	a
Marker2360950	b	a	a	a	b	a	b	a	b	b	a	a	a	a	a	a	b	a	a	a	a	a	a	a	a	a	b	b	a	a	b	b	a	b	b	a	a	a	a	b	a	b	b	a	a	a	a	b	a
Marker2429649	b	a	a	a	b	a	b	a	b	b	a	a	a	a	a	a	b	a	a	a	a	a	a	a	a	a	b	b	a	a	b	b	a	b	b	a	a	a	a	b	a	b	b	a	a	a	a	b	a
Marker2406258	b	a	a	a	b	a	b	a	b	b	a	a	a	a	a	a	b	a	a	a	a	a	a	a	a	a	b	b	a	a	b	b	a	b	b	a	a	a	a	b	a	b	b	a	a	a	a	b	a
Marker2421577	b	a	a	a	b	a	b	a	b	b	a	a	a	a	a	a	b	a	a	a	a	a	a	a	a	a	b	b	a	a	b	b	a	b	b	a	a	a	a	b	a	b	b	a	a	a	a	b	a
Marker2368000	b	a	a	a	b	a	b	a	b	b	a	a	a	a	a	a	b	a	a	a	a	a	a	a	a	a	b	b	a	a	b	b	a	b	b	a	a	a	a	b	a	b	b	a	a	a	a	b	a
Marker2388696	b	a	a	a	b	a	b	a	b	b	a	a	a	a	a	a	b	a	a	a	a	a	a	a	a	a	b	b	a	a	b	b	a	b	b	a	a	a	a	b	a	b	b	a	a	a	a	b	a
Marker2395992	b	a	a	a	b	a	b	a	b	b	a	a	a	a	a	a	b	a	a	a	a	a	a	a	a	a	b	b	a	a	b	b	a	b	b	a	a	a	a	b	a	b	b	a	a	a	a	b	a
Marker2367070	b	a	a	a	b	a	b	a	b	b	a	a	a	a	a	a	b	a	a	a	a	a	a	a	a	a	b	b	a	a	b	b	a	b	b	a	a	a	a	b	a	b	b	a	a	a	a	b	a
Marker2353278	b	a	a	a	b	a	b	a	b	b	a	a	a	a	a	a	b	a	a	a	a	a	a	a	a	a	b	b	a	a	b	b	a	b	b	a	a	a	a	b	a	b	b	a	a	a	a	b	a
Marker2388977	b	a	a	a	b	a	b	a	b	b	a	a	a	a	a	a	b	a	a	a	a	a	a	a	a	a	b	b	a	a	b	b	a	b	b	a	a	a	a	b	a	b	b	a	a	a	a	b	a
Marker2444175	b	a	a	a	b	a	b	a	b	b	a	a	a	a	a	a	b	a	a	a	a	a	a	a	a	a	b	b	a	a	b	b	a	b	b	a	a	a	a	b	a	b	b	a	a	a	a	b	a
Marker2349932	b	a	a	a	b	a	b	a	b	b	a	a	a	a	a	a	b	a	a	a	a	a	a	a	a	a	b	b	a	a	b	b	a	b	b	a	a	a	a	b	a	b	b	a	a	a	a	b	a
Marker2449177	b	a	a	a	b	a	b	a	b	b	a	a	a	a	a	a	b	a	a	a	a	a	a	a	a	a	b	b	a	a	b	b	a	b	b	a	a	a	a	b	a	b	b	a	a	a	a	b	a
Marker2347876	b	a	a	a	b	a	b	a	b	b	a	a	a	a	a	a	b	a	a	a	a	a	a	a	a	a	b	b	a	a	b	b	a	b	b	a	a	a	a	b	a	b	b	a	a	a	a	b	a
Marker2410527	b	a	a	a	b	a	b	a	b	b	a	a	a	a	a	a	b	a	a	a	a	a	a	a	a	a	b	b	a	a	b	b	a	b	b	a	a	a	a	b	a	b	b	a	a	a	a	b	a
Marker2389501	b	a	a	a	b	a	b	a	b	b	a	a	a	a	a	a	b	a	a	a	a	a	a	a	a	a	b	b	a	a	b	b	a	b	b	a	a	a	a	b	a	b	b	a	a	a	a	b	a
Marker2347428	b	a	a	a	b	a	b	a	b	b	a	a	a	a	a	a	b	a	a	a	a	a	a	a	a	a	b	b	a	a	b	b	a	b	b	a	a	a	a	b	a	b	b	a	a	a	a	b	a
Marker2346492	b	a	a	a	b	a	b	a	b	b	a	a	a	a	a	a	b	a	a	a	a	a	a	a	a	a	b	b	a	a	b	b	a	b	b	a	a	a	a	b	a	b	b	a	a	a	a	b	a
Marker2371369	b	a	a	a	b	a	b	a	b	b	a	a	a	a	a	a	b	a	a	a	a	a	a	a	a	a	b	b	a	a	b	b	a	b	b	a	a	a	a	b	a	b	b	a	a	a	a	b	a
Marker2385233	b	a	a	a	b	a	b	a	b	b	a	a	a	a	a	a	b	a	a	a	a	a	a	a	a	a	b	b	a	a	b	b	a	b	b	a	a	a	a	b	a	b	b	a	a	a	a	b	a
Marker2387648	b	a	a	a	b	a	b	a	b	b	a	a	a	a	a	a	b	a	a	a	a	a	a	a	a	a	b	b	a	a	b	b	a	b	b	a	a	a	a	b	a	b	b	a	a	a	a	b	a
Marker2387844	b	a	a	a	b	a	b	a	b	b	a	a	a	a	a	a	b	a	a	a	a	a	a	a	a	a	b	b	a	a	b	b	a	b	b	a	a	a	a	b	a	b	b	a	a	a	a	b	a
Marker2422854	b	a	a	a	b	a	b	a	b	b	a	a	a	a	a	a	b	a	a	a	a	a	a	a	a	a	b	b	a	a	b	b	a	b	b	a	a	a	a	b	a	b	b	a	a	a	a	b	a
Marker2462965	b	a	a	a	b	a	b	a	b	b	a	a	a	a	a	a	b	a	a	a	a	a	a	a	a	a	b	b	a	a	b	b	a	b	b	a	a	a	a	b	a	b	b	a	a	a	a	b	a
Marker2338365	b	a	a	a	b	a	b	a	b	b	a	a	a	a	a	a	b	a	a	a	a	a	a	a	a	a	b	b	a	a	b	b	a	b	b	a	a	a	a	b	a	b	b	a	a	a	a	b	a
Marker2434653	b	a	a	a	b	a	b	a	b	b	a	a	a	a	a	a	b	a	a	a	a	a	a	a	a	a	b	b	a	a	b	b	a	b	b	a	a	a	a	b	a	b	b	a	a	a	a	b	a
Marker2400174	b	a	a	a	b	a	b	a	b	b	a	a	a	a	a	a	b	a	a	a	a	a	a	a	a	a	b	b	a	a	b	b	a	b	b	a	a	a	a	b	a	b	b	a	a	a	a	b	a
Marker2373987	b	a	a	a	b	a	b	a	b	b	a	a	a	a	a	a	b	a	a	a	a	a	a	a	a	a	b	b	a	a	b	b	a	b	b	a	a	a	a	b	a	b	b	a	a	a	a	b	a
Marker2343229	b	a	a	a	b	a	b	a	b	b	a	a	a	a	a	a	b	a	a	a	a	a	a	a	a	a	b	b	a	a	b	b	a	b	b	a	a	a	a	b	a	b	b	a	a	a	a	b	a
Marker2386266	b	a	a	a	b	a	b	a	b	b	a	a	a	a	a	a	b	a	a	a	a	a	a	a	a	a	b	b	a	a	b	b	a	b	b	a	a	a	a	b	a	b	b	a	a	a	a	b	a
Marker2410267	b	a	a	a	b	a	b	a	b	b	a	a	a	a	a	a	b	a	a	a	a	a	a	a	a	a	b	b	a	a	b	b	a	b	b	a	a	a	a	b	a	b	b	a	a	a	a	b	a
Marker2458116	b	a	a	a	b	a	b	a	b	b	a	a	a	a	a	a	b	a	a	a	a	a	a	a	a	a	b	b	a	a	b	b	a	b	b	a	a	a	a	b	a	b	b	a	a	a	a	b	a
Marker2424474	b	a	a	a	b	a	b	a	b	b	a	a	a	a	a	a	b	a	a	a	a	a	a	a	a	a	b	b	a	a	b	b	a	b	b	a	a	a	a	b	a	b	b	a	a	a	a	b	a
Marker2453804	b	a	a	a	b	a	b	a	b	b	a	a	a	a	a	a	b	a	a	a	a	a	a	a	a	a	b	b	a	a	b	b	a	b	b	a	a	a	a	b	a	b	b	a	a	a	a	b	a
Marker2434075	b	a	a	a	b	a	b	a	b	b	a	a	a	a	a	a	b	a	a	a	a	a	a	a	a	a	b	b	a	a	b	b	a	b	b	a	a	a	a	b	a	b	b	a	a	a	a	b	a
Marker2456586	b	a	a	a	b	a	b	a	b	b	a	a	a	a	a	a	b	a	a	a	a	a	a	a	a	a	b	b	a	a	b	b	a	b	b	a	a	a	a	b	a	b	b	a	a	a	a	b	a
Marker2367321	b	a	a	a	b	a	b	a	b	b	a	a	a	a	a	a	b	a	a	a	a	a	a	a	a	a	b	b	a	a	b	b	a	b	b	a	a	a	a	b	a	b	b	a	a	a	a	b	a
Marker2356687	b	a	a	a	b	a	b	a	b	b	a	a	a	a	a	a	b	a	a	a	a	a	a	a	a	a	b	b	a	a	b	b	a	b	b	a	a	a	a	b	a	b	b	a	a	a	a	b	a
Marker2457373	b	a	a	a	b	a	b	a	b	b	a	a	a	a	a	a	b	a	a	a	a	a	a	a	a	a	b	b	a	a	b	b	a	b	b	a	a	a	a	b	a	b	b	a	a	a	a	b	a
Marker2379965	b	a	a	a	b	a	b	a	b	b	a	a	a	a	a	a	b	a	a	a	a	a	a	a	a	a	b	b	a	a	b	b	a	b	b	a	a	a	a	b	a	b	b	a	a	a	a	b	a
Marker2402644	b	a	a	a	b	a	b	a	b	b	a	a	a	a	a	a	b	a	a	a	a	a	a	a	a	a	b	b	a	a	b	b	a	b	b	a	a	a	a	b	a	b	b	a	a	a	a	b	a
Marker2350537	b	a	a	a	b	a	b	a	b	b	a	a	a	a	a	a	b	a	a	a	a	a	a	a	a	a	b	b	a	a	b	b	a	b	b	a	a	a	a	b	a	b	b	a	a	a	a	b	a
Marker2443923	b	a	a	a	b	a	b	a	b	b	a	a	a	a	a	a	b	a	a	a	a	a	a	a	a	a	b	b	a	a	b	b	a	b	b	a	a	a	a	b	a	b	b	a	a	a	a	b	a
Marker2371042	b	a	a	a	b	a	b	a	b	b	a	a	a	a	a	a	b	a	a	a	a	a	a	a	a	a	b	b	a	a	b	b	a	b	b	a	a	a	a	b	a	b	b	a	a	a	a	b	a
Marker2471842	b	a	a	a	b	a	b	a	b	b	a	a	a	a	a	a	b	a	a	a	a	a	a	a	a	a	b	b	a	a	b	b	a	b	b	a	a	a	a	b	a	b	b	a	a	a	a	b	a
Marker2365204	b	a	a	a	b	a	b	a	b	b	a	a	a	a	a	a	b	a	a	a	a	a	a	a	a	a	b	b	a	a	b	b	a	b	b	a	a	a	a	b	a	b	b	a	a	a	a	b	a
Marker2445215	b	a	a	a	b	a	b	a	b	b	a	a	a	a	a	a	b	a	a	a	a	a	a	a	a	a	b	b	a	a	b	b	a	b	b	a	a	a	a	b	a	b	b	a	a	a	a	b	a
Marker2460197	b	a	a	a	b	a	b	a	b	b	a	a	a	a	a	a	b	a	a	a	a	a	a	a	a	a	b	b	a	a	b	b	a	b	b	a	a	a	a	b	a	b	b	a	a	a	a	a	a
Marker2341792	b	a	a	a	b	a	b	a	b	b	a	a	a	a	a	a	b	a	a	a	a	a	a	a	a	a	b	b	a	a	b	b	a	b	b	a	a	a	a	b	a	b	b	a	a	a	a	a	a
Marker2381626	b	a	a	a	b	a	b	a	b	b	a	a	a	a	a	a	b	a	a	a	a	a	a	a	a	a	b	b	a	a	b	b	a	b	b	a	a	a	a	b	a	b	b	a	a	a	a	a	a
Marker2343827	b	a	a	a	b	a	b	a	b	b	a	a	a	b	a	a	b	a	a	a	a	a	a	a	a	a	b	b	a	a	b	b	a	b	b	a	a	a	a	b	a	b	b	a	a	a	a	a	a
Marker2374005	b	a	a	a	b	a	b	a	b	b	a	a	a	b	a	a	b	a	a	a	a	a	a	a	a	a	b	b	a	a	b	b	a	b	b	a	a	a	a	b	a	b	b	a	a	a	a	a	a
Marker2405679	b	a	a	a	b	a	b	a	b	b	a	a	a	b	a	a	b	a	a	a	a	a	a	a	a	a	b	b	a	a	b	b	a	b	b	a	a	a	a	b	a	b	b	a	a	a	a	b	a
Marker2343971	b	a	a	a	b	a	b	a	b	b	a	a	a	b	a	a	b	a	a	a	a	a	a	a	a	a	b	b	a	a	b	b	a	b	b	a	a	a	a	b	a	b	b	a	a	a	a	b	a
Marker2403166	b	a	a	a	b	a	b	a	b	b	a	a	a	b	a	a	b	a	a	a	a	a	a	a	a	a	b	b	a	a	b	b	a	b	b	a	a	a	a	b	a	b	b	a	a	a	a	b	a
Marker2386333	b	a	a	a	b	a	b	a	b	b	a	a	a	b	a	a	b	a	a	a	a	a	a	a	a	a	b	b	a	a	b	b	a	b	b	a	a	a	a	b	a	b	b	a	a	a	a	b	a
Marker2346557	b	a	a	a	b	a	b	a	b	b	a	a	a	b	a	a	b	a	a	a	a	a	a	a	a	a	b	b	a	a	b	b	a	b	b	a	a	a	a	b	a	b	b	a	a	a	a	b	a
Marker2395293	b	a	a	a	b	a	b	a	b	b	a	a	a	b	a	a	b	a	a	a	a	a	a	a	a	a	b	b	a	a	b	b	a	b	b	a	a	a	a	b	a	b	b	a	a	a	a	b	a
Marker2364693	b	a	a	a	b	a	b	a	b	b	a	a	a	b	a	a	b	a	a	a	a	a	a	a	a	a	b	b	a	a	b	b	a	b	b	a	a	a	a	b	a	b	b	a	a	a	a	b	a
Marker2360116	b	a	a	a	b	a	b	a	b	b	a	a	a	b	a	a	b	a	a	a	a	a	a	a	a	a	b	b	a	a	b	b	a	b	b	a	a	a	a	b	a	b	b	a	a	a	a	b	a
Marker2411913	b	a	a	a	b	a	b	a	b	b	a	a	a	b	a	a	b	a	a	a	a	a	a	a	a	a	b	b	a	a	b	b	a	b	b	a	a	a	a	b	a	b	b	a	a	a	a	b	a
Marker2349125	b	a	a	a	b	a	b	a	b	b	a	a	a	b	a	a	b	a	a	a	a	a	a	a	a	a	b	b	a	a	b	b	a	b	b	a	a	a	a	b	a	b	b	a	a	a	a	b	a
Marker2375271	b	a	a	a	b	a	b	a	b	b	a	a	a	b	a	a	b	a	a	a	a	a	a	a	a	a	b	b	a	a	b	b	a	b	b	a	a	a	a	b	a	b	b	a	a	a	a	b	a
Marker2421422	b	a	a	a	b	a	b	a	b	b	a	a	a	b	a	a	b	a	a	a	a	a	a	a	a	a	b	b	a	a	b	b	a	b	b	a	a	a	a	b	a	b	b	a	a	a	a	b	a
Marker2430030	b	a	a	a	b	a	b	a	b	b	a	a	a	b	a	a	b	a	a	a	a	a	a	a	a	a	b	b	a	a	b	b	a	b	b	a	a	a	a	b	a	b	b	a	a	a	a	b	a
Marker2374001	b	a	a	a	b	a	b	a	b	b	a	a	a	b	a	a	b	a	a	a	a	a	a	a	a	a	b	b	a	a	b	b	a	b	b	a	a	a	a	b	a	b	b	a	a	a	a	b	a
Marker2414108	b	a	a	a	b	a	b	a	b	b	a	a	a	b	a	a	b	a	a	a	a	a	a	a	a	a	b	b	a	a	b	b	a	b	b	a	a	a	a	b	a	b	b	a	a	a	a	b	a
Marker2426582	b	a	a	a	b	a	b	a	b	b	a	a	a	b	a	a	b	a	a	a	a	a	a	a	a	a	b	b	a	a	b	b	a	b	b	a	a	a	a	b	a	b	b	a	a	a	a	b	a
Marker2438589	b	a	a	a	b	a	b	a	b	b	a	a	a	b	a	a	b	a	a	a	a	a	a	a	a	a	b	b	a	a	b	b	a	b	b	a	a	a	a	b	a	b	b	a	a	a	a	b	a
Marker2410619	b	a	a	a	b	a	b	a	b	b	a	a	a	b	a	a	b	a	a	a	a	a	a	a	a	a	b	b	a	a	b	b	a	b	b	a	a	a	a	b	a	b	b	a	a	a	a	b	a
Marker2362042	b	a	a	a	b	a	b	a	b	b	a	a	a	b	a	a	b	a	a	a	a	a	a	a	a	a	b	b	a	a	b	b	a	b	b	a	a	a	a	b	a	b	b	a	a	a	a	b	a
Marker2389927	b	a	a	a	b	a	b	a	b	b	a	a	a	b	a	a	b	a	a	a	a	a	a	a	a	a	b	b	a	a	b	b	a	b	b	a	a	a	a	b	a	b	b	a	a	a	a	b	a
Marker2393900	b	a	a	a	b	a	b	a	b	b	a	a	a	b	a	a	b	a	a	a	a	a	a	a	a	a	b	b	a	a	b	b	a	b	b	a	a	a	a	b	a	b	b	a	a	a	a	b	a
Marker2373383	b	a	a	a	b	a	b	a	b	b	a	a	a	b	a	a	b	a	a	a	a	a	a	a	a	a	b	b	a	a	b	b	a	b	b	a	a	a	a	b	a	b	b	a	a	a	a	b	a
Marker2406540	b	a	a	a	b	a	b	a	b	b	a	a	a	b	a	a	b	a	a	a	a	a	a	a	a	a	b	b	a	a	b	b	a	b	b	a	a	a	a	b	a	b	b	a	a	a	a	b	a
Marker2430864	b	a	a	a	b	a	b	a	b	b	a	a	a	b	a	a	b	a	a	a	a	a	a	a	a	a	b	b	a	a	b	b	a	b	b	a	a	a	a	b	a	b	b	a	a	a	a	b	a
Marker2358977	b	a	a	a	b	a	b	a	b	b	a	a	a	b	a	a	b	a	a	a	a	a	a	a	a	a	b	b	a	a	b	b	a	b	b	a	a	a	a	b	a	b	b	a	a	a	a	b	a
Marker2443428	b	a	a	a	b	a	b	a	b	b	a	a	a	b	a	a	b	a	a	a	a	a	a	a	a	a	b	b	a	a	b	b	a	b	b	a	a	a	a	b	a	b	b	a	a	a	a	b	a
Marker2364355	b	a	a	a	b	a	b	a	b	b	a	a	a	b	a	a	b	a	a	a	a	a	a	a	a	a	b	b	a	a	b	b	a	b	b	a	a	a	a	b	a	b	b	a	a	a	a	b	a
Marker2380315	b	a	a	a	b	a	b	a	b	b	a	a	a	b	a	a	b	a	a	a	a	a	a	a	a	a	b	b	a	a	b	b	a	b	b	a	a	a	a	b	a	b	b	a	a	a	a	b	a
Marker2340143	b	a	a	a	b	a	b	a	b	b	a	a	a	b	a	a	b	a	a	a	a	a	a	a	a	a	b	b	a	a	b	b	a	b	b	a	a	a	a	b	a	b	b	a	a	a	a	b	a
Marker2370446	b	a	a	a	b	a	b	a	b	b	a	a	a	b	a	a	b	a	a	a	a	a	a	a	a	a	b	b	a	a	b	b	a	b	b	a	a	a	a	b	a	b	b	a	a	a	a	b	a
Marker2469549	b	a	a	a	b	a	b	a	b	b	a	a	a	b	a	a	b	a	a	a	a	a	a	a	a	a	b	b	a	a	b	b	a	b	b	a	a	a	a	b	a	b	b	a	a	a	a	b	a
Marker2398937	b	a	a	a	b	a	b	a	b	b	a	a	a	b	a	a	b	a	a	a	a	a	a	a	a	a	b	b	a	a	b	b	a	b	b	a	a	a	a	b	a	b	b	a	a	a	a	b	a
Marker2402931	b	a	a	a	b	a	b	a	b	b	a	a	a	b	a	a	b	a	a	a	a	a	a	a	a	a	b	b	a	a	b	b	a	b	b	a	a	a	a	b	a	b	b	a	a	a	a	b	a
Marker2367634	b	a	a	a	b	a	b	a	b	b	a	a	a	b	a	a	b	a	a	a	a	a	a	a	a	a	b	b	a	a	b	b	a	b	b	a	a	a	a	b	a	b	b	a	a	a	a	b	a
Marker2375823	b	a	a	a	b	a	b	a	b	b	a	a	a	b	a	a	b	a	a	a	a	a	a	a	a	a	b	b	a	a	b	b	a	b	b	a	a	a	a	b	a	b	b	a	a	a	a	b	a
Marker2413022	b	a	a	a	b	a	b	a	b	b	a	a	a	b	a	a	b	a	a	a	a	a	a	a	a	a	b	b	a	a	b	b	a	b	b	a	a	a	a	b	a	b	b	a	a	a	a	b	a
Marker2423698	b	a	a	a	b	a	b	a	b	b	a	a	a	b	a	a	b	a	a	a	a	a	a	a	a	a	b	b	a	a	b	b	a	b	b	a	a	a	a	b	a	b	b	a	a	a	a	b	a
Marker2409896	b	a	a	a	b	a	b	a	b	b	a	a	a	b	a	a	b	a	a	a	a	a	a	a	a	a	b	b	a	a	b	b	a	b	b	a	a	a	a	b	a	b	b	a	a	a	a	b	a
Marker2421684	b	a	a	a	b	a	b	a	b	b	a	a	a	b	a	a	b	a	a	a	a	a	a	a	a	a	b	b	a	a	b	b	a	b	b	a	a	a	a	b	a	b	b	a	a	a	a	b	a
Marker2410279	b	a	a	a	b	a	b	a	b	b	a	a	a	b	a	a	b	a	a	a	a	a	a	a	a	a	b	b	a	a	b	b	a	b	b	a	a	a	a	b	a	b	b	a	a	a	a	b	a
Marker2464968	b	a	a	a	b	a	b	a	b	b	a	a	a	b	a	a	b	a	a	a	a	a	a	a	a	a	b	b	a	a	b	b	a	b	b	a	a	a	a	b	a	b	b	a	a	a	a	b	a
Marker2459274	b	a	a	a	b	a	b	a	b	b	a	a	a	b	a	a	b	a	a	a	a	a	a	a	a	a	b	b	a	a	b	b	a	b	b	a	a	a	a	b	a	b	b	a	a	a	a	b	a
Marker2365214	b	a	a	a	b	a	b	a	b	b	a	a	a	b	a	a	b	a	a	a	a	a	a	a	a	a	b	b	a	a	b	b	a	b	b	a	a	a	a	b	a	b	b	a	a	a	a	b	a
Marker2398537	b	a	a	a	b	a	b	a	b	b	a	a	a	b	a	a	b	a	a	a	a	a	a	a	a	a	b	b	a	a	b	b	a	b	b	a	a	a	a	b	a	b	b	a	a	a	a	b	a
Marker2439772	b	a	a	a	b	a	b	a	b	b	a	a	a	b	a	a	b	a	a	a	a	a	a	a	a	a	b	b	a	a	b	b	a	b	b	a	a	a	a	b	a	b	b	a	a	a	a	b	a
Marker2431657	b	a	a	a	b	a	b	a	b	b	a	a	a	b	a	a	b	a	a	a	a	a	a	a	a	a	b	b	a	a	b	b	a	b	b	a	a	a	a	b	a	b	b	a	a	a	a	b	a
Marker2420835	b	a	a	a	b	a	b	a	b	b	a	a	a	b	a	a	b	a	a	a	a	a	a	a	a	a	b	b	a	a	b	b	a	b	b	a	a	a	a	b	a	b	b	a	a	a	a	b	a
Marker2379372	b	a	a	a	b	a	b	a	b	b	a	a	a	b	a	a	b	a	a	a	a	a	a	a	a	a	b	b	a	a	b	b	a	b	b	a	a	a	a	b	a	b	b	a	a	a	a	b	a
Marker2440849	b	a	a	a	b	a	b	a	b	b	a	a	a	b	a	a	b	a	a	a	a	a	a	a	a	a	b	b	a	a	b	b	a	b	b	a	a	a	a	b	a	b	b	a	a	a	a	b	a
Marker2402343	b	a	a	a	b	a	b	a	b	b	a	a	a	b	a	a	b	a	a	a	a	a	a	a	a	a	b	b	a	a	b	b	a	b	b	a	a	a	a	b	a	b	b	a	a	a	a	b	a
Marker2363773	b	a	a	a	b	a	b	a	b	b	a	a	a	b	a	a	b	a	a	a	a	a	a	a	a	a	b	b	a	a	b	b	a	b	b	a	a	a	a	b	a	b	b	a	a	a	a	b	a
Marker2394277	b	a	a	a	b	a	b	a	b	b	a	a	a	b	a	a	b	a	a	a	a	a	a	a	a	a	b	b	a	a	b	b	a	b	b	a	a	a	a	b	a	b	b	a	a	a	a	b	a
Marker2353837	b	a	a	a	b	a	b	a	b	b	a	a	a	b	a	a	b	a	a	a	a	a	a	a	a	a	b	b	a	a	b	b	a	b	b	a	a	a	a	b	a	b	b	a	a	a	a	b	a
Marker2471354	b	a	a	a	b	a	b	a	b	b	a	a	a	b	a	a	b	a	a	a	a	a	a	a	a	a	b	b	a	a	b	b	a	b	b	a	a	a	a	b	a	b	b	a	a	a	a	b	a
Marker2448575	b	a	a	a	b	a	b	a	b	b	a	a	a	b	a	a	b	a	a	a	a	a	a	a	a	a	b	b	a	a	b	b	a	b	b	a	a	a	a	b	a	b	b	a	a	a	a	b	a
Marker2394122	b	a	a	a	b	a	b	a	b	b	a	a	a	b	a	a	b	a	a	a	a	a	a	a	a	a	b	b	a	a	b	b	a	b	b	a	a	a	a	b	a	b	b	a	a	a	a	b	a
Marker2386066	b	a	a	a	b	a	b	a	b	b	a	a	a	b	a	a	b	a	a	a	a	a	a	a	a	a	b	b	a	a	b	b	a	b	b	a	a	a	a	b	a	b	b	a	a	a	a	b	a
Marker2385770	b	a	a	a	b	a	b	a	b	b	a	a	a	b	a	a	b	a	a	a	a	a	a	a	a	a	b	b	a	a	b	b	a	b	b	a	a	a	a	b	a	b	b	a	a	a	a	b	a
Marker2361464	b	a	a	a	b	a	b	a	b	b	a	a	a	b	a	a	b	a	a	a	a	a	a	a	a	a	b	b	a	a	b	b	a	b	b	a	a	a	a	b	a	b	b	a	a	a	a	b	a
Marker2429779	b	a	a	a	b	a	b	a	b	b	a	a	a	b	a	a	b	a	a	a	a	a	a	a	a	a	b	b	a	a	b	b	a	b	b	a	a	a	a	b	a	b	b	a	a	a	a	b	a
Marker2464775	b	a	a	a	b	a	b	a	b	b	a	a	a	b	a	a	b	a	a	a	a	a	a	a	a	a	b	b	a	a	b	b	a	b	b	a	a	a	a	b	a	b	b	a	a	a	a	b	a
Marker2337052	b	a	a	a	b	a	b	a	b	b	a	a	a	b	a	a	b	a	a	a	a	a	a	a	a	a	b	b	a	a	b	b	a	b	b	a	a	a	a	b	a	b	b	a	a	a	a	b	a
Marker2406584	b	a	a	a	b	a	b	a	b	b	a	a	a	b	a	a	b	a	a	a	a	a	a	a	a	a	b	b	a	a	b	b	a	b	b	a	a	a	a	b	a	b	b	a	a	a	a	b	a
Marker2362028	b	a	a	a	b	a	b	a	b	b	a	a	a	b	a	a	b	a	a	a	a	a	a	a	a	a	b	b	a	a	b	b	a	b	b	a	a	a	a	b	a	b	b	a	a	a	a	b	a
Marker2414829	b	a	a	a	b	a	b	a	b	b	a	a	a	b	a	a	b	a	a	a	a	a	a	a	a	a	b	b	a	a	b	b	a	b	b	a	a	a	a	b	a	b	b	a	a	a	a	b	a
Marker2394805	b	a	a	a	b	a	b	a	b	b	a	a	a	b	a	a	b	a	a	a	a	a	a	a	a	a	b	b	a	a	b	b	a	b	b	a	a	a	a	b	a	b	b	a	a	a	a	b	a
Marker2341158	b	a	a	a	b	a	b	a	b	b	a	a	a	b	a	a	b	a	a	a	a	a	a	a	a	a	b	b	a	a	b	b	a	b	b	a	a	a	a	b	a	b	b	a	a	a	a	b	a
Marker2383779	b	a	a	a	b	a	b	a	b	b	a	a	a	b	a	a	b	a	a	a	a	a	a	a	a	a	b	b	a	a	b	b	a	b	b	a	a	a	a	b	a	b	b	a	a	a	a	b	a
Marker2406480	b	a	a	a	b	a	b	a	b	b	a	a	a	b	a	a	b	a	a	a	a	a	a	a	a	a	b	b	a	a	b	b	a	b	b	a	a	a	a	b	a	b	b	a	a	a	a	b	a
Marker2348641	b	a	a	a	b	a	b	a	b	b	a	a	a	b	a	a	b	a	a	a	a	a	a	a	a	a	b	b	a	a	b	b	a	b	b	a	a	a	a	b	a	b	b	a	a	a	a	b	a
Marker2354330	b	a	a	a	b	a	b	a	b	b	a	a	a	b	a	a	b	a	a	a	a	a	a	a	a	a	b	b	a	a	b	b	a	b	b	a	a	a	a	b	a	b	b	a	a	a	a	b	a
Marker2455670	b	a	a	a	b	a	b	a	b	b	a	a	a	b	a	a	b	a	a	a	a	a	a	a	a	a	b	b	a	a	b	b	a	b	b	a	a	a	a	b	a	b	b	a	a	a	a	b	a
Marker2348805	b	a	a	a	b	a	b	a	b	b	a	a	a	b	a	a	b	a	a	a	a	a	a	a	a	a	b	b	a	a	b	b	a	b	b	a	a	a	a	b	a	b	b	a	a	a	a	b	a
Marker2356063	b	a	a	a	b	a	b	a	b	b	a	a	a	b	a	a	b	a	a	a	a	a	a	a	a	a	b	b	a	a	b	b	a	b	b	a	a	a	a	b	a	b	b	a	a	a	a	b	a
Marker2419674	b	a	a	a	b	a	b	a	b	b	a	a	a	b	a	a	b	a	a	a	a	a	a	a	a	a	b	b	a	a	b	b	a	b	b	a	a	a	a	b	a	b	b	a	a	a	a	b	a
Marker2423050	b	a	a	a	b	a	b	a	b	b	a	a	a	b	a	a	b	a	a	a	a	a	a	a	a	a	b	b	a	a	b	b	a	b	b	a	a	a	a	b	a	b	b	a	a	a	a	b	a
Marker2375974	b	a	a	a	b	a	b	a	b	b	a	a	a	b	a	a	b	a	a	a	a	a	a	a	a	a	b	b	a	a	b	b	a	b	b	a	a	a	a	b	a	b	b	a	a	a	a	b	a
Marker2415891	b	a	a	a	b	a	b	a	b	b	a	a	a	b	a	a	b	a	a	a	a	a	a	a	a	a	b	b	a	a	b	b	a	b	b	a	a	a	a	b	a	b	b	a	a	a	a	b	a
Marker2385769	b	a	a	a	b	a	b	a	b	b	a	a	a	b	a	a	b	a	a	a	a	a	a	a	a	a	b	b	a	a	b	b	a	b	b	a	a	a	a	b	a	b	b	a	a	a	a	b	a
Marker2458175	b	a	a	a	b	a	b	a	b	b	a	a	a	b	a	a	b	a	a	a	a	a	a	a	a	a	b	b	a	a	b	b	a	b	b	a	a	a	a	b	a	b	b	a	a	a	a	b	a
Marker2386283	b	a	a	a	b	a	b	a	b	b	a	a	a	b	a	a	b	a	a	a	a	a	a	a	a	a	b	b	a	a	b	b	a	b	b	a	a	a	a	b	a	b	b	a	a	a	a	b	a
Marker2418686	b	a	a	a	b	a	b	a	b	b	a	a	a	b	a	a	b	a	a	a	a	a	a	a	a	a	b	b	a	a	b	b	a	b	b	a	a	a	a	b	a	b	b	a	a	a	a	b	a
Marker2449380	b	a	a	a	b	a	b	a	b	b	a	a	a	b	a	a	b	a	a	a	a	a	a	a	a	b	b	b	a	a	b	b	a	b	b	a	a	a	a	b	a	b	b	a	a	a	a	b	a
Marker2379443	b	a	a	a	b	a	b	a	b	b	a	a	a	b	a	a	b	a	a	a	a	a	a	a	a	b	b	b	a	a	b	b	a	b	b	a	a	a	a	b	a	b	b	a	a	a	a	b	b
Marker2400744	b	a	a	a	b	a	b	a	b	b	a	a	a	b	a	a	b	a	a	a	a	a	a	a	a	b	b	b	a	a	b	b	a	b	b	a	a	a	a	b	a	b	b	a	a	a	a	b	b
Marker2446655	b	a	a	a	b	a	b	a	b	b	a	a	a	b	a	a	b	a	a	a	a	a	a	a	a	b	b	b	a	a	b	b	a	b	b	a	a	a	a	b	a	b	b	a	a	a	a	b	b
Marker2443304	b	a	a	a	b	a	b	a	b	b	a	a	a	b	a	a	b	a	a	a	a	a	a	a	a	b	b	b	a	a	b	b	a	b	b	a	a	a	a	b	a	b	b	a	a	a	a	b	b
Marker2441800	b	a	a	a	b	a	b	a	b	b	a	a	a	b	a	a	b	a	a	a	a	a	a	a	a	b	b	b	a	a	b	b	a	b	b	a	a	a	a	b	a	b	b	a	a	a	a	b	b
Marker2467136	b	a	a	a	b	a	b	a	b	b	a	a	a	b	a	a	b	a	a	a	a	a	a	a	a	b	b	b	a	a	b	b	a	b	b	a	a	a	a	b	a	b	b	a	a	a	a	b	b
Marker2416941	b	a	a	a	b	a	b	a	b	b	a	a	a	b	a	a	b	a	a	a	a	a	a	a	a	b	b	b	a	a	b	b	a	b	b	a	a	a	a	b	a	b	b	a	a	a	a	b	b
Marker2406525	b	a	a	a	b	a	b	a	b	b	a	a	a	b	a	a	b	a	a	a	a	a	a	a	a	b	b	b	a	a	b	b	a	b	b	a	a	a	a	b	a	b	b	a	a	a	a	b	b
Marker2377798	b	a	a	a	b	a	b	a	b	b	a	a	a	b	a	a	b	a	a	a	a	a	a	a	a	b	b	b	a	a	b	b	a	b	b	a	a	a	a	b	a	b	b	a	a	a	a	b	b
Marker2464298	b	a	a	a	b	a	b	a	b	b	a	a	a	b	a	a	b	a	a	a	a	a	a	a	a	b	b	b	a	a	b	b	a	b	b	a	a	a	a	b	a	b	b	a	a	a	a	b	b
Marker2425074	b	a	a	a	b	a	b	a	b	b	a	a	a	b	a	a	b	a	a	a	a	a	a	a	a	b	b	b	a	a	b	b	a	b	b	a	a	a	a	b	a	b	b	a	a	a	a	b	b
Marker2415167	b	a	a	a	b	a	b	a	b	b	a	a	a	b	a	a	b	a	a	a	a	a	a	a	a	b	b	b	a	a	b	b	a	b	b	a	a	a	a	b	a	b	b	a	a	a	a	b	b
Marker2461050	b	a	a	a	b	a	b	a	b	b	a	a	a	b	a	a	b	a	a	a	a	a	a	a	a	b	b	b	a	a	b	b	a	b	b	a	a	a	a	b	a	b	b	a	a	a	a	b	b
Marker2354440	b	a	a	a	b	a	b	a	b	b	a	a	a	b	a	a	b	a	a	a	a	a	a	a	a	b	b	b	a	a	b	b	a	b	b	a	a	a	a	b	a	b	b	a	a	a	a	b	b
Marker2383791	b	a	a	a	b	a	b	a	b	b	a	a	a	b	a	a	b	a	a	a	a	a	a	a	a	b	b	b	a	a	b	b	a	b	b	a	a	a	a	b	a	b	b	a	a	a	a	b	b
Marker2346333	b	a	a	a	b	a	b	a	b	b	a	a	a	b	a	a	b	a	a	a	a	a	a	a	a	b	b	b	a	a	b	b	a	b	b	a	a	a	a	b	a	b	b	a	a	a	a	b	b
Marker2467257	b	a	a	a	b	a	b	a	b	b	a	a	a	b	a	a	b	a	a	a	a	a	a	a	a	b	b	b	a	a	b	b	a	b	b	a	a	a	a	b	a	b	b	a	a	a	a	b	b
Marker2435696	b	a	a	a	b	a	b	a	b	b	a	a	a	b	a	a	b	a	a	a	a	a	a	a	a	b	b	b	a	a	b	b	a	b	b	a	a	a	a	b	a	b	b	a	a	a	a	b	b
Marker2347869	b	a	a	a	b	a	b	a	b	b	a	a	a	b	a	a	b	a	a	a	a	a	a	a	a	b	b	b	a	a	b	b	a	b	b	a	a	a	a	b	a	b	b	a	a	a	a	b	b
Marker2465786	b	a	a	a	b	a	b	a	b	b	a	a	a	b	a	a	b	a	a	a	a	a	a	a	a	b	b	b	a	a	b	b	a	b	b	a	a	a	a	b	a	b	b	a	a	a	a	b	b
Marker2341371	b	a	a	a	b	a	b	a	b	b	a	a	a	b	a	a	b	a	a	a	a	a	a	a	a	b	b	b	a	a	b	b	a	b	b	a	a	a	a	b	a	b	b	a	a	a	a	b	b
Marker2365918	b	a	a	a	b	a	b	a	b	b	a	a	a	b	a	a	b	a	a	a	a	a	a	a	a	b	b	b	a	a	b	b	a	b	b	a	a	a	a	b	a	b	b	a	a	a	a	b	b
Marker2393523	b	a	a	a	b	a	b	a	b	b	a	a	a	b	a	a	b	a	a	a	a	a	a	a	a	b	b	b	a	a	b	b	a	b	b	a	a	a	a	b	a	b	b	a	a	a	a	b	b
Marker2378694	b	a	a	a	b	a	b	a	b	b	a	a	a	b	a	a	b	a	a	a	a	a	a	a	a	b	b	b	a	a	b	b	a	b	b	a	a	a	a	b	a	b	b	a	a	a	a	b	b
Marker2454085	b	a	a	a	b	a	b	a	b	b	a	a	a	b	a	a	b	a	a	a	a	a	a	a	a	b	b	b	a	a	b	b	a	b	b	a	a	a	a	b	a	b	b	a	a	a	a	b	b
Marker2435377	b	a	a	a	b	a	b	a	b	b	a	a	a	b	a	a	b	a	a	a	a	a	a	a	a	b	b	b	a	a	b	b	a	b	b	a	a	a	a	b	a	b	b	a	a	a	a	b	b
Marker2372999	b	a	a	a	b	a	b	a	b	b	a	a	a	b	a	a	b	a	a	a	a	a	a	a	a	b	b	b	a	a	b	b	a	b	b	a	a	a	a	b	a	b	b	a	a	a	a	b	b
Marker2402649	b	a	a	a	b	a	b	a	b	b	a	a	a	b	a	a	b	a	a	a	a	a	a	a	a	b	b	b	a	a	b	b	a	b	b	a	a	a	a	b	a	b	b	a	a	a	a	b	b
Marker2420039	b	a	a	a	b	a	b	a	b	b	a	a	a	b	a	a	b	a	a	a	a	a	a	a	a	b	b	b	a	a	b	b	a	b	b	a	a	a	a	b	a	b	b	a	a	a	a	b	b
Marker2427692	b	a	a	a	b	a	b	a	b	b	a	a	a	b	a	a	b	a	a	a	a	a	a	a	a	b	b	b	a	a	b	b	a	b	b	a	a	a	a	b	a	b	b	a	a	a	a	b	b
Marker2464101	b	a	a	a	b	a	b	a	b	b	a	a	a	b	a	a	b	a	a	a	a	a	a	a	a	b	b	b	a	a	b	b	a	b	b	a	a	a	a	b	a	b	b	a	a	a	a	b	b
Marker2433896	b	a	a	a	b	a	b	a	b	b	a	a	a	b	a	a	b	a	a	a	a	a	a	a	a	b	b	b	a	a	b	b	a	b	b	a	a	a	a	b	a	b	b	a	a	a	a	b	b
Marker2395792	b	a	a	a	b	a	b	a	b	b	a	a	a	b	a	a	b	a	a	a	a	a	a	a	a	b	b	b	a	a	b	b	a	b	b	a	a	a	a	b	a	b	b	a	a	a	a	b	b
Marker2420902	b	a	a	a	b	a	b	a	b	b	a	a	a	a	a	a	b	a	a	a	a	a	a	a	a	b	b	b	a	a	b	b	a	b	b	a	a	a	a	b	a	b	b	a	a	a	a	b	b
Marker2421620	b	a	a	a	b	a	b	a	b	b	a	a	a	a	a	a	b	a	a	a	a	a	a	a	a	b	b	b	a	a	b	b	a	b	b	a	a	a	a	b	a	b	b	a	a	a	a	b	b
Marker2455553	b	a	a	a	b	a	b	a	b	b	a	a	a	a	a	a	b	a	a	a	a	a	a	a	a	b	b	b	a	a	b	b	a	b	b	a	a	a	a	b	a	b	b	a	a	a	a	b	b
Marker2448130	b	a	a	a	b	a	b	a	b	b	a	a	a	a	a	a	b	a	a	a	a	a	a	a	a	b	b	b	a	a	b	b	a	b	b	a	a	a	a	b	a	b	b	a	a	a	a	b	b
Marker2421203	b	a	a	a	b	a	b	a	b	b	a	a	a	a	a	a	b	a	a	a	a	a	a	a	a	b	b	b	a	a	b	b	a	b	b	a	a	a	a	b	a	b	b	a	a	a	a	b	b
Marker2360161	b	a	a	a	b	a	b	a	b	b	a	a	a	a	a	a	b	a	a	a	a	a	a	a	a	b	b	b	a	a	b	b	a	b	b	a	a	a	a	b	a	b	b	a	a	a	a	a	b
Marker2354649	b	a	a	a	b	a	b	a	b	b	a	a	a	a	a	a	b	a	a	a	a	a	a	a	a	b	b	b	a	a	b	b	a	b	b	a	a	a	a	b	a	b	b	a	a	a	a	a	b
Marker2345066	b	a	a	a	b	a	b	a	b	b	a	a	a	a	a	a	b	a	a	a	a	a	a	a	a	b	b	b	a	a	b	b	a	b	b	a	a	a	a	b	a	b	b	a	a	a	a	a	b
Marker2387851	b	a	a	a	b	a	b	a	b	b	a	a	a	a	a	a	b	a	a	a	a	a	a	a	a	b	b	b	a	a	b	b	a	b	b	a	a	a	a	b	a	b	b	a	a	a	a	a	b
Marker2424615	b	a	a	a	b	a	b	a	b	b	a	a	a	a	a	a	b	a	a	a	a	a	a	a	a	b	b	b	a	a	b	b	a	b	b	a	a	a	a	b	a	b	b	a	a	a	a	a	b
Marker2364055	b	a	a	a	b	a	b	a	b	b	a	a	a	a	a	a	b	a	a	a	a	a	a	a	a	b	b	b	a	a	b	b	a	b	b	a	a	a	a	b	a	b	b	a	a	a	a	a	b
Marker2354552	b	a	a	a	b	a	b	a	b	b	a	a	a	a	a	a	b	a	a	a	a	a	a	a	a	b	b	b	a	a	b	b	a	b	b	a	a	a	a	b	a	b	b	a	a	a	a	a	b
Marker2357426	b	a	a	a	b	a	b	a	b	b	a	a	a	a	a	a	b	a	a	a	a	a	a	a	a	b	b	b	a	a	b	b	a	b	b	a	a	a	a	b	a	b	b	a	a	a	a	a	b
Marker2436416	b	a	a	a	b	a	b	a	b	b	a	a	a	a	a	a	b	a	a	a	a	a	a	a	a	b	b	b	a	a	b	b	a	b	b	a	a	a	a	b	a	b	b	a	a	a	a	a	b
Marker2383495	b	a	a	a	b	a	b	a	b	b	a	a	a	a	a	a	b	a	a	a	a	a	a	a	a	b	b	b	a	a	b	b	a	b	b	a	a	a	a	b	a	b	b	a	a	a	a	a	b
Marker2408572	b	a	a	a	b	a	b	a	b	b	a	a	a	a	a	a	b	a	a	a	a	a	a	a	a	b	b	b	a	a	b	b	a	b	b	a	a	a	a	b	a	b	b	a	a	a	a	a	b
Marker2346446	b	a	a	a	b	a	b	a	b	b	a	a	a	a	a	a	b	a	a	a	a	a	a	a	a	b	b	b	a	a	b	b	a	b	b	a	a	a	a	b	a	b	b	a	a	a	a	a	b
Marker2351845	b	a	a	a	b	a	b	a	b	b	a	a	a	a	a	a	b	a	a	a	a	a	a	a	a	b	b	b	a	a	b	b	a	b	b	a	a	a	a	b	a	b	b	a	a	a	a	a	b
Marker2366219	b	a	a	a	b	a	b	a	b	b	a	a	a	a	a	a	b	a	a	a	a	a	a	a	a	b	b	b	a	a	b	b	a	b	b	a	a	a	a	b	a	b	b	a	a	a	a	a	b
Marker2456498	b	a	a	a	b	a	b	a	b	b	a	a	a	a	a	a	b	a	a	a	a	a	a	a	a	b	b	b	a	a	b	b	a	b	b	a	a	a	a	b	a	b	b	a	a	a	a	a	b
Marker2397021	b	a	a	a	b	a	b	a	b	b	a	a	a	a	a	a	b	a	a	a	a	a	a	a	a	b	b	b	a	a	b	b	a	b	b	a	a	a	a	b	a	b	b	a	a	a	a	a	b
Marker2372214	b	a	a	a	b	a	b	a	b	b	a	a	a	a	a	a	b	a	a	a	a	a	a	a	a	b	b	b	a	a	b	b	a	b	b	a	a	a	a	b	a	b	b	a	a	a	a	a	b
Marker2465034	b	a	a	a	a	a	b	a	b	b	a	a	a	a	a	a	b	a	a	a	a	a	a	a	a	b	b	b	a	a	b	b	a	b	b	a	a	a	a	b	a	b	b	a	a	a	a	a	b
Marker2355122	b	a	a	a	b	a	b	a	b	b	a	a	a	a	a	a	b	a	a	a	a	a	a	a	a	b	b	b	a	a	b	b	a	b	b	a	a	a	a	b	a	b	b	a	a	a	a	a	b
Marker2447045	b	a	a	a	a	a	b	a	b	b	a	a	a	a	a	a	b	a	a	a	a	a	a	a	a	b	b	b	a	a	b	b	a	b	b	a	a	a	a	b	a	b	b	a	a	a	a	a	b
Marker2417324	b	a	a	a	a	a	b	a	b	b	a	a	a	a	a	a	b	a	a	a	a	a	a	a	a	b	b	b	a	a	b	b	a	b	b	a	a	a	a	b	a	b	b	a	a	a	a	a	b
Marker2405239	b	a	a	a	a	a	b	a	b	b	a	a	a	a	a	a	b	a	a	a	a	a	a	a	a	b	b	b	a	a	b	b	a	b	b	a	a	a	a	b	a	b	b	a	a	a	a	a	b
Marker2372732	b	a	a	a	a	a	b	a	b	b	a	a	a	a	a	a	b	a	a	a	a	a	a	a	a	b	b	b	a	a	b	b	a	b	b	a	a	a	a	b	a	b	b	a	a	a	a	a	b
Marker2458269	b	a	a	a	a	a	b	a	b	b	a	a	a	a	a	a	b	a	a	a	a	a	a	a	a	b	b	b	a	a	b	b	a	b	b	a	a	a	a	b	a	b	b	a	a	a	a	a	b
Marker2472220	b	a	a	a	a	a	b	a	b	b	a	a	a	a	a	a	b	a	a	a	a	a	a	a	a	b	b	b	a	a	b	b	a	b	b	a	a	a	a	b	a	b	b	a	a	a	a	a	b
Marker2378229	b	a	a	a	a	a	b	a	b	b	a	a	a	a	a	a	b	a	a	a	a	a	a	a	a	b	b	b	a	a	b	b	a	b	b	a	a	a	a	b	a	b	b	a	a	a	a	a	b
Marker2366803	b	a	a	a	a	a	b	a	b	b	a	a	a	a	a	a	b	a	a	a	a	a	a	a	a	b	b	b	a	a	b	b	a	b	b	a	a	a	a	b	a	b	b	a	a	a	a	a	b
Marker2414306	b	a	a	a	a	a	b	a	b	b	a	a	a	a	a	a	b	a	a	a	a	a	a	a	a	b	b	b	a	a	b	b	a	b	b	a	a	a	a	b	a	b	b	a	a	a	a	a	b
Marker2430809	b	a	b	b	a	a	b	a	b	b	a	a	a	a	a	a	b	a	a	a	a	a	a	a	a	b	b	b	a	a	b	b	a	b	b	a	a	a	a	b	a	b	b	a	a	a	a	a	b
Marker2413581	b	a	a	a	a	a	b	a	b	b	a	a	a	a	a	a	b	a	a	a	a	a	a	a	a	b	b	b	a	a	b	b	a	b	b	a	a	a	a	b	a	b	b	a	a	a	a	a	b
Marker2373187	b	a	b	a	a	a	b	a	b	b	b	a	a	a	a	a	b	a	a	a	a	a	a	a	a	b	b	b	a	a	b	b	a	b	b	a	a	a	a	b	a	b	b	b	a	a	a	a	b
Marker2411338	b	a	b	a	a	a	b	a	b	b	b	a	a	a	a	a	b	a	a	a	a	a	a	a	a	b	b	b	a	a	b	b	a	b	b	a	a	a	a	b	a	b	b	b	a	a	a	a	b
Marker2405047	b	a	b	a	a	a	b	a	b	b	b	a	b	a	a	a	b	a	a	a	b	a	a	a	a	b	b	b	b	a	b	b	a	b	b	a	a	a	a	b	a	b	b	b	a	a	a	a	b
Marker2412832	b	a	b	a	a	a	b	a	b	b	b	a	a	b	a	a	b	a	a	a	b	a	a	a	a	b	b	b	b	a	b	b	a	b	b	a	a	a	a	b	a	b	b	b	a	a	a	a	b
Marker2418613	b	a	b	b	a	a	b	a	b	a	b	a	a	b	a	a	b	a	a	b	b	a	a	a	a	b	b	b	b	a	b	b	a	b	b	a	a	a	a	b	a	b	b	b	a	b	a	a	b
Marker2415378	b	a	b	a	a	b	b	a	a	a	b	a	a	b	a	a	b	a	a	b	b	a	a	a	a	b	b	b	b	a	b	b	a	b	b	a	a	a	a	b	a	b	b	b	a	b	a	a	b
Marker2427331	b	a	b	a	a	b	b	a	a	a	b	a	a	b	a	a	b	a	a	b	b	a	a	a	a	b	b	b	b	a	b	b	a	b	b	a	a	a	a	b	a	b	b	b	a	b	a	a	b
Marker2469517	b	a	b	b	a	b	b	a	a	a	b	a	a	b	a	a	b	a	a	b	b	a	a	b	a	b	b	b	b	a	a	b	a	b	b	a	a	a	a	b	a	b	b	a	a	b	a	a	b
Marker2426304	b	a	b	b	a	b	b	a	a	a	b	a	b	b	a	b	b	a	a	b	b	a	a	b	a	b	b	b	b	a	a	a	a	b	b	a	a	a	a	b	a	b	b	a	a	b	a	a	b
Marker2358660	b	a	b	b	a	b	b	a	a	b	b	a	b	b	a	b	b	a	a	b	b	b	b	b	a	b	b	b	b	a	a	a	a	b	b	b	a	a	a	b	a	b	b	a	a	b	a	a	b
Marker2450997	b	a	b	b	a	b	b	b	a	b	b	a	b	b	a	b	a	a	a	b	b	b	b	b	a	b	b	b	b	a	a	a	a	b	b	b	b	a	a	b	a	b	b	a	a	b	a	a	b
Marker2375619	b	a	b	b	a	b	b	b	a	b	b	a	b	b	a	b	a	a	a	b	b	b	b	b	a	b	b	b	b	a	a	a	a	b	b	b	b	a	a	b	a	b	b	a	a	b	a	a	b
Marker2344417	b	a	b	b	a	b	b	b	a	b	b	a	b	b	a	b	a	a	a	b	b	b	b	b	a	b	b	b	b	a	a	a	a	b	b	b	b	a	a	b	a	b	b	a	a	b	a	a	b
Marker2442417	b	a	b	b	a	b	b	b	a	b	b	a	b	b	a	b	a	a	a	b	b	b	b	b	a	b	b	b	b	a	a	a	a	b	b	b	b	a	a	b	a	b	b	a	a	b	a	a	b
Marker2457695	b	a	b	b	a	b	a	b	a	b	b	a	b	b	a	b	a	a	a	b	b	b	b	b	a	b	b	b	b	a	a	a	a	b	b	b	b	a	a	b	a	b	b	a	a	b	a	a	b
Marker2460423	b	a	b	b	a	a	a	b	a	a	b	a	b	b	a	b	a	a	a	b	b	b	b	b	a	b	b	b	b	a	a	a	a	b	b	b	a	a	a	b	a	b	b	a	a	b	b	a	b
Marker2363036	b	a	b	b	a	a	a	b	a	a	b	b	b	b	a	b	a	a	a	b	b	b	b	b	a	b	b	b	b	a	a	a	a	b	b	b	a	a	a	b	a	b	b	a	a	b	b	a	b
Marker2396139	b	a	b	b	a	a	a	b	a	a	b	b	b	b	a	b	a	a	a	b	b	b	b	b	a	b	b	b	b	a	a	a	a	b	b	b	a	a	a	a	a	b	b	a	a	b	b	a	b
Marker2461819	b	a	b	b	a	a	a	b	a	a	b	b	b	b	a	b	a	a	a	b	b	b	b	b	a	b	b	b	b	a	a	a	a	b	b	b	a	a	a	a	a	b	b	a	a	b	b	a	b
Marker2347602	b	a	b	b	a	a	a	b	a	a	b	b	b	b	a	b	a	a	a	b	b	b	b	b	a	b	b	b	b	a	a	a	a	b	b	b	a	a	a	a	a	b	b	a	a	b	b	a	b
Marker2362325	b	a	b	b	a	a	a	b	a	a	b	b	b	b	a	b	a	a	a	b	b	b	b	b	a	b	b	b	b	a	a	a	a	b	b	b	a	a	a	a	a	b	b	a	a	b	b	a	b
Marker2341171	b	a	b	b	a	a	a	b	a	a	b	b	b	b	a	b	a	a	a	b	b	b	b	b	a	b	b	b	b	a	a	a	a	b	b	b	a	a	a	a	a	b	b	a	a	b	b	a	b
Marker2431348	b	a	b	b	a	a	a	b	a	a	b	b	b	b	a	b	a	a	a	b	b	b	b	b	a	b	b	b	b	a	a	a	a	b	b	b	a	a	a	a	a	b	b	a	a	b	b	a	b
Marker2361982	b	a	b	b	a	a	a	b	a	a	b	b	b	b	a	b	a	a	a	b	b	b	b	b	a	b	b	b	b	a	a	a	a	b	b	b	a	a	a	a	a	b	b	a	a	b	b	a	b
Marker2364269	b	a	b	b	a	a	a	b	a	a	b	b	b	b	a	b	a	a	a	b	b	b	b	b	a	b	b	b	b	a	a	a	a	b	b	b	a	a	a	a	a	a	b	a	a	b	b	a	b
Marker2395022	b	a	b	b	a	a	a	b	a	a	b	b	b	b	a	b	a	a	a	b	b	b	b	b	a	b	b	b	b	a	a	a	a	b	b	b	a	a	a	a	a	a	b	a	a	b	b	a	b
Marker2442052	b	a	b	b	a	a	a	b	a	a	b	b	b	b	a	b	a	a	a	b	b	b	b	b	a	b	b	b	b	a	a	a	a	b	b	b	a	a	a	a	a	a	b	a	a	b	b	a	b
Marker2417892	b	a	b	b	a	a	a	b	a	a	b	b	b	b	b	b	a	a	a	b	b	b	b	b	a	b	b	b	b	a	a	a	a	b	b	b	a	a	a	a	a	a	b	a	a	b	b	a	b
Marker2378255	b	a	b	b	a	a	a	b	a	a	b	b	b	b	b	b	a	a	a	b	b	b	b	b	a	b	b	b	b	a	a	a	a	b	b	b	a	a	a	a	a	a	b	a	a	b	b	a	b
Marker2391559	b	a	b	b	a	a	a	b	a	a	b	b	b	b	b	b	a	a	a	b	b	b	b	b	a	b	b	b	b	a	a	a	a	b	b	b	a	a	a	a	a	a	b	a	a	b	b	a	b
Marker2384861	b	a	b	b	a	a	a	b	a	a	b	a	b	b	b	b	a	a	a	b	b	b	b	b	a	b	b	b	b	a	a	a	a	b	b	b	a	a	a	a	a	a	b	a	a	b	b	a	b
Marker2451106	b	a	b	b	a	a	a	b	a	a	b	a	b	b	b	b	a	a	a	b	b	b	b	b	b	b	b	b	b	a	a	a	a	b	b	b	a	a	a	a	a	a	b	a	a	b	b	a	b
Marker2467233	a	a	b	b	a	a	a	b	a	a	b	a	b	b	b	b	a	a	a	b	b	b	b	b	b	b	a	b	b	a	a	a	a	b	b	b	a	a	a	a	a	a	b	a	a	b	b	a	b
Marker2387137	a	a	b	b	a	a	a	b	a	a	b	a	b	b	b	b	a	a	a	b	b	b	b	b	b	b	a	b	b	a	a	a	a	b	b	b	a	a	a	a	a	a	b	a	b	b	b	a	b
Marker2451784	a	a	b	b	a	a	a	b	a	a	b	a	b	b	b	b	a	a	a	b	b	b	b	b	b	b	a	b	b	a	a	a	a	b	b	b	a	a	a	a	a	a	b	a	b	b	b	a	b
Marker2450991	a	a	b	b	a	a	a	b	a	a	b	a	b	b	b	b	a	a	a	b	b	b	b	b	b	b	a	b	b	a	a	a	a	b	b	b	a	a	a	a	a	a	b	a	b	b	a	a	b
Marker2402293	a	a	b	b	a	a	a	b	a	a	b	a	b	b	b	b	a	a	a	b	b	b	b	b	b	b	a	b	b	a	a	a	a	b	b	b	a	a	a	a	a	a	b	a	b	b	a	a	b
Marker2438535	a	a	b	b	a	a	a	b	a	a	b	a	b	b	b	b	a	a	a	b	b	b	b	b	b	b	a	b	b	a	a	a	a	b	b	b	a	a	a	a	a	a	b	a	b	b	a	a	b
Marker2425938	a	a	b	b	a	a	a	b	a	a	b	a	b	b	b	b	a	a	a	b	b	b	b	b	b	b	a	b	b	a	a	a	a	b	b	b	a	a	a	a	a	a	b	a	b	b	a	a	b
Marker2351737	a	a	b	b	a	a	a	b	a	a	b	a	b	b	b	b	a	a	a	b	b	b	b	b	b	b	a	b	b	a	a	a	a	b	b	b	a	a	a	a	a	a	b	a	a	b	a	a	b
Marker2463422	a	a	b	b	a	a	a	b	a	a	b	a	b	b	b	b	a	a	a	b	b	b	b	b	b	b	a	b	b	a	a	a	a	b	b	b	a	a	a	a	a	a	b	a	a	b	a	a	b
Marker2362139	a	a	b	b	a	a	a	b	a	a	b	a	b	b	b	b	a	a	a	b	b	b	b	b	b	b	a	b	b	a	a	a	a	b	b	b	a	a	a	a	a	a	b	a	a	b	a	a	b
Marker2395734	a	a	b	b	a	a	a	b	a	a	b	a	b	b	b	b	a	a	a	b	b	b	b	b	b	b	a	b	b	a	a	a	a	b	b	b	a	a	a	a	a	a	b	a	a	b	a	a	b
Marker2372480	a	a	b	b	a	a	a	b	a	a	b	a	b	b	b	b	a	a	a	b	b	b	b	b	b	b	a	b	b	a	a	a	a	b	b	b	a	a	a	a	a	a	b	a	a	b	a	a	b
Marker2349201	a	a	b	b	a	a	a	b	a	a	b	a	b	b	b	b	a	a	a	b	b	b	b	b	b	b	a	b	b	a	a	a	a	b	b	b	a	a	a	a	a	a	b	a	a	b	a	a	b
Marker2465183	a	a	b	b	a	a	a	b	a	a	b	a	b	b	b	b	a	a	a	b	b	b	b	b	b	b	a	b	b	a	a	a	a	b	b	b	a	a	a	a	a	a	b	a	a	b	a	a	b
Marker2371059	a	a	b	b	a	a	a	b	a	a	b	a	b	b	b	b	a	a	a	b	b	b	b	b	b	b	a	b	b	a	a	a	a	b	b	b	a	a	a	a	a	a	b	a	a	b	a	a	b
Marker2383634	a	a	b	b	a	a	a	b	a	a	b	a	b	b	b	b	a	a	a	b	b	b	b	b	b	b	a	b	b	a	a	a	a	b	b	b	a	a	a	a	a	a	b	a	a	b	a	a	b
Marker2453353	a	a	b	b	a	a	a	b	a	a	b	a	b	b	b	b	a	a	a	b	b	b	b	b	b	b	a	b	b	a	a	a	a	b	b	b	a	a	a	a	a	a	b	a	a	b	a	a	b
Marker2354165	a	a	b	b	a	a	a	b	a	a	b	a	b	b	b	b	a	a	a	b	b	b	b	b	b	b	a	b	b	a	a	a	a	b	b	b	a	a	a	a	a	a	b	a	a	b	a	a	b
Marker2359210	a	a	b	b	a	a	a	b	a	a	b	a	b	b	b	b	a	a	a	b	b	b	b	b	b	b	a	b	b	a	a	a	a	b	b	b	a	a	a	a	a	a	b	a	a	b	a	a	b
Marker2346945	a	a	b	b	a	a	a	b	a	a	b	a	b	b	b	b	a	a	a	b	b	b	b	b	b	b	a	b	b	a	a	a	a	b	b	b	a	a	a	a	a	a	b	a	a	b	a	a	b
Marker2397078	a	a	b	b	a	a	a	b	a	a	b	a	b	b	b	b	a	a	a	b	b	b	b	b	b	b	a	b	b	a	a	a	a	b	b	b	a	a	a	a	a	a	b	a	a	b	a	a	b
Marker2408437	a	a	b	b	a	a	a	b	a	a	b	a	b	b	b	b	a	a	a	b	b	b	b	b	b	b	a	b	b	a	a	a	a	b	b	b	a	a	a	a	a	a	b	a	a	b	a	a	b
Marker2374884	a	a	b	b	b	a	b	b	a	a	b	a	b	b	b	b	a	a	a	b	b	b	b	b	b	b	a	b	b	a	a	a	a	b	b	b	a	a	a	a	a	a	b	a	a	b	a	a	b
Marker2398952	a	a	a	b	b	a	a	b	a	b	b	a	b	b	b	b	a	a	a	b	b	b	b	b	b	b	a	b	b	a	a	a	a	b	b	b	b	a	a	a	b	a	b	a	a	b	a	a	b
Marker2414238	a	a	a	b	b	a	b	b	a	b	b	a	b	b	b	b	a	a	a	b	a	b	b	b	b	b	a	b	a	a	a	a	a	b	b	b	b	a	a	b	b	a	a	a	a	b	a	a	b
Marker2382756	a	a	a	b	b	a	b	b	a	b	b	a	b	b	b	b	a	a	a	b	a	b	b	b	b	b	a	b	a	a	a	a	b	b	b	b	b	a	a	b	b	a	a	a	a	b	a	b	b
Marker2448376	a	a	a	b	b	a	b	b	a	b	b	a	b	b	b	b	b	a	a	b	a	b	b	a	b	a	a	b	a	a	a	a	b	b	b	b	b	b	a	b	b	a	a	a	a	b	a	b	b
Marker2430027	a	a	a	b	b	b	b	b	a	b	b	a	b	b	b	b	b	a	a	b	a	b	b	a	b	a	a	b	a	a	a	a	b	b	b	b	b	b	b	b	b	a	a	a	a	b	a	b	b
Marker2346532	a	a	a	b	b	b	b	b	a	b	b	a	b	b	b	b	b	a	a	b	a	b	b	a	b	a	a	b	a	a	a	a	b	b	b	b	b	b	b	b	b	b	a	a	a	b	a	b	b
Marker2423349	a	a	a	b	b	b	b	b	a	b	b	a	b	b	b	-	b	a	b	b	a	b	b	b	b	a	a	b	a	a	a	a	b	b	b	b	b	b	b	b	b	b	a	a	a	b	a	b	b
Marker2387490	a	a	a	a	a	b	b	b	a	b	b	a	b	b	b	a	b	a	b	b	a	b	b	b	b	a	a	b	a	a	a	a	b	b	b	b	b	b	b	b	b	b	b	a	a	b	a	b	b
Marker2361672	a	a	a	a	a	b	b	b	a	b	b	a	a	b	b	a	b	b	b	b	a	b	b	b	b	a	a	b	a	a	a	a	b	b	a	b	b	b	b	b	b	b	b	a	a	b	a	b	b
Marker2429421	a	a	a	a	a	b	b	b	a	b	b	a	a	b	b	a	b	b	b	b	a	b	b	b	b	a	a	b	a	a	a	a	b	b	a	b	b	b	b	b	b	b	b	a	a	b	a	b	b
Marker2405734	a	a	a	a	a	b	b	b	a	b	b	a	a	b	b	a	b	b	b	b	a	b	b	b	b	a	a	b	a	a	a	a	b	b	a	b	b	b	b	b	b	b	b	a	a	b	a	b	b
Marker2351115	a	a	a	a	a	b	b	b	a	b	b	a	a	b	b	a	b	b	b	b	a	b	b	b	b	a	a	b	a	a	a	a	b	b	a	b	b	b	b	b	b	b	b	a	a	b	a	b	b
Marker2375062	a	a	a	a	a	b	b	b	a	b	b	a	a	b	b	a	b	b	b	b	a	b	b	b	b	a	a	b	a	a	a	a	b	b	a	b	b	b	b	b	b	b	b	a	a	b	a	b	b
Marker2397826	a	a	a	a	a	b	b	b	a	b	b	a	a	b	b	a	b	b	b	b	a	b	b	b	b	a	a	b	a	a	a	a	b	b	a	b	b	b	b	b	b	b	b	a	a	b	a	b	b
Marker2353558	a	a	a	a	a	b	b	b	a	b	b	a	a	b	b	a	b	b	b	b	a	b	b	b	b	a	a	b	a	a	a	a	b	b	a	b	b	b	b	b	b	b	b	a	a	b	a	b	b
Marker948804	a	b	a	a	b	b	a	b	a	a	a	a	a	b	a	b	b	a	b	a	b	a	a	a	a	b	a	b	a	a	b	b	a	a	a	a	a	a	a	a	a	a	b	a	b	b	a	b	b
Marker890850	a	b	a	a	b	b	a	b	a	a	a	a	a	b	a	b	b	a	b	a	b	a	a	a	a	b	a	b	a	a	b	b	a	a	a	a	a	a	a	a	a	a	b	a	b	b	a	b	b
Marker949733	a	b	a	a	b	b	a	b	a	a	a	a	a	b	a	b	b	a	b	a	b	a	a	a	a	b	a	b	a	a	b	b	a	a	a	a	a	a	a	a	a	a	b	a	b	b	a	b	b
Marker887643	a	b	a	a	b	b	a	b	a	a	a	a	a	b	a	b	b	a	b	a	b	a	a	a	a	b	a	b	a	a	b	b	b	a	a	a	b	a	a	a	a	a	b	a	b	b	a	b	b
Marker925905	a	b	a	a	a	b	a	b	a	a	a	a	a	b	a	b	b	a	b	a	b	a	a	a	a	b	a	b	a	a	b	b	b	a	a	a	b	a	a	a	a	a	b	a	b	b	a	b	b
Marker969267	a	b	a	a	a	b	a	b	a	a	a	a	a	b	a	b	b	a	b	a	b	a	a	a	a	b	a	b	a	a	b	b	b	a	a	a	b	a	a	a	a	a	a	a	b	b	a	b	b
Marker934064	a	b	a	a	a	b	a	b	a	a	a	a	a	b	a	b	a	a	b	a	b	b	b	a	b	b	a	b	a	a	b	b	b	a	a	a	b	a	a	a	a	a	a	a	a	b	a	b	b
Marker878118	a	b	a	a	a	b	a	b	a	a	a	a	a	b	a	b	a	a	b	a	b	b	b	a	b	b	a	b	a	a	b	b	b	a	a	a	b	a	a	a	a	a	a	a	a	b	a	b	a
Marker872461	a	b	a	a	a	b	a	b	a	a	a	a	a	b	a	b	a	a	b	a	b	b	b	a	b	b	a	b	a	a	b	b	b	a	a	a	b	a	a	b	a	a	a	a	a	b	a	b	a
Marker922012	a	b	a	a	a	b	a	b	a	b	a	a	a	b	a	b	a	a	b	a	b	b	b	a	b	b	a	b	a	b	b	b	b	a	a	a	b	a	a	b	a	a	a	a	a	b	a	b	a
Marker933948	a	b	a	a	a	b	a	b	a	b	a	a	a	b	a	b	a	a	b	a	b	b	b	a	b	b	a	b	a	b	b	b	b	a	a	a	b	a	a	b	a	a	a	a	a	b	a	b	a
Marker868376	a	b	a	a	a	b	a	b	a	b	a	a	a	b	a	b	a	a	b	a	b	b	b	a	b	b	a	b	a	b	b	b	b	a	a	a	b	a	a	b	a	a	a	a	a	b	a	b	a
Marker941301	a	b	a	a	a	b	a	b	a	b	a	a	a	b	a	b	a	b	b	a	b	b	b	a	b	b	a	b	a	b	b	b	b	a	a	a	b	a	a	b	a	a	a	a	a	b	a	b	a
Marker915667	a	b	a	a	a	b	a	b	a	b	a	a	a	b	a	b	a	b	b	a	b	b	b	a	b	b	a	b	a	b	b	b	b	a	a	a	b	a	a	b	a	a	a	b	a	b	a	b	a
Marker892720	a	b	a	a	a	b	a	b	a	b	a	a	a	b	a	b	a	b	b	a	b	b	b	a	b	b	a	b	a	b	b	b	b	a	a	a	b	a	a	b	a	a	a	b	a	b	a	b	a
Marker898965	a	b	a	a	a	b	a	b	a	b	a	a	a	b	a	b	a	b	b	a	b	b	b	a	b	b	a	b	a	b	b	b	b	b	a	a	b	a	a	b	a	a	a	b	a	b	a	b	a
Marker926743	a	b	a	a	a	a	a	b	a	b	a	a	a	b	a	b	a	a	b	a	b	b	b	a	b	b	a	b	a	b	b	b	b	b	a	a	b	b	a	b	a	a	a	b	a	b	a	b	a
Marker873205	a	b	a	a	a	a	a	b	a	b	a	a	a	b	a	b	a	a	b	a	b	b	b	a	b	b	a	b	a	b	b	b	b	b	a	a	b	b	a	b	a	a	a	b	a	a	a	b	a
Marker883795	a	b	a	a	a	a	a	b	a	b	a	a	a	b	a	b	a	a	b	a	b	b	b	a	b	b	b	b	a	b	b	b	b	b	a	a	b	b	a	b	a	a	a	b	a	a	a	b	a
Marker907688	a	b	a	a	a	a	a	b	a	b	a	a	a	b	a	b	a	a	b	a	b	b	b	a	b	b	a	b	a	b	b	b	b	b	a	a	b	b	a	b	a	a	a	b	a	a	a	b	a
Marker974639	a	b	a	b	a	a	a	b	a	b	a	a	a	b	a	b	a	a	b	a	b	b	b	a	b	b	a	b	a	b	b	b	b	b	a	a	b	b	a	b	a	a	a	b	a	a	a	b	a
Marker925412	a	b	a	b	a	a	a	b	a	b	a	a	a	a	a	b	a	a	b	a	b	b	b	a	b	b	a	b	a	b	b	b	b	b	a	a	b	b	a	b	a	a	a	b	a	a	a	b	a
Marker973824	a	b	a	b	a	a	b	b	a	b	a	a	a	a	a	b	a	a	b	a	b	b	b	a	b	b	b	b	a	b	b	b	b	b	a	a	b	b	a	b	a	a	a	b	a	a	a	b	a
Marker881754	a	b	a	b	a	a	b	b	a	b	a	a	b	a	a	b	a	a	b	a	b	b	b	a	b	b	b	b	a	b	b	b	b	b	a	a	b	b	a	b	a	a	a	b	a	a	a	b	a
Marker917017	a	b	a	b	a	a	b	b	a	b	a	a	b	a	a	b	a	a	b	a	b	b	b	a	b	b	a	b	a	b	b	b	b	b	a	a	b	b	a	b	a	a	a	b	a	a	a	b	a
Marker881161	a	b	a	b	a	a	b	b	a	b	a	a	b	a	a	b	a	a	b	a	b	b	b	a	b	b	a	b	a	b	b	b	b	b	a	a	b	b	a	b	a	a	a	b	a	a	a	b	a
Marker935561	a	b	a	b	a	b	b	b	a	b	a	a	b	a	a	b	a	a	b	a	b	b	b	a	b	b	a	b	a	b	b	b	b	b	a	a	b	b	a	b	a	a	a	b	a	a	a	b	a
Marker876612	a	b	a	b	a	b	b	b	a	b	a	a	b	a	a	b	a	a	b	a	b	b	b	a	b	b	a	b	a	b	b	b	b	b	a	a	b	b	a	b	a	a	a	b	a	a	a	b	a
Marker944233	a	b	a	b	a	b	b	b	a	b	a	a	b	a	a	b	a	a	b	a	b	b	b	a	b	b	a	b	a	b	b	b	b	b	a	a	b	b	a	b	a	a	a	b	a	a	a	b	a
Marker951202	a	b	a	b	a	b	b	b	a	b	a	a	b	a	a	b	a	a	b	a	b	b	b	a	b	b	a	b	a	b	b	b	b	b	a	a	b	b	a	b	a	a	a	b	a	a	a	b	a
Marker976671	a	b	a	b	a	a	b	b	a	b	a	a	b	a	a	b	a	a	b	a	b	b	b	a	b	b	a	b	a	b	b	b	b	b	a	a	b	b	a	b	a	a	a	b	a	a	a	b	a
Marker928228	a	b	a	b	a	a	b	b	a	b	a	a	b	a	a	b	a	a	b	a	b	b	b	a	b	b	a	b	a	b	b	b	b	b	a	a	b	b	a	b	a	a	a	b	a	a	a	b	a
Marker956573	a	b	a	b	a	a	b	b	a	b	a	a	b	a	a	b	a	a	b	a	b	b	b	a	b	b	a	b	a	b	b	b	b	b	a	a	b	b	a	b	a	a	a	b	a	a	a	b	a
Marker953852	a	b	a	b	a	a	b	b	a	b	a	a	b	a	a	b	a	a	b	a	b	b	b	a	b	b	a	b	a	b	b	b	b	b	a	a	b	b	a	b	a	a	a	a	a	a	a	b	a
Marker924371	a	b	a	b	a	a	b	b	a	b	a	a	b	a	a	b	a	a	b	a	b	b	b	a	b	b	a	b	a	b	b	b	b	b	a	a	b	b	a	b	a	a	a	a	a	a	a	b	a
Marker864521	a	b	a	b	a	a	b	b	a	b	a	a	b	a	a	b	a	a	b	a	b	b	b	a	b	b	a	b	a	b	b	b	b	b	a	a	b	b	a	b	a	a	a	a	a	a	a	b	a
Marker873046	a	b	a	b	a	a	b	b	a	b	-	a	b	a	a	b	a	a	b	a	b	b	b	a	b	b	a	b	a	b	b	b	b	b	a	a	b	b	b	b	a	a	a	a	a	a	a	b	a
Marker887648	a	b	a	b	a	a	b	b	a	b	b	a	b	a	a	b	a	a	b	a	b	b	b	a	b	b	a	b	a	b	b	b	b	b	a	a	b	b	b	b	a	a	a	a	a	a	a	b	a
Marker869127	a	b	a	b	a	a	b	b	a	a	b	a	b	a	a	b	a	a	b	a	b	b	b	a	b	b	a	b	a	b	b	b	b	b	a	a	b	b	b	a	a	a	a	a	a	a	a	b	a
Marker885654	a	b	a	b	a	a	b	b	a	a	b	a	b	a	a	b	a	a	b	a	b	b	b	a	b	b	a	b	a	b	b	b	b	b	a	a	b	b	b	a	a	a	a	a	a	a	a	b	a
Marker874065	a	b	a	b	a	a	b	b	a	a	b	a	b	a	a	b	a	a	b	a	b	b	b	a	b	b	a	b	a	a	b	b	b	b	a	a	b	b	b	a	a	a	a	a	a	a	a	b	a
Marker873589	a	b	a	b	a	a	b	b	a	a	b	a	b	a	a	b	a	a	b	a	b	b	b	a	b	b	a	b	a	a	b	b	b	b	a	a	b	b	b	a	a	a	a	a	a	a	a	b	a
Marker945823	a	b	a	b	a	a	b	b	a	a	b	a	b	a	a	b	a	a	b	a	b	b	b	a	b	b	a	b	a	a	b	b	b	b	a	a	b	b	b	a	a	a	a	a	a	a	a	b	a
Marker919916	a	b	a	b	a	a	b	b	a	a	b	a	b	a	a	b	a	a	b	a	b	b	b	a	b	b	a	b	a	a	b	b	b	b	a	a	b	b	b	a	a	a	a	a	a	a	a	b	a
Marker904756	a	b	a	b	a	a	b	b	a	a	b	a	b	a	a	b	a	a	b	a	b	b	b	a	b	b	a	b	a	a	b	b	b	b	a	a	b	b	b	a	a	a	a	a	a	a	a	b	a
Marker961918	a	b	a	b	a	a	b	b	a	a	b	a	b	a	a	b	a	a	b	a	b	b	b	a	b	b	a	b	a	a	b	b	b	b	a	a	b	b	b	a	a	a	a	a	a	a	a	b	a
Marker908748	a	b	a	b	a	a	b	b	a	a	b	a	b	a	a	b	a	a	b	a	b	b	b	a	b	b	a	b	a	a	b	b	b	b	a	a	b	b	b	a	a	a	a	a	a	a	a	b	a
Marker975824	a	b	a	b	a	a	b	b	a	a	b	a	b	a	a	a	a	a	b	a	b	b	b	a	b	b	a	b	a	a	b	b	b	b	a	a	b	b	b	a	a	a	a	a	a	a	a	b	a
Marker949388	a	b	a	b	a	a	b	b	a	a	b	a	b	a	a	a	a	a	b	a	b	b	b	a	b	b	a	b	a	a	b	b	b	b	a	a	b	b	b	a	a	a	a	a	a	a	a	b	a
Marker926286	a	b	a	b	a	a	b	b	a	a	b	a	b	a	a	a	a	a	b	a	b	b	b	a	b	b	a	b	a	a	b	b	b	b	a	a	b	b	b	a	a	a	a	a	a	a	a	b	a
Marker962011	a	b	a	b	a	a	b	b	a	a	b	a	b	a	a	a	a	a	b	a	b	b	b	a	b	b	a	b	a	a	b	b	b	b	a	a	b	b	b	a	a	a	a	a	a	a	a	b	a
Marker899499	a	b	a	b	a	a	b	b	a	a	b	a	b	a	a	a	a	a	b	a	b	b	b	a	b	b	a	b	a	a	b	b	b	b	a	a	b	b	b	a	a	a	a	a	a	a	a	b	a
Marker936180	a	b	a	b	a	a	b	b	a	a	b	a	b	a	a	a	a	a	b	a	b	b	b	a	b	b	a	b	a	a	b	b	b	b	a	a	b	b	b	a	a	a	a	a	a	a	a	b	a
Marker952565	a	b	a	b	a	a	b	b	a	a	b	a	b	a	a	a	a	a	b	a	b	b	b	a	b	b	a	b	a	a	b	b	b	b	a	a	b	b	b	a	a	a	a	a	a	a	a	b	a
Marker923093	a	b	a	b	a	a	b	b	a	a	b	a	b	a	a	a	a	a	b	a	b	b	b	a	b	b	a	b	a	a	b	b	b	b	a	a	b	b	b	a	a	a	a	a	a	a	a	b	a
Marker923360	a	b	a	b	a	a	b	b	a	a	b	a	b	a	a	a	a	a	b	a	b	b	b	a	b	b	a	b	a	a	b	b	b	b	a	a	b	b	b	a	a	a	a	a	b	a	a	b	a
Marker975131	a	b	a	b	a	a	b	b	a	a	b	a	b	a	a	a	a	a	b	a	b	b	b	a	b	b	a	b	a	a	b	b	b	b	a	a	b	b	b	a	a	a	a	a	b	a	a	b	a
Marker872464	a	b	a	b	a	a	b	b	a	a	b	a	b	a	a	a	a	a	b	a	b	b	b	a	b	b	a	b	a	a	b	b	b	b	a	a	b	b	b	a	a	a	a	a	b	a	a	b	a
Marker964725	a	b	a	b	a	a	b	b	a	a	b	a	b	a	a	a	a	a	b	a	b	b	b	a	b	b	a	b	a	a	b	b	b	b	a	a	b	b	b	a	a	a	a	a	b	a	a	b	a
Marker876620	a	b	a	b	a	a	b	b	a	a	b	a	b	a	a	a	a	a	b	a	b	b	b	a	b	b	a	b	a	a	b	b	b	b	a	a	b	b	b	a	a	a	a	a	b	a	a	b	a
Marker887349	a	b	a	b	a	a	b	b	a	a	b	a	b	a	a	a	a	a	b	a	b	b	b	a	b	b	a	b	a	a	b	b	b	b	a	a	b	b	b	a	a	a	a	a	b	a	a	b	a
Marker961522	a	b	a	b	a	a	b	b	a	a	b	a	b	a	a	a	a	a	b	a	b	b	b	a	b	b	a	b	a	a	b	b	b	b	a	a	b	b	b	a	a	a	a	a	b	a	a	b	a
Marker953393	a	b	a	b	a	a	b	b	a	a	b	a	b	a	a	a	a	a	b	a	b	b	b	a	b	b	a	b	a	a	b	b	b	b	a	a	b	b	b	a	a	a	a	a	b	a	a	b	a
Marker913187	a	b	a	b	a	a	b	b	a	a	b	a	b	a	a	a	a	a	b	a	b	b	b	a	b	b	a	b	a	a	b	b	b	b	a	a	b	b	b	a	a	a	a	a	b	a	a	b	a
Marker977955	a	b	a	b	a	a	b	b	a	a	b	a	b	a	a	a	a	a	b	a	b	b	b	a	b	b	a	b	a	a	b	b	b	b	a	a	b	b	b	a	a	a	a	a	b	a	a	b	a
Marker898552	a	b	a	b	a	a	b	b	a	a	b	a	b	a	a	a	a	a	b	a	b	b	b	a	b	b	a	b	a	a	b	b	b	b	a	a	b	b	b	a	a	a	a	a	b	a	a	b	a
Marker865453	a	b	a	b	a	a	b	b	a	a	b	a	b	a	a	a	a	a	b	a	b	b	b	a	b	b	a	b	a	a	b	b	b	b	a	a	b	b	b	a	a	a	a	a	b	a	a	b	a
Marker887325	a	b	a	b	a	a	b	b	a	a	b	a	b	a	a	a	a	a	b	a	b	b	b	a	b	b	a	b	a	a	b	b	b	b	a	a	b	b	b	a	a	a	a	a	b	a	a	b	a
Marker889012	a	b	a	b	a	a	b	b	a	a	b	a	b	a	a	a	a	a	b	a	b	b	b	a	b	b	a	b	a	a	b	b	b	b	a	a	b	b	b	a	a	a	a	a	b	a	a	b	a
Marker918353	a	b	a	b	a	a	b	b	a	a	b	a	b	a	a	a	a	a	b	a	b	b	b	a	b	b	a	b	a	b	b	b	b	b	a	a	b	b	b	a	a	a	a	a	b	a	a	b	a
Marker904368	a	b	a	b	a	a	b	b	a	a	b	a	b	a	a	a	a	a	b	a	b	b	b	a	b	b	a	b	a	b	b	b	b	b	a	a	b	b	b	a	a	a	a	a	b	a	a	b	a
Marker970160	a	b	a	b	a	a	b	b	a	a	b	a	b	a	a	a	a	a	b	a	b	b	b	a	b	b	a	b	a	b	b	b	b	b	a	a	b	b	b	a	a	a	a	a	b	a	a	b	a
Marker895450	a	b	a	b	a	a	b	b	a	a	b	a	b	a	a	a	a	a	b	a	b	b	b	a	b	b	a	b	a	b	b	b	b	b	a	a	b	b	b	a	a	a	a	a	b	a	a	b	a
Marker909314	a	b	a	b	a	a	b	b	a	a	b	a	b	a	a	a	a	a	b	a	b	b	b	a	b	b	a	b	a	b	b	b	b	b	a	a	b	b	b	a	a	a	a	a	b	a	a	b	a
Marker898258	a	b	a	b	a	a	b	b	a	a	b	a	b	a	a	a	a	a	b	a	b	b	b	a	b	b	a	b	a	b	b	b	b	b	a	a	b	b	b	a	a	a	a	a	b	a	a	b	a
Marker893219	a	b	a	b	a	a	b	b	a	a	b	a	b	a	a	a	a	a	b	a	b	b	b	a	b	b	a	b	a	b	b	b	b	b	a	a	b	b	b	a	a	a	a	a	b	a	a	b	a
Marker958783	a	b	a	b	a	a	b	b	a	a	b	a	b	a	a	a	a	a	b	a	b	b	b	a	b	b	a	b	a	b	b	b	b	b	a	a	b	b	b	a	a	a	a	a	b	a	a	b	a
Marker870819	a	b	a	b	a	a	b	b	a	a	b	a	b	a	a	a	a	a	b	a	b	b	b	a	b	b	a	b	a	b	b	b	b	b	a	a	b	b	b	a	a	a	a	a	b	a	a	b	a
Marker936305	a	b	a	b	a	a	b	b	a	a	b	a	b	a	a	a	a	a	b	a	b	b	b	a	b	b	a	b	a	b	b	b	b	b	a	a	b	b	b	a	a	a	a	a	b	a	a	b	a
Marker936112	a	b	a	b	a	a	b	b	a	a	b	a	b	a	a	a	a	a	b	a	b	b	b	a	b	b	a	b	a	b	b	b	b	b	a	a	b	b	b	a	a	a	a	a	b	a	a	b	a
Marker903288	a	b	a	b	a	a	b	b	a	a	b	a	b	a	a	a	a	a	b	a	b	b	b	a	b	b	a	b	a	b	b	b	b	b	a	a	b	b	b	a	a	a	a	a	b	a	a	b	a
Marker917903	a	b	a	b	a	a	b	b	a	a	b	a	b	a	a	a	a	a	b	a	b	b	b	a	b	b	a	b	a	b	b	b	b	b	a	a	b	b	b	a	a	a	a	a	b	a	a	b	a
Marker871489	a	b	a	b	a	a	b	b	a	a	b	a	b	a	a	a	a	a	b	a	b	b	b	a	b	b	a	b	a	b	b	b	b	b	a	a	b	b	b	a	a	a	a	a	b	a	a	b	a
Marker884963	a	b	a	b	a	a	b	b	a	a	b	a	b	a	a	a	a	a	b	a	b	b	b	a	b	b	a	b	a	b	b	b	b	b	a	a	b	b	b	a	a	a	a	a	b	a	a	b	a
Marker873792	a	b	a	b	a	a	b	b	a	a	b	a	b	a	a	a	a	a	b	a	b	b	b	a	b	b	a	b	a	b	b	b	b	b	a	a	b	b	b	a	a	a	a	a	b	a	a	b	a
Marker928930	a	b	a	b	a	a	b	b	a	a	b	a	b	a	a	a	a	a	b	a	b	b	b	a	b	b	a	b	a	b	b	b	b	b	a	a	b	b	b	a	a	a	a	a	b	a	a	b	a
Marker973508	a	b	a	b	a	a	b	b	a	a	b	a	b	a	a	a	a	a	b	a	b	b	b	a	b	b	a	b	a	b	b	b	b	b	a	a	b	b	b	a	a	a	a	a	b	a	a	b	a
Marker973599	a	b	a	b	a	a	b	b	a	a	b	a	b	a	a	a	a	a	b	a	b	b	b	a	b	b	a	b	a	b	b	b	b	b	a	a	b	b	b	a	a	a	a	a	b	a	a	b	a
Marker930793	a	b	a	b	a	a	b	b	a	a	b	a	b	a	a	a	a	a	b	a	b	b	b	a	b	b	a	b	a	b	b	b	b	b	a	a	b	b	b	a	a	a	a	a	b	a	a	b	a
Marker953218	a	b	a	b	a	a	b	b	a	a	b	a	b	a	a	a	a	a	b	a	b	b	b	a	b	b	a	b	a	b	b	b	b	b	a	a	b	b	b	a	a	a	a	a	b	a	a	b	a
Marker882899	a	b	a	b	a	a	b	b	a	a	b	a	b	a	a	a	a	a	b	a	b	b	b	a	b	b	a	b	a	b	b	b	b	b	a	a	b	b	b	a	a	a	a	a	b	a	a	b	a
Marker876110	a	b	a	b	a	a	b	b	a	a	b	a	b	a	a	a	a	a	b	a	b	b	b	a	b	b	a	b	a	b	b	b	b	b	a	a	b	b	b	a	a	a	a	a	b	a	a	b	a
Marker882965	a	b	a	b	a	a	b	b	a	a	b	a	b	a	a	a	a	a	b	a	b	b	b	a	b	b	a	b	a	b	b	b	b	b	a	a	b	b	b	a	a	a	a	a	b	a	a	b	a
Marker872982	a	b	a	b	a	a	b	b	a	a	b	a	b	a	a	a	a	a	b	a	b	b	b	a	b	b	a	b	a	b	b	b	b	b	a	a	b	b	b	a	a	a	a	a	b	a	a	b	a
Marker882024	a	b	a	b	a	a	b	b	a	a	b	a	b	a	a	a	a	a	b	a	b	b	b	a	b	b	a	b	a	b	b	b	b	b	a	a	b	b	b	a	a	a	a	a	b	a	a	b	a
Marker899895	a	b	a	b	a	a	b	b	a	a	b	a	b	a	a	a	a	a	b	a	b	b	b	a	b	b	a	b	a	b	b	b	b	b	a	a	b	b	b	a	a	a	a	a	b	a	a	b	a
Marker953670	a	b	a	b	a	a	b	b	a	a	b	a	b	a	a	a	a	a	b	a	b	b	b	a	b	b	a	b	a	b	b	b	b	b	a	a	b	b	b	a	a	a	a	a	b	a	a	b	a
Marker867815	a	b	a	b	a	a	b	b	a	a	b	a	b	a	a	a	a	a	b	a	b	b	b	a	b	b	a	b	a	b	b	b	b	b	a	a	b	b	b	a	a	a	a	a	b	a	a	b	a
Marker943251	a	b	a	b	a	a	b	b	a	a	b	a	b	a	a	a	a	a	b	a	b	b	b	a	b	b	a	b	a	b	b	b	b	b	a	a	b	b	b	a	a	a	a	a	b	a	a	b	a
Marker917857	a	b	a	b	a	a	b	b	a	a	b	a	b	a	a	a	a	a	b	a	b	b	b	a	b	b	a	b	a	b	b	b	b	b	a	a	b	b	b	a	a	a	a	a	b	a	a	b	a
Marker885106	a	b	a	b	a	a	b	b	a	a	b	a	b	a	a	a	a	a	b	a	b	b	b	a	b	b	a	b	a	b	b	b	b	b	a	a	b	b	b	a	a	a	a	a	b	a	a	b	a
Marker961863	a	b	a	b	a	a	b	b	a	a	b	a	b	a	a	a	a	a	b	a	b	b	b	a	b	b	a	b	a	b	b	b	b	b	a	a	b	b	b	a	a	a	a	a	b	a	a	b	a
Marker923814	a	b	a	b	a	a	b	b	a	a	b	a	b	a	a	a	a	a	b	a	b	b	b	a	b	b	a	b	a	b	b	b	b	b	a	a	b	b	b	a	a	a	a	a	b	a	a	b	a
Marker887225	a	b	a	b	a	a	b	b	a	a	b	a	b	a	a	a	a	a	b	a	b	b	b	a	b	b	a	b	a	b	b	b	b	b	a	a	b	b	b	a	a	a	a	a	b	a	a	b	a
Marker958939	a	b	a	b	a	a	b	b	a	a	b	a	b	a	a	a	a	a	b	a	b	b	b	a	b	b	a	b	a	b	b	b	b	b	a	a	b	b	b	a	a	a	a	a	b	a	a	b	a
Marker918792	a	b	a	b	a	a	b	b	a	a	b	a	b	a	a	a	a	a	b	a	b	b	b	a	b	b	a	b	a	b	b	b	b	b	a	a	b	b	b	a	a	a	a	a	b	a	a	b	a
Marker937389	a	b	a	b	a	a	b	b	a	a	b	a	b	a	a	a	a	a	b	a	b	b	b	a	b	b	a	b	a	b	b	b	b	b	a	a	b	b	b	a	a	a	a	a	b	a	a	b	a
Marker934822	a	b	a	b	a	a	b	b	a	a	b	a	b	a	a	a	a	a	b	a	b	b	b	a	b	b	a	b	a	b	b	b	b	b	a	a	b	b	b	a	a	a	a	a	b	a	a	b	a
Marker934773	a	b	a	b	a	a	b	b	a	a	b	a	b	a	a	a	a	a	b	a	b	b	b	a	b	b	a	b	a	b	b	b	b	b	a	a	b	b	b	a	a	a	a	a	b	a	a	b	a
Marker949616	a	b	a	b	a	a	b	b	a	a	b	a	b	a	a	a	a	a	b	a	b	b	b	a	b	b	a	b	a	b	b	b	b	b	a	a	b	b	b	a	a	a	a	a	b	a	a	b	a
Marker949418	a	b	a	b	a	a	b	b	a	a	b	a	b	a	a	a	a	a	b	a	b	b	b	a	b	b	a	b	a	b	b	b	b	b	a	a	b	b	b	a	a	a	a	a	b	a	a	b	a
Marker889954	a	b	a	b	a	a	b	b	a	a	b	a	b	a	a	a	a	a	b	a	b	b	b	a	b	b	a	b	a	b	b	b	b	b	a	a	b	b	b	a	a	a	a	a	b	a	a	b	a
Marker915208	a	b	a	b	a	a	b	b	a	a	b	a	b	a	a	a	a	a	b	a	b	b	b	a	b	b	a	b	a	b	b	b	b	b	a	a	b	b	b	a	a	a	a	a	b	a	a	b	a
Marker905576	a	b	a	b	a	a	b	b	a	a	b	a	b	a	a	a	a	a	b	a	b	b	b	a	b	b	a	b	a	b	b	b	b	b	a	a	b	b	b	a	a	a	a	a	b	a	a	b	a
Marker965726	a	b	a	b	a	a	b	b	a	a	b	a	b	a	a	a	a	a	b	a	b	b	b	a	b	b	a	b	a	b	b	b	b	b	a	a	b	b	b	a	a	a	a	a	b	a	a	b	a
Marker963674	a	b	a	b	a	a	b	b	a	a	b	a	b	a	a	a	a	a	b	a	b	b	b	a	b	b	a	b	a	b	b	b	b	b	a	a	b	b	b	a	a	a	a	a	b	a	a	b	a
Marker915666	a	b	a	b	a	a	b	b	a	a	b	a	b	a	a	a	a	a	b	a	b	b	b	a	b	b	a	b	a	b	b	b	b	b	a	a	b	b	b	a	a	a	a	a	b	a	a	b	a
Marker962541	a	b	a	b	a	a	b	b	a	a	b	a	b	a	a	a	a	a	b	a	b	b	b	a	b	b	a	b	a	b	b	b	b	b	a	a	b	b	b	a	a	a	a	a	b	a	a	b	a
Marker955909	a	b	a	b	a	a	b	b	a	a	b	a	b	a	a	a	a	a	b	a	b	b	b	a	b	b	a	b	a	b	b	b	b	b	a	a	b	b	b	a	a	a	a	a	b	a	a	b	a
Marker874420	a	b	a	b	a	a	b	b	a	a	b	a	b	a	a	a	a	a	b	a	b	b	b	a	b	b	a	b	a	b	b	b	b	b	a	a	b	b	b	a	a	a	a	a	b	a	a	b	a
Marker874783	a	b	a	b	a	a	b	b	a	a	b	a	b	a	a	a	a	a	b	a	b	b	b	a	b	b	a	b	a	b	b	b	b	b	a	a	b	b	b	a	a	a	a	a	b	a	a	b	a
Marker968996	a	b	a	b	a	a	b	b	a	a	b	a	b	a	a	a	a	a	b	a	b	b	b	a	b	b	a	b	a	b	b	b	b	b	a	a	b	b	b	a	a	a	a	a	b	a	a	b	a
Marker936590	a	b	a	b	a	a	b	b	a	a	b	a	b	a	a	a	a	a	b	a	b	b	b	a	b	b	a	b	a	b	b	b	b	b	a	a	b	b	b	a	a	a	a	a	b	a	a	b	a
Marker930302	a	b	a	b	a	a	b	b	a	a	b	a	b	a	a	a	a	a	b	a	b	b	b	a	b	b	a	b	a	b	b	b	b	b	a	a	b	b	b	a	a	a	a	a	b	a	a	b	a
Marker871384	a	b	a	b	a	a	b	b	a	a	b	a	b	a	a	a	a	a	b	a	b	b	b	a	b	b	a	b	a	b	b	b	b	b	a	a	b	b	b	a	a	a	a	a	b	a	a	b	a
Marker868354	a	b	a	b	a	a	b	b	a	a	b	a	b	a	a	a	a	a	b	a	b	b	b	a	b	b	a	b	a	b	b	b	b	b	a	a	b	b	b	a	a	a	a	a	b	a	a	b	a
Marker936937	a	b	a	b	a	a	b	b	a	a	b	a	b	a	a	a	a	a	b	a	b	b	b	a	b	b	a	b	a	b	b	b	b	b	a	a	b	b	b	a	a	a	a	a	b	a	a	b	a
Marker920603	a	b	a	b	a	a	b	b	a	a	b	a	b	a	a	a	a	a	b	a	b	b	b	a	b	b	a	b	a	b	b	b	b	b	a	a	b	b	b	a	a	a	a	a	b	a	a	b	a
Marker915970	a	b	a	b	a	a	b	b	a	a	b	a	b	a	a	a	a	a	b	a	b	b	b	a	b	b	a	b	a	b	b	b	b	b	a	a	b	b	b	a	a	a	a	a	b	a	a	b	a
Marker920668	a	b	a	b	a	a	b	b	a	a	b	a	b	a	a	a	a	a	b	a	b	b	b	a	b	b	a	b	a	b	b	b	b	b	a	a	b	b	b	a	a	a	a	a	b	a	a	b	a
Marker929046	a	b	a	b	a	a	b	b	a	a	b	a	b	a	a	a	a	a	b	a	b	b	b	a	b	b	a	b	a	b	b	b	b	b	a	a	b	b	b	a	a	a	a	a	b	a	a	b	a
Marker955576	a	b	a	b	a	a	b	b	a	a	b	a	b	a	a	a	a	a	b	a	b	b	b	a	b	b	a	b	a	b	b	b	b	b	a	a	b	b	b	a	a	a	a	a	b	a	a	b	a
Marker899236	a	b	a	b	a	a	b	b	a	a	b	a	b	a	a	a	a	a	b	a	b	b	b	a	b	b	a	b	a	b	b	b	b	b	a	a	b	b	b	a	a	a	a	a	b	a	a	b	a
Marker938317	a	b	a	b	a	a	b	b	a	a	b	a	b	a	a	a	a	a	b	a	b	b	b	a	b	b	a	b	a	b	b	b	b	b	a	a	b	b	b	a	a	a	a	a	a	a	a	b	a
Marker897004	a	b	a	b	a	a	b	b	a	a	b	a	b	a	a	a	a	a	b	a	b	b	b	a	b	b	a	b	a	b	b	b	b	b	a	a	b	b	b	a	a	a	a	a	a	a	a	b	a
Marker889559	a	b	a	b	a	a	b	b	a	a	b	a	b	a	a	a	a	a	b	a	b	b	b	a	b	b	a	b	a	b	b	b	b	b	a	a	b	b	b	a	a	a	a	a	a	a	a	b	a
Marker946135	a	b	a	b	a	a	b	b	a	a	b	a	b	a	a	a	a	a	b	a	b	b	b	a	b	b	a	b	a	b	b	b	b	b	a	a	b	b	b	a	a	a	a	a	a	a	a	b	a
Marker961728	a	b	a	b	a	a	b	b	a	a	b	a	b	a	a	a	a	a	b	a	b	b	b	a	b	b	a	b	a	b	b	b	b	b	a	a	b	b	b	a	a	a	a	a	a	a	a	b	a
Marker875570	a	b	a	b	a	a	b	b	a	a	b	a	b	a	a	a	a	a	b	a	b	b	b	a	b	b	a	b	a	b	b	b	b	b	a	a	b	b	b	a	a	a	a	a	a	a	a	b	a
Marker974675	a	b	a	b	a	a	b	b	a	a	b	a	b	a	a	a	a	a	b	a	b	b	b	a	b	b	a	b	a	b	b	b	b	b	a	a	b	b	b	a	a	a	a	a	a	a	a	b	a
Marker929916	a	b	a	b	a	a	b	b	a	a	b	a	b	a	a	a	a	a	b	a	b	b	b	a	b	b	a	b	a	b	b	b	b	b	a	a	b	b	b	a	a	a	a	a	a	a	a	b	a
Marker967769	a	b	a	b	a	a	b	b	a	a	b	a	b	a	a	a	a	a	b	a	b	b	b	a	b	b	a	b	a	b	b	b	b	b	a	a	b	b	b	a	a	a	a	a	a	a	a	b	a
Marker893432	a	b	a	b	a	a	b	b	a	a	b	a	b	a	a	a	a	a	b	a	b	b	b	a	b	b	a	b	a	b	b	b	b	b	a	a	b	b	b	a	a	a	a	a	a	a	a	b	a
Marker881590	a	b	a	b	a	a	b	b	a	a	b	a	b	a	a	a	a	a	b	a	b	b	b	a	b	b	a	b	a	b	b	b	b	b	a	a	b	b	b	a	a	a	a	a	a	a	a	b	a
Marker887875	a	b	a	b	a	a	b	b	a	a	b	a	b	a	a	a	a	a	b	a	b	b	b	a	b	b	a	b	a	b	b	b	b	b	a	a	b	b	b	a	a	a	a	a	a	a	a	b	a
Marker960127	a	b	a	b	a	a	b	b	a	a	b	a	b	a	a	a	a	a	b	a	b	b	b	a	b	b	a	b	a	b	b	b	b	b	a	a	b	b	b	a	a	a	a	a	a	a	a	b	a
Marker893747	a	b	a	b	a	a	b	b	a	a	b	a	b	a	a	a	a	a	b	a	b	b	b	a	b	b	a	b	a	b	b	b	b	b	a	a	b	b	b	a	a	a	a	a	a	a	a	b	a
Marker924347	a	b	a	b	a	a	b	b	a	a	b	a	b	a	a	a	a	a	b	a	b	b	b	a	b	b	a	b	a	b	b	b	b	b	a	a	b	b	b	a	a	a	a	a	a	a	a	b	a
Marker928414	a	b	a	b	a	a	b	b	a	a	b	a	b	a	a	a	a	a	b	a	b	b	b	a	b	b	a	b	a	b	b	b	b	b	a	a	b	b	b	a	a	a	a	a	a	a	a	b	a
Marker895110	a	b	a	b	a	a	b	b	a	a	b	a	b	a	a	a	a	a	b	a	b	b	b	a	b	b	a	b	a	b	b	b	b	b	a	a	b	b	b	a	a	a	a	a	a	a	a	b	a
Marker974795	a	b	a	b	a	a	b	b	a	a	b	a	b	a	a	a	a	a	b	a	b	b	b	a	b	b	a	b	a	b	b	b	b	b	a	a	b	b	b	a	a	a	a	a	a	a	a	b	a
Marker875219	a	b	a	b	a	a	b	b	a	a	b	a	b	a	a	a	a	a	b	a	b	b	b	a	b	b	a	b	a	b	b	b	b	b	a	a	b	b	b	a	a	a	a	a	a	a	a	b	a
Marker906770	a	b	a	b	a	a	b	b	a	a	b	a	b	a	a	a	a	a	b	a	b	b	b	a	b	b	a	b	a	b	b	b	b	b	a	a	b	b	b	a	a	a	a	a	a	a	a	b	a
Marker942922	a	b	a	b	a	a	b	b	a	a	b	a	b	a	a	a	a	a	b	a	b	b	b	a	b	b	a	b	a	b	b	b	b	b	a	a	b	b	b	a	a	a	a	a	a	a	a	b	a
Marker900979	a	b	a	b	a	a	b	b	a	a	b	a	b	a	a	a	a	a	b	a	b	b	b	a	b	b	a	b	a	b	b	b	b	b	a	a	b	b	b	a	a	a	a	a	a	a	a	b	a
Marker933736	a	b	a	b	a	a	b	b	a	a	b	a	b	a	a	a	a	a	b	a	b	b	b	a	b	b	a	b	a	b	b	b	b	b	a	a	b	b	b	a	a	a	a	a	a	a	a	b	a
Marker955293	a	b	a	b	a	a	b	b	a	a	b	a	b	a	a	a	a	a	b	a	b	b	b	a	b	b	a	b	a	b	b	b	b	b	a	a	b	b	b	a	a	a	a	a	a	a	a	b	a
Marker945699	a	b	a	b	a	a	b	b	a	a	b	a	b	a	a	a	a	a	b	a	b	b	b	a	b	b	a	b	a	b	b	b	b	b	a	a	b	b	b	a	a	a	a	a	a	a	a	b	a
Marker926118	a	b	a	b	a	a	b	b	a	a	b	a	b	a	a	a	a	a	b	a	b	b	b	a	b	b	a	b	a	b	b	b	b	b	a	a	b	b	b	a	a	a	a	a	a	a	a	b	a
Marker967401	a	b	a	b	a	a	b	b	a	a	b	a	b	a	a	a	a	a	b	a	b	b	b	a	b	b	a	b	a	b	b	b	b	b	a	a	b	b	b	a	a	a	a	a	a	a	a	b	a
Marker960826	a	b	a	b	a	a	b	b	a	a	b	a	b	a	a	a	a	a	b	a	b	b	b	a	b	b	a	b	a	b	b	b	b	b	a	a	b	b	b	a	a	a	a	a	a	a	a	b	a
Marker921473	a	b	a	b	a	a	b	b	a	a	b	a	b	a	a	a	a	a	b	a	b	b	b	a	b	b	a	b	a	b	b	b	b	b	a	a	b	b	b	a	a	a	a	a	a	a	a	b	a
Marker953880	a	b	a	b	a	a	b	b	a	a	b	a	b	a	a	a	a	a	b	a	b	b	b	a	b	b	a	b	a	b	b	b	b	b	a	a	b	b	b	a	a	a	a	a	a	a	a	b	a
Marker924020	a	b	a	b	a	a	b	b	a	a	b	a	b	a	a	a	a	a	b	a	b	b	b	a	b	b	a	b	a	b	b	b	b	b	a	a	b	b	b	a	a	a	a	a	a	a	a	b	a
Marker961105	a	b	a	b	a	a	b	b	a	a	b	a	b	a	a	a	a	a	b	a	b	b	b	a	b	b	a	b	a	b	b	b	b	b	a	a	b	b	b	a	a	a	a	a	a	a	a	b	a
Marker915223	a	b	a	b	a	a	b	b	a	a	b	a	b	a	a	a	a	a	b	a	b	b	b	a	b	b	a	b	a	b	b	b	b	b	a	a	b	b	b	a	a	a	a	a	a	a	a	b	a
Marker874156	a	b	a	b	a	a	b	b	a	a	b	a	b	a	a	a	a	a	b	a	b	b	b	a	b	b	a	b	a	b	b	b	b	b	a	a	b	b	b	a	a	a	a	a	a	a	a	b	a
Marker911914	a	b	a	b	a	a	b	b	a	a	b	a	b	a	a	a	a	a	b	a	b	b	b	a	b	b	a	b	a	b	b	b	b	b	a	a	b	b	b	a	a	a	a	a	a	a	a	b	a
Marker896274	a	b	a	b	a	a	b	b	a	a	b	a	b	a	a	a	a	a	b	a	b	b	b	a	b	b	a	b	a	b	b	b	b	b	a	a	b	b	b	a	a	a	a	a	a	a	a	b	a
Marker884115	a	b	a	b	a	a	b	b	a	a	b	a	b	a	a	a	a	a	b	a	b	b	b	a	b	b	a	b	a	b	b	b	b	b	a	a	b	b	b	a	a	a	a	a	a	a	a	b	a
Marker923015	a	b	a	b	a	a	b	b	a	a	b	a	b	a	a	a	a	a	b	a	b	b	b	a	b	b	a	b	a	b	b	b	b	b	a	a	b	b	b	a	a	a	a	a	a	a	a	b	a
Marker951574	a	b	a	b	a	a	b	b	a	a	b	a	b	a	a	a	a	a	b	a	b	b	b	a	b	b	a	b	a	b	b	b	b	b	a	a	b	b	b	a	a	a	a	a	a	a	a	b	a
Marker937365	a	b	a	b	a	a	b	b	a	a	b	a	b	a	a	a	a	a	b	a	b	b	b	a	b	b	a	b	a	b	b	b	b	b	a	a	b	b	b	a	a	a	a	a	a	a	a	b	a
Marker957118	a	b	a	b	a	a	b	b	a	a	b	a	b	a	a	a	a	a	b	a	b	b	b	a	b	b	a	b	a	b	b	b	b	b	a	a	b	b	b	a	a	a	a	a	a	a	a	b	a
Marker954158	a	b	a	b	a	a	b	b	a	a	b	a	b	a	a	a	a	a	b	a	b	b	b	a	b	b	a	b	a	b	b	b	b	b	a	a	b	b	b	a	a	a	a	a	a	a	a	b	a
Marker923917	a	b	a	b	a	a	b	b	a	a	b	a	b	a	a	a	a	a	b	a	b	b	b	a	b	b	a	b	a	b	b	b	b	b	a	a	b	b	b	a	a	a	a	a	a	a	a	b	a
Marker964467	a	b	a	b	a	a	b	b	a	a	b	a	b	a	a	a	a	a	b	a	b	b	b	a	b	b	a	b	a	b	b	b	b	b	a	a	b	b	b	a	a	a	a	a	a	a	a	b	a
Marker875817	a	b	a	b	a	a	b	b	a	a	b	a	b	a	a	a	a	a	b	a	b	b	b	a	b	b	a	b	a	b	b	b	b	b	a	a	b	b	b	a	a	a	a	a	a	a	a	b	a
Marker864006	a	b	a	b	a	a	b	b	a	a	b	a	b	a	a	a	a	a	b	a	b	b	b	a	b	b	a	b	a	b	b	b	b	b	a	a	b	b	b	a	a	a	a	a	a	a	a	b	a
Marker886533	a	b	a	b	a	a	b	b	a	a	b	a	b	a	a	a	a	a	b	a	b	b	b	a	b	b	a	b	a	b	b	b	b	b	a	a	b	b	b	a	a	a	a	a	a	a	a	b	a
Marker896351	a	b	a	b	a	a	b	b	a	a	b	a	b	a	a	a	a	a	b	a	b	b	b	a	b	b	a	b	a	b	b	b	b	b	a	a	b	b	b	a	a	a	a	a	a	a	a	b	a
Marker940299	a	b	a	b	a	a	b	b	a	a	b	a	b	a	a	a	a	a	b	a	b	b	b	a	b	b	a	b	a	b	b	b	b	b	a	a	b	b	b	a	a	a	a	a	a	a	a	b	a
Marker957803	a	b	a	b	a	a	b	b	a	a	b	a	b	a	a	a	a	a	b	a	b	b	b	a	b	b	a	b	a	b	b	b	b	b	a	a	b	b	b	a	a	a	a	a	a	a	a	b	a
Marker936821	a	b	a	b	a	a	b	b	a	a	b	a	b	a	a	a	a	a	b	a	b	b	b	a	b	b	a	b	a	b	b	b	b	b	a	a	b	b	b	a	a	a	a	a	a	a	a	b	a
Marker937807	a	b	a	b	a	a	b	b	a	a	b	a	b	a	a	a	a	a	b	a	b	b	b	a	b	b	a	b	a	b	b	b	b	b	a	a	b	b	b	a	a	a	a	a	a	a	a	b	a
Marker919132	a	b	a	b	a	a	b	b	a	a	b	a	b	a	a	a	a	a	b	a	b	b	b	a	b	b	a	b	a	b	b	b	b	b	a	a	b	b	b	a	a	a	a	a	a	a	a	b	a
Marker935997	a	b	a	b	a	a	b	b	a	a	b	a	b	a	a	a	a	a	b	a	b	b	b	a	b	b	a	b	a	b	b	b	b	b	a	a	b	b	b	a	a	a	a	a	a	a	a	b	a
Marker866967	a	b	a	b	a	a	b	b	a	a	b	a	b	a	a	a	a	a	b	a	b	b	b	a	b	b	a	b	a	b	b	b	b	b	a	a	b	b	b	a	a	a	a	a	a	a	a	b	a
Marker889615	a	b	a	b	a	a	b	b	a	a	b	a	b	a	a	a	a	a	b	a	b	b	b	a	b	b	a	b	a	b	b	b	b	b	a	a	b	b	b	a	a	a	a	a	a	a	a	b	a
Marker932659	a	b	a	b	a	a	b	b	a	a	b	a	b	a	a	a	a	a	b	a	b	b	b	a	b	b	a	b	a	b	b	b	b	b	a	a	b	b	b	a	a	a	a	a	a	a	a	b	a
Marker866963	a	b	a	b	a	a	b	b	a	a	b	a	b	a	a	a	a	a	b	a	b	b	b	a	b	b	a	b	a	b	b	b	b	b	a	a	b	b	b	a	a	a	a	a	a	a	a	b	a
Marker930271	a	b	a	b	a	a	b	b	a	a	b	a	b	a	a	a	a	a	b	a	b	b	b	a	b	b	a	b	a	b	b	b	b	b	a	a	b	b	b	a	a	a	a	a	a	a	a	b	a
Marker930275	a	b	a	b	a	a	b	b	a	a	b	a	b	a	a	a	a	a	b	a	b	b	b	a	b	b	a	b	a	b	b	b	b	b	a	a	b	b	b	a	a	a	a	a	a	a	a	b	a
Marker893020	a	b	a	b	a	a	b	b	a	a	b	a	b	a	a	a	a	a	b	a	b	b	b	a	b	b	a	b	a	b	b	b	b	b	a	a	b	b	b	a	a	a	a	a	a	a	a	b	a
Marker929610	a	b	a	b	a	a	b	b	a	a	b	a	b	a	a	a	a	a	b	a	b	b	b	a	b	b	a	b	a	b	b	b	b	b	a	a	b	b	b	a	a	a	a	a	a	a	a	b	a
Marker964760	a	b	a	b	a	a	b	b	a	a	b	a	b	a	a	a	a	a	b	a	b	b	b	a	b	b	a	b	a	b	b	b	b	b	a	a	b	b	b	a	a	a	a	a	a	a	a	b	a
Marker881113	a	b	a	b	a	a	b	b	a	a	b	a	b	a	a	a	a	a	b	a	b	b	b	a	b	b	a	b	a	b	b	b	b	b	a	a	b	b	b	a	a	a	a	a	a	a	a	b	a
Marker958853	a	b	a	b	a	a	b	b	a	a	b	a	b	a	a	a	a	a	b	a	b	b	b	a	b	b	a	b	a	b	b	b	b	b	a	a	b	b	b	a	a	a	a	a	a	a	a	b	a
Marker906877	a	b	a	b	a	a	b	b	a	a	b	a	b	a	a	a	a	a	b	a	b	b	b	a	b	b	a	b	a	b	b	b	b	b	a	a	b	b	b	a	a	a	a	a	a	a	a	b	a
Marker976112	a	b	a	b	a	a	b	b	a	a	b	a	b	a	a	a	a	a	b	a	b	b	b	a	b	b	a	b	a	b	b	b	b	b	a	a	b	b	b	a	a	a	a	a	a	a	a	b	a
Marker883805	a	b	a	b	a	a	b	b	a	a	b	a	b	a	a	a	a	a	b	a	b	b	b	a	b	b	a	b	a	b	b	b	b	b	a	a	b	b	b	a	a	a	a	a	a	a	a	b	a
Marker966635	a	b	a	b	a	a	b	b	a	a	b	a	b	a	a	a	a	a	b	a	b	b	b	a	b	b	a	b	a	b	b	b	b	b	a	a	b	b	b	a	a	a	a	a	a	a	a	b	a
Marker910520	a	b	a	b	a	a	b	b	a	a	b	a	b	a	a	a	a	a	b	a	b	b	b	a	b	b	a	b	a	b	b	b	b	b	a	a	b	b	b	a	a	a	a	a	a	a	a	b	a
Marker918005	a	b	a	b	a	a	b	b	a	a	b	a	b	a	a	a	a	a	b	a	b	b	b	a	b	b	a	b	a	b	b	b	b	b	a	a	b	b	b	a	a	a	a	a	a	a	a	b	a
Marker924456	a	b	a	b	a	a	b	b	a	a	b	a	b	a	a	a	a	a	b	a	b	b	b	a	b	b	a	b	a	b	b	b	b	b	a	a	b	b	b	a	a	a	a	a	a	a	a	b	a
Marker929429	a	b	a	b	a	a	b	b	a	a	b	a	b	a	a	a	a	a	b	a	b	b	b	a	b	b	a	b	a	b	b	b	b	b	a	a	b	b	b	a	a	a	a	a	a	a	a	b	a
Marker929705	a	b	a	b	a	a	b	b	a	a	b	a	b	a	a	a	a	a	b	a	b	b	b	a	b	b	a	b	a	b	b	b	b	b	a	a	b	b	b	a	a	a	a	a	a	a	a	b	a
Marker913939	a	b	a	b	a	a	b	b	a	a	b	a	b	a	a	a	a	a	b	a	b	b	b	a	b	b	a	b	a	b	b	b	b	b	a	a	b	b	b	a	a	a	a	a	a	a	a	b	a
Marker953785	a	b	a	b	a	a	b	b	a	a	b	a	b	a	a	a	a	a	b	a	b	b	b	a	b	b	a	b	a	b	b	b	b	b	a	a	b	b	b	a	a	a	a	a	a	a	a	b	a
Marker914130	a	b	a	b	a	a	b	b	a	a	b	a	b	a	a	a	a	a	b	a	b	b	b	a	b	b	a	b	a	b	b	b	b	b	a	a	b	b	b	a	a	a	a	a	a	a	a	b	a
Marker941195	a	b	a	b	a	a	b	b	a	a	b	a	b	a	a	a	a	a	b	a	b	b	b	a	b	b	a	b	a	b	b	b	b	b	a	a	b	b	b	a	a	a	a	a	a	a	a	b	a
Marker921959	a	b	a	b	a	a	b	b	a	a	b	a	b	a	a	a	a	a	b	a	b	b	b	a	b	b	a	b	a	b	b	b	b	b	a	a	b	b	b	a	a	a	a	a	a	a	a	b	a
Marker968608	a	b	a	b	a	a	b	b	a	a	b	a	b	a	a	a	a	a	b	a	b	b	b	a	b	b	a	b	a	b	b	b	b	b	a	a	b	b	b	a	a	a	a	a	a	a	a	b	a
Marker875249	a	b	a	b	a	a	b	b	a	a	b	a	b	a	a	a	a	a	b	a	b	b	b	a	b	b	a	b	a	b	b	b	b	b	a	a	b	b	b	a	a	a	a	a	a	a	a	b	a
Marker946060	a	b	a	b	a	a	b	b	a	a	b	a	b	a	a	a	a	a	b	a	b	b	b	a	b	b	a	b	a	b	b	b	b	b	a	a	b	b	b	a	a	a	a	a	a	a	a	b	a
Marker971335	a	b	a	b	a	a	b	b	a	a	b	a	b	a	a	a	a	a	b	a	b	b	b	a	b	b	a	b	a	b	b	b	b	b	a	a	b	b	b	a	a	a	a	a	a	a	a	b	a
Marker864753	a	b	a	b	a	a	b	b	a	a	b	a	b	a	a	a	a	a	b	a	b	b	b	a	b	b	a	b	a	b	b	b	b	b	a	a	b	b	b	a	a	a	a	a	a	a	a	b	a
Marker971716	a	b	a	b	a	a	b	b	a	a	b	a	b	a	a	a	a	a	b	a	b	b	b	a	b	b	a	b	a	b	b	b	b	b	a	a	b	b	b	a	a	a	a	a	a	a	a	b	a
Marker911422	a	b	a	b	a	a	b	b	a	a	b	a	b	a	a	a	a	a	b	a	b	b	b	a	b	b	a	b	a	b	b	b	b	b	a	a	b	b	b	a	a	a	a	a	a	a	a	b	a
Marker910203	a	b	a	b	a	a	b	b	a	a	b	a	b	a	a	a	a	a	b	a	b	b	b	a	b	b	a	b	a	b	b	b	b	b	a	a	b	b	b	a	a	a	a	a	a	a	a	b	a
Marker975750	a	b	a	b	a	a	b	b	a	a	b	a	b	a	a	a	a	a	b	a	b	b	b	a	b	b	a	b	a	b	b	b	b	b	a	a	b	b	b	a	a	a	a	a	a	a	a	b	a
Marker968082	a	b	a	b	a	a	b	b	a	a	b	a	b	a	a	a	a	a	b	a	b	b	b	a	b	b	a	b	a	b	b	b	b	b	a	a	b	b	b	a	a	a	a	a	a	a	a	b	a
Marker920539	a	b	a	b	a	a	b	b	a	a	b	a	b	a	a	a	a	a	b	a	b	b	b	a	b	b	a	b	a	b	b	b	b	b	a	a	b	b	b	a	a	a	a	a	a	a	a	b	a
Marker901597	a	b	a	b	a	a	b	b	a	a	b	a	b	a	a	a	a	a	b	a	b	b	b	a	b	b	a	b	a	b	b	b	b	b	a	a	b	b	b	a	a	a	a	a	a	a	a	b	a
Marker929007	a	b	a	b	a	a	b	b	a	a	b	a	b	a	a	a	a	a	b	a	b	b	b	a	b	b	a	b	a	b	b	b	b	b	a	a	b	b	b	a	a	a	a	a	a	a	a	b	a
Marker866074	a	b	a	b	a	a	b	b	a	a	b	a	b	a	a	a	a	a	b	a	b	b	b	a	b	b	a	b	a	b	b	b	b	b	a	a	b	b	b	a	a	a	a	a	a	a	a	b	a
Marker878733	a	b	a	b	a	a	b	b	a	a	b	a	b	a	a	a	a	a	b	a	b	b	b	a	b	b	a	b	a	b	b	b	b	b	a	a	b	b	b	a	a	a	a	a	a	a	a	b	a
Marker973989	a	b	a	b	a	a	b	b	a	a	b	a	b	a	a	a	a	a	b	a	b	b	b	a	b	b	a	b	a	b	b	b	b	b	a	a	b	b	b	a	a	a	a	a	a	a	a	b	a
Marker973935	a	b	a	b	a	a	b	b	a	a	b	a	b	a	a	a	a	a	b	a	b	b	b	a	b	b	a	b	a	b	b	b	b	b	a	a	b	b	b	a	a	a	a	a	a	a	a	b	a
Marker956132	a	b	a	b	a	a	b	b	a	a	b	a	b	a	a	a	a	a	b	a	b	b	b	a	b	b	a	b	a	b	b	b	b	b	a	a	b	b	b	a	a	a	a	a	a	a	a	b	a
Marker943811	a	b	a	b	a	a	b	b	a	a	b	a	b	a	a	a	a	a	b	a	b	b	b	a	b	b	a	b	a	b	b	b	b	b	a	a	b	b	b	a	a	a	a	a	a	a	a	b	a
Marker932936	a	b	a	b	a	a	b	b	a	a	b	a	b	a	a	a	a	a	b	a	b	b	b	a	b	b	a	b	a	b	b	b	b	b	a	a	b	b	b	a	a	a	a	a	a	a	a	b	a
Marker880411	a	b	a	b	a	a	b	b	a	a	b	a	b	a	a	a	a	a	b	a	b	b	b	a	b	b	a	b	a	b	b	b	b	b	a	a	b	b	b	a	a	a	a	a	a	a	a	b	a
Marker963496	a	b	a	b	a	a	b	b	a	a	b	a	b	a	a	a	a	a	b	a	b	b	b	a	b	b	a	b	a	b	b	b	b	b	a	a	b	b	b	a	a	a	a	a	a	a	a	b	a
Marker911753	a	b	a	b	a	a	b	b	a	a	b	a	b	a	a	a	a	a	b	a	b	b	b	a	b	b	a	b	a	b	b	b	b	b	a	a	b	b	b	a	a	a	a	a	a	a	a	b	a
Marker889382	a	b	a	b	a	a	b	b	a	a	b	a	b	a	a	a	a	a	b	a	b	b	b	a	b	b	a	b	a	b	b	b	b	b	a	a	b	b	b	a	a	a	a	a	a	a	a	b	a
Marker893071	a	b	a	b	a	a	b	b	a	a	b	a	b	a	a	a	a	a	b	a	b	b	b	a	b	b	a	b	a	b	b	b	b	b	a	a	b	b	b	a	a	a	a	a	a	a	a	b	a
Marker933516	a	b	a	b	a	a	b	b	a	a	b	a	b	a	a	a	a	a	b	a	b	b	b	a	b	b	a	b	a	b	b	b	b	b	a	a	b	b	b	a	a	a	a	a	a	a	a	b	a
Marker880029	a	b	a	b	a	a	b	b	a	a	b	a	b	a	a	a	a	a	b	a	b	b	b	a	b	b	a	b	a	b	b	b	b	b	a	a	b	b	b	a	a	a	a	a	a	a	a	b	a
Marker871213	a	b	a	b	a	a	b	b	a	a	b	a	b	a	a	a	a	a	b	a	b	b	b	a	b	b	a	b	a	b	b	b	b	b	a	a	b	b	b	a	a	a	a	a	a	a	a	b	a
Marker874748	a	b	a	b	a	a	b	b	a	a	b	a	b	a	a	a	a	a	b	a	b	b	b	a	b	b	a	b	a	b	b	b	b	b	a	a	b	b	b	a	a	a	a	a	a	a	a	b	a
Marker922835	a	b	a	b	a	a	b	b	a	a	b	a	b	a	a	a	a	a	b	a	b	b	b	a	b	b	a	b	a	b	b	b	b	b	a	a	b	b	b	a	a	a	a	a	a	a	a	b	a
Marker903280	a	b	a	b	a	a	b	b	a	a	b	a	b	a	a	a	a	a	b	a	b	b	b	a	b	b	a	b	a	b	b	b	b	b	a	a	b	b	b	a	a	a	a	a	a	a	a	b	a
Marker925983	a	b	a	b	a	a	b	b	a	a	b	a	b	a	a	a	a	a	b	a	b	b	b	a	b	b	a	b	a	b	b	b	b	b	a	a	b	b	b	a	a	a	a	a	a	a	a	b	a
Marker956336	a	b	a	b	a	a	b	b	a	a	b	a	b	a	a	a	a	a	b	a	b	b	b	a	b	b	a	b	a	b	b	b	b	b	a	a	b	b	b	a	a	a	a	a	a	a	a	b	a
Marker945915	a	b	a	b	a	a	b	b	a	a	b	a	b	a	a	a	a	a	b	a	b	b	b	a	b	b	a	b	a	b	b	b	b	b	a	a	b	b	b	a	a	a	a	a	a	a	a	b	a
Marker902300	a	b	a	b	a	a	b	b	a	a	b	a	b	a	a	a	a	a	b	a	b	b	b	a	b	b	a	b	a	b	b	b	b	b	a	a	b	b	b	a	a	a	a	a	a	a	a	b	a
Marker956162	a	b	a	b	a	a	b	b	a	a	b	a	b	a	a	a	a	a	b	a	b	b	b	a	b	b	a	b	a	b	b	b	b	b	a	a	b	b	b	a	a	a	a	a	a	a	a	b	a
Marker894669	a	b	a	b	a	a	b	b	a	a	b	a	b	a	a	a	a	a	b	a	b	b	b	a	b	b	a	b	a	b	b	b	b	b	a	a	b	b	b	a	a	a	a	a	a	a	a	b	a
Marker935560	a	b	a	b	a	a	b	b	a	a	b	a	b	a	a	a	a	a	b	a	b	b	b	a	b	b	a	b	a	b	b	b	b	b	a	a	b	b	b	a	a	a	a	a	a	a	a	b	a
Marker935379	a	b	a	b	a	a	b	b	a	a	b	a	b	a	a	a	a	a	b	a	b	b	b	a	b	b	a	b	a	b	b	b	b	b	a	a	b	b	b	a	a	a	a	a	a	a	a	b	a
Marker927296	a	b	a	b	a	a	b	b	a	a	b	a	b	a	a	a	a	a	b	a	b	b	b	a	b	b	a	b	a	b	b	b	b	b	a	a	b	b	b	a	a	a	a	a	a	a	a	b	a
Marker908355	a	b	a	b	a	a	b	b	a	a	b	a	b	a	a	a	a	a	b	a	b	b	b	a	b	b	a	b	a	b	b	b	b	b	a	a	b	b	b	a	a	a	a	a	a	a	a	b	a
Marker976194	a	b	a	b	a	a	b	b	a	a	b	a	b	a	a	a	a	a	b	a	b	b	b	a	b	b	a	b	a	b	b	b	b	b	a	a	b	b	b	a	a	a	a	a	a	a	a	b	a
Marker926185	a	b	a	b	a	a	b	b	a	a	b	a	b	a	a	a	a	a	b	a	b	b	b	a	b	b	a	b	a	b	b	b	b	b	a	a	b	b	b	a	a	a	a	a	a	a	a	b	a
Marker919019	a	b	a	b	a	a	b	b	a	a	b	a	b	a	a	a	a	a	b	a	b	b	b	a	b	b	a	b	a	b	b	b	b	b	a	a	b	b	b	a	a	a	a	a	a	a	a	b	a
Marker925805	a	b	a	b	a	a	b	b	a	a	b	a	b	a	a	a	a	a	b	a	b	b	b	a	b	b	a	b	a	b	b	b	b	b	a	a	b	b	b	a	a	a	a	a	a	a	a	b	a
Marker949031	a	b	a	b	a	a	b	b	a	a	b	a	b	a	a	a	a	a	b	a	b	b	b	a	b	b	a	b	a	b	b	b	b	b	a	a	b	b	b	a	a	a	a	a	a	a	a	b	a
Marker956219	a	b	a	b	a	a	b	b	a	a	b	a	b	a	a	a	a	a	b	a	b	b	b	a	b	b	a	b	a	b	b	b	b	b	a	a	b	b	b	a	a	a	a	a	a	a	a	b	a
Marker883990	a	b	a	b	a	a	b	b	a	a	b	a	b	a	a	a	a	a	b	a	b	b	b	a	b	b	a	b	a	b	b	b	b	b	a	a	b	b	b	a	a	a	a	a	a	a	a	b	a
Marker953957	a	b	a	b	a	a	b	b	a	a	b	a	b	a	a	a	a	a	b	a	b	b	b	a	b	b	a	b	a	b	b	b	b	b	a	a	b	b	b	a	a	a	a	a	a	a	a	b	a
Marker964597	a	b	a	b	a	a	b	b	a	a	b	a	b	a	a	a	a	a	b	a	b	b	b	a	b	b	a	b	a	b	b	b	b	b	a	a	b	b	b	a	a	a	a	a	a	a	a	b	a
Marker925183	a	b	a	b	a	a	b	b	a	a	b	a	b	a	a	a	a	a	b	a	b	b	b	a	b	b	a	b	a	b	b	b	b	b	a	a	b	b	b	a	a	a	a	a	a	a	a	b	a
Marker895093	a	b	a	b	a	a	b	b	a	a	b	a	b	a	a	a	a	a	b	a	b	b	b	a	b	b	a	b	a	b	b	b	b	b	a	a	b	b	b	a	a	a	a	a	a	a	a	b	a
Marker956003	a	b	a	b	a	a	b	b	a	a	b	a	b	a	a	a	a	a	b	a	b	b	b	a	b	b	a	b	a	b	b	b	b	b	a	a	b	b	b	a	a	a	a	a	a	a	a	b	a
Marker917101	a	b	a	b	a	a	b	b	a	a	b	a	b	a	a	a	a	a	b	a	b	b	b	a	b	b	a	b	a	b	b	b	b	b	a	a	b	b	b	a	a	a	a	a	a	a	a	b	a
Marker946979	a	b	a	b	a	a	b	b	a	a	b	a	b	a	a	a	a	a	b	a	b	b	b	a	b	b	a	b	a	b	b	b	b	b	a	a	b	b	b	a	a	a	a	a	a	a	a	b	a
Marker947033	a	b	a	b	a	a	b	b	a	a	b	a	b	a	a	a	a	a	b	a	b	b	b	a	b	b	a	b	a	b	b	b	b	b	a	a	b	b	b	a	a	a	a	a	a	a	a	b	a
Marker913451	a	b	a	b	a	a	b	b	a	a	b	a	b	a	a	a	a	a	b	a	b	b	b	a	b	b	a	b	a	b	b	b	b	b	a	a	b	b	b	a	a	a	a	a	a	a	a	b	a
Marker890739	a	b	a	b	a	a	b	b	a	a	b	a	b	a	a	a	a	a	b	a	b	b	b	a	b	b	a	b	a	b	b	b	b	b	a	a	b	b	b	a	a	a	a	a	a	a	a	b	a
Marker905864	a	b	a	b	a	a	b	b	a	a	b	a	b	a	a	a	a	a	b	a	b	b	b	a	b	b	a	b	a	b	b	b	b	b	a	a	b	b	b	a	a	a	a	a	a	a	a	b	a
Marker908038	a	b	a	b	a	a	b	b	a	a	b	a	b	a	a	a	a	a	b	a	b	b	b	a	b	b	a	b	a	b	b	b	b	b	a	a	b	b	b	a	a	a	a	a	a	a	a	b	a
Marker887559	a	b	a	b	a	a	b	b	a	a	b	a	b	a	a	a	a	a	b	a	b	b	b	a	b	b	a	b	a	b	b	b	b	b	a	a	b	b	b	a	a	a	a	a	a	a	a	b	a
Marker934469	a	b	a	b	a	a	b	b	a	a	b	a	b	a	a	a	a	a	b	a	b	b	b	a	b	b	a	b	a	b	b	b	b	b	a	a	b	b	b	a	a	a	a	a	a	a	a	b	a
Marker870296	a	b	a	b	a	a	b	b	a	a	b	a	b	a	a	a	a	a	b	a	b	b	b	a	b	b	a	b	a	b	b	b	b	b	a	a	b	b	b	a	a	a	a	a	a	a	a	b	a
Marker958081	a	b	a	b	a	a	b	b	a	a	b	a	b	a	a	a	a	a	b	a	b	b	b	a	b	b	a	b	a	b	b	b	b	b	a	a	b	b	b	a	a	a	a	a	a	a	a	b	a
Marker975942	a	b	a	b	a	a	b	b	a	a	b	a	b	a	a	a	a	a	b	a	b	b	b	a	b	b	a	b	a	b	b	b	b	b	a	a	b	b	b	a	a	a	a	a	a	a	a	b	a
Marker966464	a	b	a	b	a	a	b	b	a	a	b	a	b	a	a	a	a	a	b	a	b	b	b	a	b	b	a	b	a	b	b	b	b	b	a	a	b	b	b	a	a	a	a	a	a	a	a	b	a
Marker901167	a	b	a	b	a	a	b	b	a	a	b	a	b	a	a	a	a	a	b	a	b	b	b	a	b	b	a	b	a	b	b	b	b	b	a	a	b	b	b	a	a	a	a	a	a	a	a	b	a
Marker945372	a	b	a	b	a	a	b	b	a	a	b	a	b	a	a	a	a	a	b	a	b	b	b	a	b	b	a	b	a	b	b	b	b	b	a	a	b	b	b	a	a	a	a	a	a	a	a	b	a
Marker875280	a	b	a	b	a	a	b	b	a	a	b	a	b	a	a	a	a	a	b	a	b	b	b	a	b	b	a	b	a	b	b	b	b	b	a	a	b	b	b	a	a	a	a	a	a	a	a	b	a
Marker916215	a	b	a	b	a	a	b	b	a	a	b	a	b	a	a	a	a	a	b	a	b	b	b	a	b	b	a	b	a	b	b	b	b	b	a	a	b	b	b	a	a	a	a	a	a	a	a	b	a
Marker920507	a	b	a	b	a	a	b	b	a	a	b	a	b	a	a	a	a	a	b	a	b	b	b	a	b	b	a	b	a	b	b	b	b	b	a	a	b	b	b	a	a	a	a	a	a	a	a	b	a
Marker897517	a	b	a	b	a	a	b	b	a	a	b	a	b	a	a	a	a	a	b	a	b	b	b	a	b	b	a	b	a	b	b	b	b	b	a	a	b	b	b	a	a	a	a	a	a	a	a	b	a
Marker923807	a	b	a	b	a	a	b	b	a	a	b	a	b	a	a	a	a	a	b	a	b	b	b	a	b	b	a	b	a	b	b	b	b	b	a	a	b	b	b	a	a	a	a	a	a	a	a	b	a
Marker911572	a	b	a	b	a	a	b	b	a	a	b	a	b	a	a	a	a	a	b	a	b	b	b	a	b	b	a	b	a	b	b	b	b	b	a	a	b	b	b	a	a	a	a	a	a	a	a	b	a
Marker866595	a	b	a	b	a	a	b	b	a	a	b	a	b	a	a	a	a	a	b	a	b	b	b	a	b	b	a	b	a	b	b	b	b	b	a	a	b	b	b	a	a	a	a	a	a	a	a	b	a
Marker886125	a	b	a	b	a	a	b	b	a	a	b	a	b	a	a	a	a	a	b	a	b	b	b	a	b	b	a	b	a	b	b	b	b	b	a	a	b	b	b	a	a	a	a	a	a	a	a	b	a
Marker902726	a	b	a	b	a	a	b	b	a	a	b	a	b	a	a	a	a	a	b	a	b	b	b	a	b	b	a	b	a	b	b	b	b	b	a	a	b	b	b	a	a	a	a	a	a	a	a	b	a
Marker954381	a	b	a	b	a	a	b	b	a	a	b	a	b	a	a	a	a	a	b	a	b	b	b	a	b	b	a	b	a	b	b	b	b	b	a	a	b	b	b	a	a	a	a	a	a	a	a	b	a
Marker952035	a	b	a	b	a	a	b	b	a	a	b	a	b	a	a	a	a	a	b	a	b	b	b	a	b	b	a	b	a	b	b	b	b	b	a	a	b	b	b	a	a	a	a	a	a	a	a	b	a
Marker928732	a	b	a	b	a	a	b	b	a	a	b	a	b	a	a	a	a	a	b	a	b	b	b	a	b	b	a	b	a	b	b	b	b	b	a	a	b	b	b	a	a	a	a	a	a	a	a	b	a
Marker906769	a	b	a	b	a	a	b	b	a	a	b	a	b	a	a	a	a	a	b	a	b	b	b	a	b	b	a	b	a	b	b	b	b	b	a	a	b	b	b	a	a	a	a	a	a	a	a	b	a
Marker897361	a	b	a	b	a	a	b	b	a	a	b	a	b	a	a	a	a	a	b	a	b	b	b	a	b	b	a	b	a	b	b	b	b	b	a	a	b	b	b	a	a	a	a	a	a	a	a	b	a
Marker887365	a	b	a	b	a	a	b	b	a	a	b	a	b	a	a	a	a	a	b	a	b	b	b	a	b	b	a	b	a	b	b	b	b	b	a	a	b	b	b	a	a	a	a	a	a	a	a	b	a
Marker914215	a	b	a	b	a	a	b	b	a	a	b	a	b	a	a	a	a	a	b	a	b	b	b	a	b	b	a	b	a	b	b	b	b	b	a	a	b	b	b	a	a	a	a	a	a	a	a	b	a
Marker968128	a	b	a	b	a	a	b	b	a	a	b	a	b	a	a	a	a	a	b	a	b	b	b	a	b	b	a	b	a	b	b	b	b	b	a	a	b	b	b	a	a	a	a	a	a	a	a	b	a
Marker935954	a	b	a	b	a	a	b	b	a	a	b	a	b	a	a	a	a	a	b	a	b	b	b	a	b	b	a	b	a	b	b	b	b	b	a	a	b	b	b	a	a	a	a	a	a	a	a	b	a
Marker958646	a	b	a	b	a	a	b	b	a	a	b	a	b	a	a	a	a	a	b	a	b	b	b	a	b	b	a	b	a	b	b	b	b	b	a	a	b	b	b	a	a	a	a	a	a	a	a	b	a
Marker929175	a	b	a	b	a	a	b	b	a	a	b	a	b	a	a	a	a	a	b	a	b	b	b	a	b	b	a	b	a	b	b	b	b	b	a	a	b	b	b	a	a	a	a	a	a	a	a	b	a
Marker863815	a	b	a	b	a	a	b	b	a	a	b	a	b	a	a	a	a	a	b	a	b	b	b	a	b	b	a	b	a	b	b	b	b	b	a	a	b	b	b	a	a	a	a	a	a	a	a	b	a
Marker887247	a	b	a	b	a	a	b	b	a	a	b	a	b	a	a	a	a	a	b	a	b	b	b	a	b	b	a	b	a	b	b	b	b	b	a	a	b	b	b	a	a	a	a	a	a	a	a	b	a
Marker951388	a	b	a	b	a	a	b	b	a	a	b	a	b	a	a	a	a	a	b	a	b	b	b	a	b	b	a	b	a	b	b	b	b	b	a	a	b	b	b	a	a	a	a	a	a	a	a	b	a
Marker927063	a	b	a	b	a	a	b	b	a	a	b	a	b	a	a	a	a	a	b	a	b	b	b	a	b	b	a	b	a	b	b	b	b	b	a	a	b	b	b	a	a	a	a	a	a	a	a	b	a
Marker970132	a	b	a	b	a	a	b	b	a	a	b	a	b	a	a	a	a	a	b	a	b	b	b	a	b	b	a	b	a	b	b	b	b	b	a	a	b	b	b	a	a	a	a	a	a	a	a	b	a
Marker908719	a	b	a	b	a	a	b	b	a	a	b	a	b	a	a	a	a	a	b	a	b	b	b	a	b	b	a	b	a	b	b	b	b	b	a	a	b	b	b	a	a	a	a	a	a	a	a	b	a
Marker964110	a	b	a	b	a	a	b	b	a	a	b	a	b	a	a	a	a	a	b	a	b	b	b	a	b	b	a	b	a	b	b	b	b	b	a	a	b	b	b	a	a	a	a	a	a	a	a	b	a
Marker928782	a	b	a	b	a	a	b	b	a	a	b	a	b	a	a	a	a	a	b	a	b	b	b	a	b	b	a	b	a	b	b	b	b	b	a	a	b	b	b	a	a	a	a	a	a	a	a	b	a
Marker889398	a	b	a	b	a	a	b	b	a	a	b	a	b	a	a	a	a	a	b	a	b	b	b	a	b	b	a	b	a	b	b	b	b	b	a	a	b	b	b	a	a	a	a	a	a	a	a	b	a
Marker885948	a	b	a	b	a	a	b	b	a	a	b	a	b	a	a	a	a	a	b	a	b	b	b	a	b	b	a	b	a	b	b	b	b	b	a	a	b	b	b	a	a	a	a	a	a	a	a	b	a
Marker889338	a	b	a	b	a	a	b	b	a	a	b	a	b	a	a	a	a	a	b	a	b	b	b	a	b	b	a	b	a	b	b	b	b	b	a	a	b	b	b	a	a	a	a	a	a	a	a	b	a
Marker885729	a	b	a	b	a	a	b	b	a	a	b	a	b	a	a	a	a	a	b	a	b	b	b	a	b	b	a	b	a	b	b	b	b	b	a	a	b	b	b	a	a	a	a	a	a	a	a	b	a
Marker915277	a	b	a	b	a	a	b	b	a	a	b	a	b	a	a	a	a	a	b	a	b	b	b	a	b	b	a	b	a	b	b	b	b	b	a	a	b	b	b	a	a	a	a	a	a	a	a	b	a
Marker920494	a	b	a	b	a	a	b	b	a	a	b	a	b	a	a	a	a	a	b	a	b	b	b	a	b	b	a	b	a	b	b	b	b	b	a	a	b	b	b	a	a	a	a	a	a	a	a	b	a
Marker898895	a	b	a	b	a	a	b	b	a	a	b	a	b	a	a	a	a	a	b	a	b	b	b	a	b	b	a	b	a	b	b	b	b	b	a	a	b	b	b	a	a	a	a	a	a	a	a	b	a
Marker940556	a	b	a	b	a	a	b	b	a	a	b	a	b	a	a	a	a	a	b	a	b	b	b	a	b	b	a	b	a	b	b	b	b	b	a	a	b	b	b	a	a	a	a	a	a	a	a	b	a
Marker964488	a	b	a	b	a	a	b	b	a	a	b	a	b	a	a	a	a	a	b	a	b	b	b	a	b	b	a	b	a	b	b	b	b	b	a	a	b	b	b	a	a	a	a	a	a	a	a	b	a
Marker868232	a	b	a	b	a	a	b	b	a	a	b	a	b	a	a	a	a	a	b	a	b	b	b	a	b	b	a	b	a	b	b	b	b	b	a	a	b	b	b	a	a	a	a	a	a	a	a	b	a
Marker892245	a	b	a	b	a	a	b	b	a	a	b	a	b	a	a	a	a	a	b	a	b	b	b	a	b	b	a	b	a	b	b	b	b	b	a	a	b	b	b	a	a	a	a	a	a	a	a	b	a
Marker960347	a	b	a	b	a	a	b	b	a	a	b	a	b	a	a	a	a	a	b	a	b	b	b	a	b	b	a	b	a	b	b	b	b	b	a	a	b	b	b	a	a	a	a	a	a	a	a	b	a
Marker936236	a	b	a	b	a	a	b	b	a	a	b	a	b	a	a	a	a	a	b	a	b	b	b	a	b	b	a	b	a	b	b	b	b	b	a	a	b	b	b	a	a	a	a	a	a	a	a	b	a
Marker974481	a	b	a	b	a	a	b	b	a	a	b	a	b	a	a	a	a	a	b	a	b	b	b	a	b	b	a	b	a	b	b	b	b	b	a	a	b	b	b	a	a	a	a	a	a	a	a	b	a
Marker944313	a	b	a	b	a	a	b	b	a	a	b	a	b	a	a	a	a	a	b	a	b	b	b	a	b	b	a	b	a	b	b	b	b	b	a	a	b	b	b	a	a	a	a	a	a	a	a	b	a
Marker962660	a	b	a	b	a	a	b	b	a	a	b	a	b	a	a	a	a	a	b	a	b	b	b	a	b	b	a	b	a	b	b	b	b	b	a	a	b	b	b	a	a	a	a	a	a	a	a	b	a
Marker942912	a	b	a	b	a	a	b	b	a	a	b	a	b	a	a	a	a	a	b	a	b	b	b	a	b	b	a	b	a	b	b	b	b	b	a	a	b	b	b	a	a	a	a	a	a	a	a	b	a
Marker936822	a	b	a	b	a	a	b	b	a	a	b	a	b	a	a	a	a	a	b	a	b	b	b	a	b	b	a	b	a	b	b	b	b	b	a	a	b	b	b	a	a	a	a	a	a	a	a	b	a
Marker884137	a	b	a	b	a	a	b	b	a	a	b	a	b	a	a	a	a	a	b	a	b	b	b	a	b	b	a	b	a	b	b	b	b	b	a	a	b	b	b	a	a	a	a	a	a	a	a	b	a
Marker869206	a	b	a	b	a	a	b	b	a	a	b	a	b	a	a	a	a	a	b	a	b	b	b	a	b	b	a	b	a	b	b	b	b	b	a	a	b	b	b	a	a	a	a	a	a	a	a	b	a
Marker912719	a	b	a	b	a	a	b	b	a	a	b	a	b	a	a	a	a	a	b	a	b	b	b	a	b	b	a	b	a	b	b	b	b	b	a	a	b	b	b	a	a	a	a	a	a	a	a	b	a
Marker886628	a	b	a	b	a	a	b	b	a	a	b	a	b	a	a	a	a	a	b	a	b	b	b	a	b	b	a	b	a	b	b	b	b	b	a	a	b	b	b	a	a	a	a	a	a	a	a	b	a
Marker927833	a	b	a	b	a	a	b	b	a	a	b	a	b	a	a	a	a	a	b	a	b	b	b	a	b	b	a	b	a	b	b	b	b	b	a	a	b	b	b	a	a	a	a	a	a	a	a	b	a
Marker893836	a	b	a	b	a	a	b	b	a	a	b	a	b	a	a	a	a	a	b	a	b	b	b	a	b	b	a	b	a	b	b	b	b	b	a	a	b	b	b	a	a	a	a	a	a	a	a	b	a
Marker941392	a	b	a	b	a	a	b	b	a	a	b	a	b	a	a	a	a	a	b	a	b	b	b	a	b	b	a	b	a	b	b	b	b	b	a	a	b	b	b	a	a	a	a	a	a	a	a	b	a
Marker925404	a	b	a	b	a	a	b	b	a	a	b	a	b	a	a	a	a	a	b	a	b	b	b	a	b	b	a	b	a	b	b	b	b	b	a	a	b	b	b	a	a	a	a	a	a	a	a	b	a
Marker974441	a	b	a	b	a	a	b	b	a	a	b	a	b	a	a	a	a	a	b	a	b	b	b	a	b	b	a	b	a	b	b	b	b	b	a	a	b	b	b	a	a	a	a	a	a	a	a	b	a
Marker896630	a	b	a	b	a	a	b	b	a	a	b	a	b	a	a	a	a	a	b	a	b	b	b	a	b	b	a	b	a	b	b	b	b	b	a	a	b	b	b	a	a	a	a	a	a	a	a	b	a
Marker931275	a	b	a	b	a	a	b	b	a	a	b	a	b	a	a	a	a	a	b	a	b	b	b	a	b	b	a	b	a	b	b	b	b	b	a	a	b	b	b	a	a	a	a	a	a	a	a	b	a
Marker874775	a	b	a	b	a	a	b	b	a	a	b	a	b	a	a	a	a	a	b	a	b	b	b	a	b	b	a	b	a	b	b	b	b	b	a	a	b	b	b	a	a	a	a	a	a	a	a	b	a
Marker922368	a	b	a	b	a	a	b	b	a	a	b	a	b	a	a	a	a	a	b	a	b	b	b	a	b	b	a	b	a	b	b	b	b	b	a	a	b	b	b	a	a	a	a	a	a	a	a	b	a
Marker924736	a	b	a	b	a	a	b	b	a	a	b	a	b	a	a	a	a	a	b	a	b	b	b	a	b	b	a	b	a	b	b	b	b	b	a	a	b	b	b	a	a	a	a	a	a	a	a	b	a
Marker950975	a	b	a	b	a	a	b	b	a	a	b	a	b	a	a	a	a	a	b	a	b	b	b	a	b	b	a	b	a	b	b	b	b	b	a	a	b	b	b	a	a	a	a	a	a	a	a	b	a
Marker885414	a	b	a	b	a	a	b	b	a	a	b	a	b	a	a	a	a	a	b	a	b	b	b	a	b	b	a	b	a	b	b	b	b	b	a	a	b	b	b	a	a	a	a	a	a	a	a	b	a
Marker936076	a	b	a	b	a	a	b	b	a	a	b	a	b	a	a	a	a	a	b	a	b	b	b	a	b	b	a	b	a	b	b	b	b	b	a	a	b	b	b	a	a	a	a	a	a	a	a	b	a
Marker874499	a	b	a	b	a	a	b	b	a	a	b	a	b	a	a	a	a	a	b	a	b	b	b	a	b	b	a	b	a	b	b	b	b	b	a	a	b	b	b	a	a	a	a	a	a	a	a	b	a
Marker892002	a	b	a	b	a	a	b	b	a	a	b	a	b	a	a	a	a	a	b	a	b	b	b	a	b	b	a	b	a	b	b	b	b	b	a	a	b	b	b	a	a	a	a	a	a	a	a	b	a
Marker914211	a	b	a	b	a	a	b	b	a	a	b	a	b	a	a	a	a	a	b	a	b	b	b	a	b	b	a	b	a	b	b	b	b	b	a	a	b	b	b	a	a	a	a	a	a	a	a	b	a
Marker926495	a	b	a	b	a	a	b	b	a	a	b	a	b	a	a	a	a	a	b	a	b	b	b	a	b	b	a	b	a	b	b	b	b	b	a	a	b	b	b	a	a	a	a	a	a	a	a	b	a
Marker969159	a	b	a	b	a	a	b	b	a	a	b	a	b	a	a	a	a	a	b	a	b	b	b	a	b	b	a	b	a	b	b	b	b	b	a	a	b	b	b	a	a	a	a	a	a	a	a	b	a
Marker933376	a	b	a	b	a	a	b	b	a	a	b	a	b	a	a	a	a	a	b	a	b	b	b	a	b	b	a	b	a	b	b	b	b	b	a	a	b	b	b	a	a	a	a	a	a	a	a	b	a
Marker898651	a	b	a	b	a	a	b	b	a	a	b	a	b	a	a	a	a	a	b	a	b	b	b	a	b	b	a	b	a	b	b	b	b	b	a	a	b	b	b	a	a	a	a	a	a	a	a	b	a
Marker961436	a	b	a	b	a	a	b	b	a	a	b	a	b	a	a	a	a	a	b	a	b	b	b	a	b	b	a	b	a	b	b	b	b	b	a	a	b	b	b	a	a	a	a	a	a	a	a	b	a
Marker957738	a	b	a	b	a	a	b	b	a	a	b	a	b	a	a	a	a	a	b	a	b	b	b	a	b	b	a	b	a	b	b	b	b	b	a	a	b	b	b	a	a	a	a	a	a	a	a	b	a
Marker879285	a	b	a	b	a	a	b	b	a	a	b	a	b	a	a	a	a	a	b	a	b	b	b	a	b	b	a	b	a	b	b	b	b	b	a	a	b	b	b	a	a	a	a	a	a	a	a	b	a
Marker876961	a	b	a	b	a	a	b	b	a	a	b	a	b	a	b	a	a	a	b	a	b	b	b	a	b	b	a	b	a	b	b	b	b	b	a	a	b	b	b	a	a	a	a	a	a	a	a	b	a
Marker970742	a	b	a	b	a	a	b	b	a	a	b	a	b	a	b	a	a	a	b	a	b	b	b	a	b	b	a	b	a	b	b	b	b	b	a	a	b	b	b	a	a	a	a	a	a	a	a	b	a
Marker966397	a	b	a	b	a	a	b	b	a	a	a	a	b	a	b	a	a	a	b	a	b	b	b	a	b	b	a	b	a	b	b	b	b	b	a	a	b	b	b	a	a	a	a	a	a	a	a	b	a
Marker972357	a	b	a	b	a	a	b	b	a	a	a	a	b	a	b	a	a	a	b	a	b	b	b	a	b	b	a	b	a	b	b	b	b	b	a	a	b	b	b	a	a	a	a	a	a	a	a	b	a
Marker960672	a	b	a	b	a	a	b	b	a	a	a	a	b	a	b	a	a	a	b	a	b	b	b	a	b	b	a	b	a	b	b	b	b	b	a	a	b	b	b	a	a	a	a	a	a	a	a	b	a
Marker892065	a	b	a	b	a	a	b	b	a	a	a	a	b	a	b	a	a	a	b	a	b	b	b	a	b	b	a	b	a	b	b	b	b	b	a	a	b	b	b	a	a	a	a	a	a	a	a	b	a
Marker899176	a	b	a	b	a	a	b	b	a	a	a	a	b	a	b	a	a	a	b	a	b	b	b	a	b	b	a	b	a	b	b	b	b	b	a	a	b	b	b	a	a	a	a	a	a	a	a	b	a
Marker870995	a	b	a	b	a	a	b	b	a	a	a	a	b	a	b	a	a	a	b	a	b	b	b	a	b	b	a	b	a	b	b	b	b	b	a	a	b	b	b	a	a	a	a	a	a	a	a	b	a
Marker918495	a	b	a	b	a	a	b	b	a	a	a	a	b	a	b	a	a	a	b	a	b	b	b	a	b	b	a	b	a	b	b	b	b	b	a	a	b	b	b	a	a	a	a	a	a	a	a	b	a
Marker888083	a	b	a	b	a	a	b	b	a	a	a	a	b	a	b	a	a	a	b	a	b	b	b	a	b	b	a	b	a	b	b	b	b	b	a	a	b	b	b	a	a	a	a	a	a	a	a	b	a
Marker877487	a	b	a	b	a	a	b	b	a	a	a	a	b	a	b	a	a	a	b	a	b	b	b	a	b	b	a	b	a	b	b	b	b	b	a	a	b	b	b	a	a	a	a	a	a	a	a	b	a
Marker935662	a	b	a	b	a	a	b	b	a	a	a	a	b	a	b	a	a	a	b	a	b	b	b	a	b	b	a	b	a	b	b	b	b	b	a	a	b	b	b	a	a	a	a	a	a	a	a	b	a
Marker930852	a	b	a	b	a	a	b	b	a	a	a	a	b	a	b	a	a	a	b	a	b	b	b	a	b	b	a	b	a	b	b	b	b	b	a	a	b	b	b	a	a	a	a	a	a	a	a	b	a
Marker897874	a	b	a	b	a	a	b	b	a	a	a	a	b	a	b	a	a	a	b	a	b	b	b	a	b	b	a	b	a	b	b	b	b	b	a	a	b	b	b	a	a	a	a	a	a	a	a	b	a
Marker972651	a	b	a	b	a	a	b	b	a	a	a	a	b	a	b	a	a	a	b	a	b	b	b	a	b	b	a	b	a	b	b	b	b	b	a	a	b	b	b	a	a	a	a	a	a	a	a	b	a
Marker876372	a	b	a	b	a	a	b	b	a	a	a	a	b	a	b	a	a	a	b	a	b	b	b	a	b	b	a	b	a	b	b	b	b	b	a	a	b	b	b	a	a	a	a	a	a	a	a	b	a
Marker931956	a	b	a	b	a	a	b	b	a	a	a	a	b	a	b	a	a	a	b	a	b	b	b	a	b	b	a	b	a	b	b	b	b	b	a	a	b	b	b	a	a	a	a	a	a	a	a	b	a
Marker895300	a	b	a	b	a	a	b	b	a	a	a	a	b	a	b	a	a	a	b	a	b	b	b	a	b	b	a	b	a	b	b	b	b	b	a	a	b	b	b	a	a	a	a	a	a	a	a	b	a
Marker931733	a	b	a	b	a	a	b	b	a	a	a	a	b	a	b	a	a	a	b	a	b	b	b	a	b	b	a	b	a	b	b	b	b	b	a	a	b	b	b	a	a	a	a	a	a	a	a	b	a
Marker956323	a	b	a	b	a	a	b	b	a	a	a	a	b	a	b	a	a	a	b	a	b	b	b	a	b	b	a	b	a	b	b	b	b	b	a	a	b	b	b	a	a	a	a	a	a	a	a	b	a
Marker897839	a	b	a	b	a	a	b	b	a	a	a	a	b	a	b	a	a	a	b	a	b	b	b	a	b	b	a	b	a	b	b	b	b	b	a	a	b	b	b	a	a	a	a	a	a	a	a	b	a
Marker960646	a	b	a	b	a	a	b	b	a	a	a	a	b	a	b	a	a	a	b	a	b	b	b	a	b	b	a	b	a	b	b	b	b	b	a	a	b	b	b	a	a	a	a	a	a	a	a	b	a
Marker949753	a	b	a	b	a	a	b	b	a	a	a	a	b	a	b	a	a	a	b	a	b	b	b	a	b	b	a	b	a	b	b	b	b	b	a	a	b	b	b	a	a	a	a	a	a	a	a	b	a
Marker874364	a	b	a	b	a	a	b	b	a	a	a	a	b	a	b	a	a	a	b	a	b	b	b	a	b	b	a	b	a	b	b	b	b	b	a	a	b	b	b	a	a	a	a	a	a	a	a	b	a
Marker888104	a	b	a	b	a	a	b	b	a	a	a	a	b	a	b	a	a	a	b	a	b	b	b	a	b	b	a	b	a	b	b	b	b	b	a	a	b	b	b	a	a	a	a	a	a	a	a	b	a
Marker957155	a	b	a	b	a	a	b	b	a	a	a	a	b	a	b	a	a	a	b	a	b	b	b	a	b	b	a	b	a	b	b	b	b	b	a	a	b	b	b	a	a	a	a	a	a	a	a	b	a
Marker890654	a	b	a	b	a	a	b	b	a	a	a	a	b	a	b	a	a	a	b	a	b	b	b	a	b	b	a	b	a	b	b	b	b	b	a	a	b	b	b	a	a	a	a	a	a	a	a	b	a
Marker907740	a	b	a	b	a	a	b	b	a	a	a	a	b	a	b	a	a	a	b	a	b	b	b	a	b	b	a	b	a	b	b	b	b	b	a	a	b	b	b	a	a	a	a	a	a	a	a	b	a
Marker978587	a	b	a	b	a	a	b	b	a	a	a	a	b	a	b	a	a	a	b	a	b	b	b	a	b	b	a	b	a	b	b	b	b	b	a	a	b	b	b	a	a	a	a	a	a	a	a	b	a
Marker910007	a	b	a	b	a	a	b	b	a	a	a	a	b	a	b	a	a	a	b	a	b	b	b	a	b	b	a	b	a	b	b	b	b	b	a	a	b	b	b	a	a	a	a	a	a	a	a	b	a
Marker932402	a	b	a	b	a	a	b	b	a	a	a	a	b	a	b	a	a	a	b	a	b	b	b	a	b	b	a	b	a	b	b	b	b	b	a	a	b	b	b	a	a	a	a	a	a	a	a	b	a
Marker895672	a	b	a	b	a	a	b	b	a	a	a	a	b	a	b	a	a	a	b	a	b	b	b	a	b	b	a	b	a	b	b	b	b	b	a	a	b	b	b	a	a	a	a	a	a	a	a	b	a
Marker910682	a	b	a	b	a	a	b	b	a	a	a	a	b	a	b	a	a	a	b	a	b	b	b	a	b	b	a	b	a	b	b	b	b	b	a	a	b	b	b	a	a	a	a	a	a	a	a	b	a
Marker876287	a	b	a	b	a	a	b	b	a	a	a	a	b	a	b	a	a	a	b	a	b	b	b	a	b	b	a	b	a	b	b	b	b	b	a	a	b	b	b	a	a	a	a	a	a	a	a	b	a
Marker926070	a	b	a	b	a	a	b	b	a	a	a	a	b	a	b	a	a	a	b	a	b	b	b	a	b	b	a	b	a	b	b	b	b	b	a	a	b	b	b	a	a	a	a	a	a	a	a	b	a
Marker899104	a	b	a	b	a	a	b	b	a	a	a	a	b	a	b	a	a	a	b	a	b	b	b	a	b	b	a	b	a	b	b	b	b	b	a	a	b	b	b	a	a	a	a	a	a	a	a	b	a
Marker874477	a	b	a	b	a	a	b	b	a	a	a	a	b	a	b	a	a	a	b	a	b	b	b	a	b	b	a	b	a	b	b	b	b	b	a	a	b	b	b	a	a	a	a	a	a	a	a	b	a
Marker969950	a	b	a	b	a	a	b	b	a	a	a	a	b	a	b	a	a	a	b	a	b	b	b	a	b	b	a	b	a	b	b	b	b	b	a	a	b	b	b	a	a	a	a	a	a	a	a	b	a
Marker953428	a	b	a	b	a	a	b	b	a	a	a	a	b	a	b	a	a	a	b	a	b	b	b	a	b	b	a	b	a	b	b	b	b	b	a	a	b	b	b	a	a	a	a	a	a	a	a	b	a
Marker893465	a	b	a	b	a	a	b	b	a	a	a	a	b	a	b	a	a	a	b	a	b	b	b	a	b	b	a	b	a	b	b	b	b	b	a	a	b	b	b	a	a	a	a	a	a	a	a	b	a
Marker974536	a	b	a	b	a	a	b	b	a	a	a	a	b	a	b	a	a	a	b	a	b	b	b	a	b	b	a	b	a	b	b	b	b	b	a	a	b	b	b	a	a	a	a	a	a	a	a	b	a
Marker967043	a	b	a	b	a	a	b	b	a	a	a	a	b	a	b	a	a	a	b	a	b	b	b	a	b	b	a	b	a	b	b	b	b	b	a	a	b	b	b	a	a	a	a	a	a	a	a	b	a
Marker928692	a	b	a	b	a	a	b	b	a	a	a	a	b	a	b	a	a	a	b	a	b	b	b	a	b	b	a	b	a	b	b	b	b	b	a	a	b	b	b	a	a	a	a	a	a	a	a	b	a
Marker877647	a	b	a	b	a	a	b	b	a	a	a	a	b	a	b	a	a	a	b	a	b	b	b	a	b	b	a	b	a	b	b	b	b	b	a	a	b	b	b	a	a	a	a	a	a	a	a	b	a
Marker899034	a	b	a	b	a	a	b	b	a	a	a	a	b	a	b	a	a	a	b	a	b	b	b	a	b	b	a	b	a	b	b	b	b	b	a	a	b	b	b	a	a	a	a	a	a	a	a	b	a
Marker955760	a	b	a	b	a	a	b	b	a	a	a	a	b	a	b	a	a	a	b	a	b	b	b	a	b	b	a	b	a	b	b	b	b	b	a	a	b	b	b	a	a	a	a	a	a	a	a	b	a
Marker949544	a	b	a	b	a	a	b	b	a	a	a	a	b	a	b	a	a	a	b	a	b	b	b	a	b	b	a	b	a	b	b	b	b	b	a	a	b	b	b	a	a	a	a	a	a	a	a	b	a
Marker943824	a	b	a	b	a	a	b	b	a	a	a	a	b	a	b	a	a	a	b	a	b	b	b	a	b	b	a	b	a	b	b	b	b	b	a	a	b	b	b	a	a	a	a	a	a	a	a	b	a
Marker880466	a	b	a	b	a	a	b	b	a	a	a	a	b	a	b	a	a	a	b	a	b	b	b	a	b	b	a	b	a	b	b	b	b	b	a	a	b	b	b	a	a	a	a	a	a	a	a	b	a
Marker976197	a	b	a	b	a	a	b	b	a	a	a	a	b	a	b	a	a	a	b	a	b	b	b	a	b	b	a	b	a	b	b	b	b	b	a	a	b	b	b	a	a	a	a	a	a	a	a	b	a
Marker976337	a	b	a	b	a	a	b	b	a	a	a	a	b	a	b	a	a	a	b	a	b	b	b	a	b	b	a	b	a	b	b	b	b	b	a	a	b	b	b	a	a	a	a	a	a	a	a	b	a
Marker978497	a	b	a	b	a	a	b	b	a	a	a	a	b	a	b	a	a	a	b	a	b	b	b	a	b	b	a	b	a	b	b	b	b	b	a	a	b	b	b	a	a	a	a	a	a	a	a	b	a
Marker935062	a	b	a	b	a	a	b	b	a	a	a	a	b	a	b	a	a	a	b	a	b	b	b	a	b	b	a	b	a	b	b	b	b	b	a	a	b	b	b	a	a	a	a	a	a	a	a	b	a
Marker938899	a	b	a	b	a	a	b	b	a	a	a	a	b	a	b	a	a	a	b	a	b	b	b	a	b	b	a	b	a	b	b	b	b	b	a	a	b	b	b	a	a	a	a	a	a	a	a	b	a
Marker883327	a	b	a	b	a	a	b	b	a	a	a	a	b	a	b	a	a	a	b	a	b	b	b	a	b	b	a	b	a	b	b	b	b	b	a	a	b	b	b	a	a	a	a	a	a	a	a	b	a
Marker888913	a	b	a	b	a	a	b	b	a	a	a	a	b	a	b	a	a	a	b	a	b	b	b	a	b	b	a	b	a	b	b	b	b	b	a	a	b	b	b	a	a	a	a	a	a	a	a	b	a
Marker953014	a	b	a	b	a	a	b	b	a	a	a	a	b	a	b	a	a	a	b	a	b	b	b	a	b	b	a	b	a	b	b	b	b	b	a	a	b	b	b	a	a	a	a	a	a	a	a	b	a
Marker913886	a	b	a	b	a	a	b	b	a	a	a	a	b	a	b	a	a	a	b	a	b	b	b	a	b	b	a	b	a	b	b	b	b	b	a	a	b	b	b	a	a	a	a	a	a	a	a	b	a
Marker945189	a	b	a	b	a	a	b	b	a	a	a	a	b	a	b	a	a	a	b	a	b	b	b	a	b	b	a	b	a	b	b	b	b	b	a	a	b	b	b	a	a	a	a	a	a	a	a	b	a
Marker889710	a	b	a	b	a	a	b	b	a	a	a	a	b	a	b	a	a	a	b	a	b	b	b	a	b	b	a	b	a	b	b	b	b	b	a	a	b	b	b	a	a	b	a	a	b	a	a	b	a
Marker906188	a	b	a	b	a	a	b	b	a	a	a	a	b	a	b	a	b	a	b	a	b	b	b	a	b	b	a	b	a	b	b	a	b	b	a	a	b	b	b	a	a	b	a	a	b	a	a	b	a
Marker867633	a	b	a	b	a	a	b	b	a	a	a	a	b	a	a	a	b	a	b	a	b	b	b	a	b	b	a	b	a	b	a	a	b	b	a	a	b	b	b	a	a	b	a	a	b	a	a	b	a
Marker952887	a	b	a	b	a	a	b	b	a	a	a	a	b	a	a	a	b	a	b	a	b	b	b	a	b	b	a	b	a	b	a	a	b	b	a	a	b	b	b	a	a	b	a	a	b	a	a	b	a
Marker892913	a	b	a	b	a	a	b	b	a	a	a	a	b	a	a	a	b	a	b	a	b	b	b	a	b	b	a	a	a	b	a	a	b	b	a	a	b	b	b	a	a	b	a	a	b	a	a	b	a
Marker956523	a	b	a	b	a	a	b	b	a	a	a	a	b	a	a	a	b	a	b	a	b	b	b	a	b	b	a	a	a	b	a	a	b	b	a	a	b	b	b	a	a	b	a	a	b	a	a	b	a
Marker873624	a	b	a	b	a	a	b	b	a	a	a	a	b	a	a	a	b	a	b	a	b	b	b	a	b	b	a	a	a	b	a	a	b	b	a	a	b	b	b	a	a	b	a	a	b	a	a	b	a
Marker903286	a	b	a	b	a	a	b	b	a	a	a	a	b	a	a	a	b	a	b	a	b	b	b	a	b	b	a	a	a	b	a	a	b	b	a	a	b	b	b	a	a	b	a	a	b	a	a	b	a
Marker890843	a	b	a	b	a	a	b	b	a	a	a	a	b	a	a	a	b	a	b	a	b	b	b	a	b	b	a	a	a	b	a	a	b	b	a	a	b	b	b	a	a	b	a	a	b	a	a	b	a
Marker868065	a	b	a	b	a	a	b	b	a	a	a	a	b	a	a	a	b	a	b	a	b	b	b	a	b	b	a	a	a	b	a	a	b	b	a	a	b	b	b	a	a	b	a	a	b	a	a	b	a
Marker909133	a	b	a	a	a	a	b	b	a	a	a	a	b	b	a	a	b	b	b	a	b	b	b	a	b	b	a	a	a	a	a	a	b	b	a	a	b	b	b	a	a	b	a	a	b	a	a	b	a
Marker896204	a	b	a	b	a	a	b	b	a	a	a	a	b	b	a	a	b	b	b	a	b	b	b	a	b	b	a	a	a	a	a	a	b	b	a	a	b	b	b	a	a	b	a	a	b	a	a	b	a
Marker868555	a	a	a	a	a	a	b	b	a	a	a	a	a	b	a	a	b	b	a	b	b	b	b	a	b	b	a	a	b	a	a	a	b	b	a	a	b	b	b	a	a	b	a	a	b	a	a	b	a
Marker964416	a	a	a	a	a	b	b	b	a	a	a	a	a	b	a	a	b	b	a	b	b	b	b	a	-	b	b	a	a	a	a	a	b	b	a	a	b	b	b	a	a	b	a	a	b	a	a	b	a
Marker966386	a	a	a	a	a	b	b	b	b	a	a	a	a	b	a	a	b	b	a	b	b	b	b	a	a	b	b	a	b	a	a	a	b	b	a	a	b	b	b	a	a	a	a	a	b	a	a	a	a
Marker888641	a	a	a	a	a	b	b	b	b	a	a	a	a	b	a	a	b	b	a	b	b	b	b	a	a	b	b	a	b	a	a	a	b	b	a	a	b	b	b	a	a	a	a	a	b	a	a	a	a
Marker917866	a	a	a	a	a	b	b	b	b	a	a	a	a	b	a	a	b	b	a	b	b	b	b	a	a	b	b	a	b	a	a	b	b	b	a	a	b	b	b	a	a	a	a	a	b	a	a	a	a
Marker918940	a	a	a	a	a	b	a	b	b	a	a	a	a	b	a	a	b	b	a	b	b	b	b	a	a	b	b	a	b	a	b	b	b	a	a	a	b	b	b	a	a	a	a	a	b	a	a	a	a
Marker932230	a	a	a	a	a	b	a	b	b	a	a	a	a	b	a	a	b	b	a	b	b	b	b	a	a	b	b	a	b	a	b	b	b	a	a	a	b	b	b	a	a	a	a	a	b	a	a	a	a
Marker963484	a	a	a	a	a	b	a	b	b	a	a	a	a	b	a	a	b	b	a	b	b	b	b	a	a	b	b	a	b	a	b	b	b	a	a	a	b	b	b	a	a	a	a	a	b	a	a	a	a
Marker868501	a	a	a	a	a	b	a	b	b	a	a	a	a	b	a	a	a	b	a	b	b	b	b	a	a	b	b	a	b	a	b	b	b	a	a	a	b	b	b	a	a	a	a	a	b	a	a	a	a
Marker958263	a	a	a	a	a	b	a	b	b	a	a	a	a	b	a	a	a	b	a	b	b	b	b	a	a	b	b	a	b	a	b	b	b	a	a	a	b	b	b	a	a	a	a	a	b	a	a	a	a
Marker929130	a	a	a	a	a	b	a	b	b	a	a	a	a	b	a	a	a	b	a	b	b	b	b	a	a	b	b	a	b	a	b	b	b	a	a	a	b	b	b	a	a	a	a	a	b	a	a	a	a
Marker955009	a	a	a	a	a	b	a	b	b	a	a	a	a	b	a	a	a	b	a	b	b	b	b	a	a	b	b	a	b	a	b	b	b	a	a	a	b	b	b	a	a	a	a	a	b	a	a	a	a
Marker953025	a	a	a	a	a	b	a	b	b	a	a	a	a	b	a	a	a	b	a	b	b	b	b	a	a	b	b	a	b	a	b	b	b	a	a	a	b	b	b	a	a	a	a	a	b	a	a	a	a
Marker944921	a	a	a	a	a	b	a	b	b	a	a	a	a	b	a	a	a	b	a	b	b	b	b	a	a	b	b	a	b	a	b	b	b	a	a	a	b	b	b	a	a	a	a	a	b	a	a	a	a
Marker921779	a	a	a	a	a	b	a	b	b	a	a	a	a	b	a	a	a	b	a	b	b	b	b	a	a	b	b	a	b	a	b	b	b	a	a	a	b	b	b	a	a	a	a	a	b	a	a	a	a
Marker953521	a	a	a	a	a	b	a	b	b	a	a	a	a	b	a	a	a	b	a	b	b	b	b	a	a	b	b	a	b	a	b	b	b	a	a	a	b	b	b	a	a	a	a	a	b	a	a	a	a
Marker948137	a	a	a	a	a	b	a	b	b	a	a	a	a	b	a	a	a	b	a	b	b	b	b	a	a	b	b	a	b	a	b	b	b	a	a	a	b	b	b	a	a	a	a	a	b	a	a	a	a
Marker977935	a	a	a	a	a	b	a	b	b	a	a	a	a	b	a	a	a	b	a	b	b	b	b	a	a	b	b	a	b	a	b	b	b	a	a	a	b	b	b	a	a	a	a	a	b	a	a	a	a
Marker974279	a	a	a	a	a	b	a	b	b	a	a	a	a	b	a	a	a	b	a	b	b	b	b	a	a	b	b	a	b	a	b	b	b	a	a	a	b	b	b	a	a	a	a	a	b	a	a	a	a
Marker875730	a	a	a	a	a	b	a	b	b	a	a	a	a	b	a	a	a	b	a	b	b	b	b	a	a	b	b	a	b	a	b	b	b	a	a	a	b	b	b	a	a	a	a	a	b	a	a	a	a
Marker863963	a	a	a	a	a	b	a	b	b	a	a	a	a	b	a	a	a	b	a	b	b	b	b	a	a	b	b	a	b	a	b	b	b	a	a	a	b	b	a	a	a	a	a	a	b	a	a	a	a
Marker950668	a	a	a	b	a	b	b	b	b	a	a	a	a	b	a	a	b	b	a	b	a	b	b	a	a	b	b	a	b	a	b	b	b	b	a	a	b	b	a	b	a	a	b	b	b	a	a	a	a
Marker976917	a	a	a	b	a	b	a	b	b	a	a	a	a	b	a	a	b	b	a	b	a	b	b	a	a	b	b	a	b	b	b	b	b	b	a	a	b	b	a	b	a	a	a	b	b	a	a	a	a
Marker869023	a	a	a	b	a	b	b	b	b	b	a	a	a	b	b	b	b	b	a	b	a	b	b	a	a	b	b	a	b	b	b	b	b	b	a	a	a	b	a	b	b	a	b	b	b	a	a	b	a
Marker869715	a	a	a	b	a	b	b	a	b	b	a	a	b	b	b	b	b	b	a	b	a	b	b	a	a	b	b	a	b	b	b	b	b	b	a	a	a	b	a	b	b	a	b	b	b	a	a	b	a
Marker911716	a	a	a	b	a	b	b	a	b	b	a	a	b	b	b	b	b	b	a	b	a	b	b	a	b	b	b	a	b	b	b	b	b	b	a	a	a	b	a	b	b	a	b	b	b	a	a	b	a
Marker903763	a	a	a	b	a	b	b	a	b	b	a	a	b	b	b	b	b	b	a	b	a	b	b	a	b	b	b	a	b	b	b	b	b	b	a	a	a	b	a	b	b	a	b	b	b	a	a	b	a
Marker927902	a	a	a	b	a	b	b	a	b	b	a	a	b	b	b	b	b	b	a	b	a	b	b	a	b	b	b	a	b	b	b	b	b	b	a	a	a	b	a	b	b	a	b	b	b	a	a	b	a
Marker905777	a	a	a	b	a	b	b	a	b	b	a	a	b	b	b	b	b	b	a	b	a	b	b	a	b	b	b	a	b	b	b	b	b	b	a	a	a	b	a	b	b	a	b	b	b	b	a	b	a
Marker966319	a	a	a	b	a	b	b	a	b	b	a	a	b	a	b	b	b	b	a	b	a	b	b	a	b	b	b	a	b	b	b	b	b	b	a	a	a	b	a	b	b	a	b	b	b	b	a	b	a
Marker950719	a	a	a	b	a	b	b	a	b	b	a	a	b	a	b	b	b	b	a	b	a	b	b	a	b	b	b	a	b	b	b	b	b	b	a	a	a	b	a	b	b	a	b	b	b	b	a	b	a
Marker896474	a	a	a	b	a	b	b	a	b	b	a	a	b	a	b	b	b	b	a	b	a	b	b	a	b	b	b	a	b	b	b	b	b	b	a	a	a	b	a	b	b	a	b	b	b	b	a	b	a
Marker901720	a	a	a	b	a	b	b	a	b	b	a	a	b	a	b	b	b	b	a	b	a	b	b	a	b	b	b	a	b	b	b	b	b	b	a	a	a	b	a	b	b	a	b	b	b	b	a	b	a
Marker17221	a	b	b	a	a	a	b	a	a	a	a	b	a	b	a	a	a	a	a	b	a	a	a	a	b	b	b	b	a	b	b	b	a	b	b	a	a	a	a	a	a	b	b	b	b	a	a	b	a
Marker55306	a	b	b	a	a	a	b	a	a	a	a	b	a	b	a	a	a	a	a	b	a	a	a	a	b	b	b	b	a	b	b	b	a	b	b	a	a	a	a	a	a	b	b	b	b	a	a	b	a
Marker131636	a	b	b	a	a	a	b	a	a	a	a	b	a	a	a	a	a	a	a	b	a	a	a	a	b	b	b	b	a	b	b	b	a	b	b	a	a	a	a	a	a	b	b	b	b	a	a	b	a
Marker36623	a	b	b	a	a	a	b	a	a	a	a	b	a	a	a	a	a	a	a	b	a	a	a	a	b	b	b	b	a	b	b	b	a	a	b	a	a	a	a	a	a	b	b	b	b	a	a	b	a
Marker64976	a	b	b	a	a	a	b	a	a	a	a	b	a	a	a	a	a	a	a	b	a	a	a	a	b	b	b	b	a	b	b	b	a	a	b	a	a	a	a	a	a	b	b	b	b	a	a	b	a
Marker53755	a	b	b	a	a	a	b	a	a	a	a	b	a	a	a	a	a	a	a	b	a	a	a	a	b	b	b	b	a	b	b	b	a	a	b	a	a	a	a	a	a	b	b	b	b	a	a	b	a
Marker87014	a	b	b	a	a	a	b	a	a	a	a	b	a	a	a	a	a	a	a	b	a	b	b	a	b	b	b	b	a	b	b	b	a	a	b	a	a	a	a	a	a	b	b	b	b	a	a	b	a
Marker148302	a	b	b	a	a	a	b	a	a	a	a	b	a	a	a	a	a	a	a	b	a	b	b	a	b	b	b	b	a	b	b	b	a	a	b	a	a	a	a	a	a	b	b	b	b	a	a	b	a
Marker151479	a	b	b	a	a	a	b	a	a	a	a	b	a	a	a	a	a	a	a	b	a	b	b	a	b	b	b	b	a	b	b	b	a	a	b	a	a	a	a	a	a	b	b	b	b	a	a	b	a
Marker22368	a	b	b	a	a	a	b	a	a	a	a	b	a	a	a	a	a	a	a	b	a	b	b	a	b	b	b	b	a	b	b	b	a	a	b	a	a	a	a	a	a	b	b	b	b	a	a	b	a
Marker49654	a	b	b	a	a	a	b	a	a	a	a	b	a	a	a	a	a	a	a	b	a	b	b	a	b	b	b	b	a	b	b	b	a	a	b	a	a	a	a	a	a	b	b	b	b	a	a	b	a
Marker54463	a	b	b	a	a	a	b	a	a	a	a	b	a	a	a	a	a	a	a	b	a	b	b	a	b	b	b	b	a	b	b	b	a	a	b	a	a	a	a	a	a	b	b	b	b	a	a	b	a
Marker125236	a	b	b	a	a	a	b	a	a	a	a	b	a	a	a	a	a	a	a	b	a	b	b	a	b	b	b	b	a	b	b	b	a	a	b	a	b	a	a	a	a	b	b	b	b	a	a	b	a
Marker21910	a	b	b	a	a	a	b	a	a	a	a	b	a	a	a	a	a	a	a	b	a	b	b	a	b	b	b	b	a	b	b	b	a	a	b	a	b	a	a	a	a	b	b	b	b	a	a	b	a
Marker155707	a	b	b	a	a	a	b	a	a	a	a	b	a	a	a	a	a	a	a	b	a	b	b	a	b	b	b	b	a	b	b	b	a	a	b	a	b	a	a	a	a	b	b	b	b	a	a	b	a
Marker147934	a	b	b	a	a	a	b	a	a	a	a	b	a	a	a	a	a	a	a	b	a	b	b	a	b	b	b	b	a	b	b	b	a	a	b	a	b	a	a	a	a	b	b	b	b	a	a	b	a
Marker58600	a	b	b	a	a	a	b	a	a	a	a	b	a	a	a	a	a	a	a	b	a	b	b	a	b	b	b	b	a	b	b	b	a	a	b	a	b	a	a	a	a	b	b	b	b	a	a	b	a
Marker135007	a	b	b	a	a	a	b	a	a	a	a	b	a	a	a	a	a	a	a	b	a	b	b	a	b	b	b	b	a	b	b	b	a	a	b	a	b	a	a	a	a	b	b	b	b	a	a	b	a
Marker24889	a	b	b	a	a	a	b	a	a	a	a	b	a	a	a	a	a	a	a	b	a	b	b	a	b	b	b	b	a	b	-	a	a	a	b	a	b	a	a	a	a	b	b	b	b	a	a	b	a
Marker97749	a	a	b	a	a	a	b	a	a	a	a	b	a	a	a	a	a	a	a	b	a	b	b	a	b	b	b	b	a	b	a	a	a	a	b	a	b	a	a	a	a	b	b	b	b	a	a	b	a
Marker50696	a	a	b	a	a	a	b	a	a	a	a	b	a	a	a	a	a	a	a	b	a	b	b	a	b	b	b	b	a	b	a	a	a	a	b	a	b	a	b	a	a	b	b	b	b	a	a	b	a
Marker4917	a	a	b	a	a	a	b	a	a	a	a	b	b	a	a	a	a	a	a	b	a	b	b	a	b	b	b	b	a	b	a	a	a	a	b	a	b	a	b	a	a	b	b	b	b	a	a	b	a
Marker53079	a	a	b	a	a	a	b	a	a	a	a	b	b	a	a	a	a	a	a	b	a	b	b	a	b	b	b	b	a	b	a	a	a	a	b	a	b	a	b	a	a	b	b	b	b	a	a	b	a
Marker51032	a	a	b	a	a	a	b	a	a	a	a	b	b	a	a	a	a	b	a	b	a	a	b	a	b	b	b	a	a	b	a	a	a	a	b	a	b	a	b	a	a	b	b	b	b	a	a	b	a
Marker63513	a	a	b	a	a	b	b	a	a	a	a	b	a	a	a	a	a	b	a	b	a	a	a	a	b	b	b	a	a	b	a	a	a	a	b	a	b	a	b	a	a	b	b	b	b	a	a	b	a
Marker15093	a	a	b	a	a	b	b	a	a	a	a	b	a	a	a	a	a	b	a	b	a	a	a	a	b	b	b	a	a	b	a	a	a	a	b	a	b	a	b	a	a	b	b	b	b	a	a	b	a
Marker14956	a	a	b	a	a	b	b	a	a	a	a	b	a	a	a	a	a	b	a	a	a	a	a	a	b	b	b	a	a	b	a	a	a	b	b	a	b	a	b	a	a	-	b	b	b	a	a	b	-
Marker77074	a	a	b	a	a	b	b	a	a	a	a	b	a	a	a	a	a	b	a	a	a	a	a	a	b	b	b	a	a	b	a	a	a	b	b	a	b	a	b	a	a	a	b	b	b	a	a	b	b
Marker103123	a	a	b	a	a	b	b	a	a	a	a	b	a	b	a	a	a	b	a	a	a	a	a	a	b	b	b	a	b	b	a	a	a	b	b	a	b	a	b	a	a	a	b	b	b	a	a	b	b
Marker40426	a	a	b	a	a	b	b	a	a	a	a	b	a	a	a	a	a	b	a	a	a	a	a	a	b	b	b	a	b	b	a	a	a	b	b	a	b	a	b	a	a	a	b	b	b	a	a	a	b
Marker130874	a	a	b	a	a	b	b	a	a	a	a	b	a	b	a	a	a	a	a	a	a	a	a	a	b	b	b	a	b	b	a	a	a	b	b	a	b	a	b	a	a	a	b	b	b	a	a	a	b
Marker15618	a	a	b	a	a	b	b	a	a	a	a	b	a	b	a	a	a	a	a	a	a	a	a	a	b	b	b	a	b	b	a	a	a	b	b	a	b	a	b	a	a	a	b	b	b	a	a	a	b
Marker125933	a	a	b	a	a	b	b	a	a	a	a	b	a	b	a	a	a	a	a	a	a	a	a	a	b	b	b	a	b	b	a	a	a	b	b	a	b	a	b	a	a	a	b	b	b	a	a	a	b
Marker53507	a	a	b	a	a	b	b	a	a	a	a	b	a	b	a	a	a	a	b	a	a	a	a	a	b	b	b	a	b	b	a	a	a	b	b	a	b	a	b	a	a	a	b	b	b	a	a	a	b
Marker14411	a	a	b	a	a	b	b	a	a	a	a	b	a	b	a	a	a	a	a	a	a	a	a	a	b	b	b	a	b	b	a	a	a	b	b	a	b	a	b	a	a	a	b	b	b	a	a	a	b
Marker31336	a	a	b	a	a	b	b	b	a	a	a	b	a	b	a	a	a	a	b	a	a	a	a	a	b	b	b	a	b	b	a	a	a	b	b	a	b	a	b	a	a	a	b	b	b	a	a	a	b
Marker142509	a	a	a	a	a	a	b	b	a	b	a	b	b	b	a	a	a	a	b	a	a	a	a	a	b	b	b	a	b	b	a	a	a	b	b	a	b	a	a	a	a	a	b	a	a	a	a	a	b
Marker38074	b	a	a	a	a	a	b	b	a	b	a	b	b	a	a	a	a	a	b	a	a	b	b	a	b	b	b	a	b	b	a	a	a	b	b	a	b	a	a	-	a	a	b	a	a	a	a	a	a
Marker71250	b	a	a	b	b	a	b	b	a	b	a	b	b	a	a	a	a	a	b	a	a	b	b	a	b	b	b	b	b	b	a	a	a	b	b	b	b	b	a	b	a	a	b	a	a	a	b	a	a
Marker101824	b	a	a	b	b	a	b	b	a	b	a	b	b	a	a	a	a	a	b	a	a	b	b	b	b	b	b	b	b	b	a	a	a	b	b	b	b	b	a	b	a	a	a	a	a	a	b	a	a
Marker51387	b	a	a	b	b	a	b	b	a	b	a	b	b	a	a	a	a	a	b	a	a	b	b	b	b	b	b	b	a	b	a	a	a	b	b	b	b	b	a	b	a	a	a	a	a	a	b	a	a
Marker83200	b	a	a	b	b	a	b	b	a	b	a	b	b	a	a	a	a	a	b	a	a	b	b	b	b	b	b	b	a	b	a	a	a	b	b	b	b	b	a	b	a	a	a	a	a	a	b	a	a
Marker150616	b	a	b	b	b	a	b	b	a	b	a	b	b	a	b	a	a	a	b	a	a	b	b	b	b	b	b	b	a	b	a	a	a	b	b	b	b	b	a	b	a	a	a	a	a	a	b	a	a
Marker22745	b	a	b	b	b	a	b	b	a	b	a	b	b	a	b	a	a	a	b	a	a	b	b	b	b	b	b	b	a	b	a	a	a	b	b	b	b	a	a	b	a	a	a	a	a	a	b	a	a
Marker99144	b	a	b	b	b	a	b	b	a	b	a	b	b	a	b	a	a	a	b	a	a	b	b	b	b	b	b	b	a	b	a	a	a	b	b	b	b	a	a	b	a	a	a	a	a	a	b	a	a
Marker24828	b	a	b	b	b	a	b	b	a	b	a	b	b	a	b	a	a	a	b	a	a	b	b	b	b	b	b	b	a	b	a	a	a	b	b	b	b	a	a	b	a	a	a	a	a	a	b	a	a
Marker23610	b	a	b	b	b	a	b	b	a	b	a	b	b	a	b	a	a	a	b	a	a	b	b	b	b	b	b	b	a	b	a	a	a	b	b	b	b	a	a	b	a	a	a	a	a	a	b	a	a
Marker59787	b	a	b	b	b	a	b	b	a	b	a	b	b	a	b	a	a	a	b	a	a	b	b	b	b	b	b	b	a	b	a	a	a	b	b	b	b	a	a	b	a	a	a	a	a	a	b	a	a
Marker16563	b	a	b	b	b	a	b	b	a	b	a	b	b	a	b	a	a	a	b	a	a	b	b	b	b	b	b	b	a	b	a	a	a	b	b	b	b	a	a	b	a	a	a	a	a	a	b	a	a
Marker69440	b	a	b	b	b	a	b	b	a	b	a	b	b	a	b	a	a	a	b	a	a	b	b	b	b	b	b	b	a	b	a	a	a	b	b	b	b	a	a	b	a	a	a	a	a	a	b	a	a
Marker101650	b	a	b	b	b	a	b	b	a	b	a	b	b	a	b	a	a	a	b	a	a	b	b	b	b	b	b	b	a	b	a	a	a	b	b	b	b	a	a	b	a	a	a	a	a	a	b	a	a
Marker97972	b	a	b	b	b	a	b	b	a	b	a	b	b	a	b	a	a	a	b	a	a	b	b	b	b	b	b	b	a	b	a	a	a	b	b	b	b	a	a	b	a	a	a	a	a	a	b	a	a
Marker115579	b	a	b	b	b	a	b	b	a	b	a	b	b	a	b	a	a	a	b	a	a	b	b	b	b	b	b	b	a	b	a	a	a	b	b	b	b	a	a	b	a	a	a	a	a	a	b	a	a
Marker40166	b	a	b	b	b	a	b	b	a	b	a	b	b	a	b	a	a	a	b	a	a	b	b	b	b	b	b	b	a	b	a	a	a	b	b	b	b	a	a	b	a	a	a	a	a	a	b	a	a
Marker25274	b	a	b	b	b	a	b	b	a	b	a	b	b	a	b	a	a	a	b	a	a	b	b	b	b	b	b	b	a	b	a	a	a	b	b	b	b	a	a	b	a	a	a	a	a	a	b	a	a
Marker12066	b	a	b	b	b	a	b	b	a	b	a	b	b	a	b	a	a	a	b	a	a	b	b	b	b	b	b	b	a	b	a	a	a	b	b	b	b	a	a	b	a	a	a	a	a	a	b	a	a
Marker55773	b	a	b	b	b	a	b	b	a	b	a	b	b	a	b	a	a	a	b	a	a	b	b	b	b	b	b	b	a	b	a	a	a	b	b	b	b	a	a	b	a	a	a	a	a	a	b	a	a
Marker146990	b	a	b	b	b	a	b	b	a	b	a	b	b	a	b	a	a	a	b	a	a	b	b	b	b	b	b	b	a	b	a	a	a	b	b	b	b	a	a	b	a	a	a	a	a	a	b	a	a
Marker51895	b	a	b	b	b	a	b	b	a	b	a	b	b	a	b	a	a	a	b	a	a	b	b	b	b	b	b	b	a	b	a	a	a	b	b	b	b	a	a	b	a	a	a	a	a	a	b	a	a
Marker155886	b	a	b	b	b	a	b	b	a	b	a	b	b	a	b	a	a	a	b	a	a	b	b	b	b	b	b	b	a	b	a	a	a	b	b	b	b	a	a	b	a	a	a	a	a	a	b	a	a
Marker17915	b	a	b	b	b	a	b	b	a	b	a	b	b	a	b	a	a	a	b	a	a	b	b	b	b	b	b	b	a	b	a	a	a	b	b	b	b	a	a	b	a	a	a	a	a	a	b	a	a
Marker117603	b	a	b	b	b	a	b	b	a	b	a	b	b	a	b	a	a	a	b	a	a	b	b	b	b	b	b	b	a	b	a	a	a	b	b	b	b	a	a	b	a	a	a	a	a	a	b	a	a
Marker70398	b	a	b	b	b	a	b	b	a	b	a	b	b	a	b	a	a	a	b	a	a	b	b	b	b	b	b	b	a	b	a	a	a	b	b	b	b	a	a	b	a	a	a	a	a	a	b	a	a
Marker123070	b	a	b	b	b	a	b	b	a	b	a	b	b	a	b	a	a	a	b	a	a	b	b	b	b	b	b	b	a	b	a	a	a	b	b	b	b	a	a	b	a	a	a	a	a	a	b	a	a
Marker23740	b	a	b	b	b	a	b	b	a	b	a	b	b	a	b	a	a	a	b	a	a	b	b	b	b	b	b	b	a	b	a	a	a	b	b	b	b	a	a	b	a	a	a	a	a	a	b	a	a
Marker107602	b	a	b	b	b	a	b	b	a	b	a	b	b	a	b	a	a	a	b	a	a	b	b	b	b	b	b	b	a	b	a	a	a	b	b	b	b	a	a	b	a	a	a	a	a	a	b	a	a
Marker28666	b	a	b	b	b	a	b	b	a	b	a	b	b	a	b	a	a	a	b	a	a	b	b	b	b	b	b	b	a	b	a	a	a	b	b	b	b	a	a	b	a	a	a	a	a	a	b	a	a
Marker21058	b	a	b	b	b	a	b	b	a	b	a	b	b	a	b	a	a	a	b	a	a	b	b	b	b	b	b	b	a	b	a	a	a	b	b	b	b	a	a	b	a	a	a	a	a	a	b	a	a
Marker105142	b	a	b	b	b	a	b	b	a	b	a	b	b	a	b	a	a	a	b	a	a	b	b	b	b	b	b	b	a	b	a	a	a	b	b	b	b	a	a	b	a	a	a	a	a	a	b	a	a
Marker115201	b	a	b	b	b	a	b	b	a	b	a	b	b	a	b	a	a	a	b	a	a	b	b	b	b	b	b	b	a	b	a	a	a	b	b	b	b	a	a	b	a	a	a	a	a	a	b	a	a
Marker90800	b	a	b	b	b	a	b	b	a	b	a	b	b	a	b	a	a	a	b	a	a	b	b	b	b	b	b	b	a	b	a	a	a	b	b	b	b	a	a	b	a	a	a	a	a	a	b	a	a
Marker112051	b	a	b	b	b	a	b	b	a	b	a	b	b	a	b	a	a	a	b	a	a	b	b	b	b	b	b	b	a	b	a	a	a	b	b	b	b	a	a	b	a	a	a	a	a	a	b	a	a
Marker48637	b	a	b	b	b	a	b	b	a	b	a	b	b	a	b	a	a	a	b	a	a	b	b	b	b	b	b	b	a	b	a	a	a	b	b	b	b	a	a	b	a	a	a	a	a	a	b	a	a
Marker148945	b	a	b	b	b	a	b	b	a	b	a	b	b	a	b	a	a	a	b	a	a	b	b	b	b	b	b	b	a	b	a	a	a	b	b	b	b	a	a	b	a	a	a	a	a	a	b	a	a
Marker87821	b	a	b	b	b	a	b	b	a	b	a	b	b	a	b	a	a	a	b	a	b	b	b	b	b	b	b	b	a	b	a	a	a	b	b	b	b	a	a	b	a	a	a	a	a	a	b	a	a
Marker53485	b	a	b	b	b	a	b	b	a	b	a	b	b	a	b	a	a	a	b	a	b	b	b	b	b	b	b	b	a	b	a	a	a	b	b	b	b	a	a	b	a	a	a	a	b	a	b	a	a
Marker67490	b	a	b	b	b	b	b	b	a	b	a	b	b	a	b	a	a	a	b	a	b	b	b	b	a	b	b	b	a	b	a	a	a	b	a	b	b	a	a	b	a	a	a	a	b	a	b	a	a
Marker105206	b	a	b	b	b	b	b	b	a	b	a	b	b	a	b	a	a	a	b	a	b	b	b	b	a	b	b	b	a	b	a	a	a	b	a	b	b	a	a	b	a	a	a	a	b	a	b	a	a
Marker123922	b	a	b	b	b	b	b	b	a	b	a	b	b	a	b	a	a	a	b	a	b	b	b	b	a	b	b	b	a	b	a	a	a	b	a	b	b	a	a	b	a	a	a	a	b	a	b	a	a
Marker69864	b	a	b	b	b	b	b	b	a	b	a	b	b	a	b	a	a	a	b	a	b	b	b	b	a	b	b	b	a	b	a	a	a	b	a	b	b	a	a	b	a	a	a	a	b	a	b	a	a
Marker42502	b	a	b	b	b	b	b	b	a	b	a	b	b	a	b	a	a	a	b	a	b	b	b	b	a	b	b	b	a	b	a	a	a	b	a	b	b	a	a	b	a	a	a	a	b	a	b	a	a
Marker33354	b	a	b	b	b	b	b	b	a	b	a	b	b	a	b	a	a	a	b	a	b	b	b	b	a	b	b	b	a	b	a	a	a	b	a	b	b	a	a	b	a	a	a	a	b	a	b	a	a
Marker148880	b	a	b	b	b	b	b	b	a	b	a	b	b	a	b	a	a	a	b	a	b	b	b	b	a	b	b	b	a	b	a	a	a	b	a	b	b	a	a	b	a	a	a	a	b	a	b	a	a
Marker57689	b	a	b	b	b	b	b	b	a	b	a	b	b	a	b	a	a	a	b	a	b	b	b	b	a	b	b	b	a	b	a	a	a	b	a	b	b	a	a	b	a	a	a	a	b	a	b	a	a
Marker100428	b	a	b	b	b	b	b	b	a	b	a	b	b	a	b	a	a	a	b	a	b	b	b	b	a	b	b	b	a	b	a	a	a	b	a	b	b	a	a	b	a	a	a	a	b	a	b	a	a
Marker133026	b	a	b	b	b	b	b	b	a	b	a	b	b	a	b	a	a	a	b	a	b	b	b	b	a	b	b	b	a	b	a	a	a	b	a	b	b	a	a	b	a	a	a	a	b	a	b	a	a
Marker55366	b	a	b	b	b	b	b	b	a	b	a	b	b	a	b	a	a	a	b	a	b	b	b	b	a	b	b	b	a	b	a	a	a	b	a	b	b	a	a	b	a	a	a	a	b	a	b	a	a
Marker83650	b	a	b	b	b	b	b	b	a	b	a	b	b	a	b	a	a	a	b	a	b	b	b	b	a	b	b	b	a	b	a	a	a	b	a	b	b	a	a	b	a	a	a	a	b	a	b	a	a
Marker130647	b	a	b	b	b	b	b	b	a	b	a	b	b	a	b	a	a	a	b	a	b	b	b	b	a	b	b	b	a	b	a	a	a	b	a	b	b	a	a	b	a	a	a	a	b	a	b	a	a
Marker23254	b	a	b	b	b	b	b	b	a	b	a	b	b	a	b	a	a	a	b	a	b	b	b	b	a	b	b	b	a	b	a	a	a	b	a	b	b	a	a	b	a	a	a	a	b	a	b	a	a
Marker93398	b	a	b	b	b	b	b	b	a	b	a	b	b	a	b	a	a	a	b	a	b	b	b	b	a	b	b	b	a	b	a	a	a	b	a	b	b	a	a	b	a	a	a	a	b	a	b	a	a
Marker69037	b	a	b	b	b	b	b	b	a	b	a	b	b	a	b	a	a	a	b	a	b	b	b	b	a	b	b	b	a	b	a	a	a	b	a	b	b	a	a	b	a	a	a	a	b	a	b	a	a
Marker128190	b	a	b	b	b	b	b	b	a	b	a	b	b	a	b	a	a	a	b	a	b	b	b	b	a	b	b	b	a	b	a	a	a	b	a	b	b	a	a	b	a	a	a	a	b	a	b	a	a
Marker49704	b	a	b	b	b	b	b	b	a	b	a	b	b	a	b	a	a	a	b	a	b	b	b	b	a	b	b	b	a	b	a	a	a	b	a	b	b	a	a	b	a	a	a	a	b	a	b	a	a
Marker20110	b	a	b	b	b	b	b	b	a	b	a	b	b	a	b	a	a	a	b	a	b	b	b	b	a	b	b	b	a	b	a	a	a	b	a	b	b	a	a	b	a	a	a	a	b	a	b	a	a
Marker144496	b	a	b	b	b	b	b	b	a	b	a	b	b	a	b	a	a	a	b	a	b	b	b	b	a	b	b	b	a	b	a	a	a	b	a	b	b	a	a	b	a	a	a	a	b	a	b	a	a
Marker149912	b	a	b	b	b	b	b	b	a	b	a	b	b	a	b	a	a	a	b	a	b	b	b	b	a	b	b	b	a	b	a	a	a	b	a	b	b	a	a	b	a	a	a	a	b	a	b	a	a
Marker54852	b	a	b	b	b	b	b	b	a	b	a	b	b	a	b	a	a	a	b	a	b	b	b	b	a	b	b	b	a	b	a	a	a	b	a	b	b	a	a	b	a	a	a	a	b	a	b	a	a
Marker155207	b	a	b	b	b	b	b	b	a	b	a	b	b	a	b	a	a	a	b	a	b	b	b	b	a	b	b	b	a	b	a	a	a	b	a	b	b	a	a	b	a	a	a	a	b	a	b	a	a
Marker51638	b	a	b	b	b	b	b	b	a	b	a	b	b	a	b	a	a	a	b	a	b	b	b	b	a	b	b	b	a	b	a	a	a	b	a	b	b	a	a	b	a	a	a	a	a	a	b	a	a
Marker16904	b	a	b	b	b	b	b	b	a	b	a	b	b	a	b	a	a	a	b	a	b	b	b	b	a	b	b	b	a	b	a	a	a	b	a	b	b	a	a	b	a	a	a	a	a	a	b	a	a
Marker23596	b	a	b	b	b	b	b	b	a	b	a	b	b	a	b	a	a	a	b	a	b	b	b	b	a	b	b	b	a	b	a	a	a	b	a	b	b	a	a	b	a	a	a	a	a	a	b	a	a
Marker66607	b	a	b	b	b	b	b	b	a	b	a	b	b	a	b	a	a	a	b	a	b	b	b	b	a	b	b	b	a	b	a	a	a	b	a	b	b	a	a	b	a	a	a	a	a	a	b	a	a
Marker123538	b	a	b	b	b	b	b	b	a	b	a	b	b	a	b	a	a	a	b	a	b	b	b	b	a	b	b	b	a	b	a	a	a	b	a	b	b	a	a	b	a	a	a	a	a	a	b	a	a
Marker38130	b	a	b	b	b	b	b	b	a	b	a	b	b	a	b	a	a	a	b	a	b	b	b	b	a	b	b	b	a	b	a	a	a	b	a	b	b	a	a	b	a	a	a	a	a	a	b	a	a
Marker56301	b	a	b	b	b	b	b	b	a	b	a	b	b	a	b	b	b	a	b	a	b	b	b	b	a	b	b	b	a	b	a	a	a	b	a	b	b	a	a	b	a	a	a	a	a	a	b	a	a
Marker93172	b	a	b	b	b	b	b	b	a	b	a	b	b	a	b	b	b	a	b	a	b	b	b	b	a	b	b	b	a	b	a	a	a	b	a	b	b	a	a	b	a	a	a	a	a	a	b	a	a
Marker85908	b	a	b	b	b	b	b	b	a	b	a	b	b	a	b	b	b	a	b	a	b	b	b	b	a	b	b	b	a	b	a	a	a	b	a	b	b	a	a	b	a	a	a	-	a	a	b	a	a
Marker67935	b	a	b	b	b	b	b	b	a	b	a	b	b	a	b	b	b	a	b	a	b	b	b	b	a	b	b	b	a	b	a	a	a	b	a	b	b	a	a	b	a	a	a	a	a	b	b	a	a
Marker22121	b	a	b	b	b	b	b	b	a	b	a	b	b	a	b	b	b	a	b	a	b	b	b	b	a	b	b	b	a	b	a	a	a	b	a	b	b	a	a	b	a	a	a	b	a	b	b	a	a
Marker66551	b	a	b	b	b	b	b	b	a	b	a	b	b	a	b	b	b	a	b	a	b	b	b	b	a	b	b	b	a	b	a	a	a	b	a	b	b	a	a	b	a	a	a	b	a	b	b	a	a
Marker99802	b	a	b	b	b	b	b	b	a	b	a	b	b	a	b	b	b	a	b	a	b	b	b	b	a	b	b	b	a	b	a	a	a	b	a	b	b	a	a	b	a	a	a	b	a	b	b	a	a
Marker95248	b	a	b	b	b	b	b	b	a	b	a	b	b	a	b	b	b	a	b	a	b	b	b	b	a	b	b	b	a	b	a	a	a	b	a	b	b	a	a	b	a	a	a	b	a	b	b	a	a
Marker108037	b	a	b	b	b	b	b	b	a	b	a	b	b	a	b	b	b	a	b	a	b	b	b	b	a	b	b	b	a	b	a	a	a	b	a	b	b	a	a	b	a	a	a	b	a	b	b	a	a
Marker77995	b	a	b	b	b	b	b	b	a	b	a	b	b	a	b	b	b	a	b	a	b	b	b	b	a	b	b	b	a	b	a	a	a	b	a	b	b	a	a	b	a	a	a	b	a	b	b	a	a
Marker40882	b	a	b	b	b	b	b	b	a	b	a	b	b	a	b	b	b	a	b	a	b	b	b	b	a	b	b	b	a	b	a	a	a	b	a	b	b	a	a	b	a	a	a	b	a	b	b	a	a
Marker50868	b	a	b	b	b	b	b	b	a	b	a	b	b	a	b	b	b	a	b	a	b	b	b	b	a	b	b	b	a	b	a	a	a	b	a	b	b	a	a	b	a	a	a	b	a	b	b	a	a
Marker33892	b	a	b	b	b	b	b	b	a	b	a	b	b	a	b	b	b	a	b	a	b	b	b	b	a	b	b	b	a	b	a	a	a	b	a	b	b	a	a	b	a	a	a	b	a	b	b	a	a
Marker68018	b	a	b	b	b	b	b	b	a	b	a	b	b	a	b	b	b	a	b	a	b	b	b	b	a	b	b	b	a	b	a	a	a	b	a	b	b	a	a	b	a	a	a	b	a	b	b	a	a
Marker14146	b	a	b	b	b	b	b	b	a	b	a	b	b	a	b	b	b	a	b	a	b	b	b	b	a	b	b	b	a	b	a	a	a	b	a	b	b	a	a	b	a	a	a	b	a	b	b	a	a
Marker81677	b	a	b	b	b	b	b	b	a	b	a	b	b	a	b	b	b	a	b	a	b	b	b	b	a	b	b	b	a	b	a	a	a	b	a	b	b	a	a	b	a	a	a	b	a	b	b	a	a
Marker46600	b	a	b	b	b	b	b	b	a	b	a	b	b	a	b	b	b	a	b	a	b	b	b	b	a	b	b	b	a	b	a	a	a	b	a	b	b	a	a	b	a	a	a	b	a	b	b	a	a
Marker72643	b	a	b	b	b	b	b	b	a	b	a	b	b	a	b	b	b	a	b	a	b	b	b	b	a	b	b	b	a	b	a	a	a	b	a	b	b	a	a	b	a	a	a	b	a	b	b	a	a
Marker153169	b	a	b	b	b	b	b	b	a	b	a	b	b	a	b	b	b	a	b	a	b	b	b	b	a	b	b	b	a	b	a	a	a	b	a	b	b	a	a	b	a	a	a	b	a	b	b	a	a
Marker41089	b	a	b	b	b	b	b	b	a	b	a	b	b	a	b	b	b	a	b	a	b	b	b	b	a	b	b	b	a	b	a	a	a	b	a	b	b	a	a	b	a	a	a	b	a	b	b	a	a
Marker34993	b	a	b	b	b	b	b	b	a	b	a	b	b	a	b	b	b	a	b	a	b	b	b	b	a	b	b	b	a	b	a	a	a	b	a	b	b	a	a	b	a	a	a	b	a	b	b	a	a
Marker101099	b	a	b	b	b	a	b	b	a	b	a	b	b	a	b	b	b	a	b	a	b	b	b	b	a	b	b	b	a	b	a	a	a	b	a	b	b	a	a	b	a	a	a	b	a	b	b	a	a
Marker48389	b	a	b	a	b	b	b	b	a	b	a	b	b	a	b	b	b	a	b	a	b	b	b	b	a	b	b	b	a	b	a	a	a	b	a	b	b	a	a	b	a	a	a	b	a	b	b	a	b
Marker129026	b	a	b	a	b	b	b	b	a	b	a	b	b	a	b	b	b	a	b	a	b	b	b	b	a	b	b	b	a	b	a	a	a	b	a	b	b	a	a	b	a	a	a	b	a	b	b	a	b
Marker41910	b	a	b	a	b	b	b	b	a	b	a	b	b	a	b	b	b	a	b	a	b	b	b	b	a	b	b	b	a	b	a	a	a	b	a	b	b	a	a	b	a	a	a	b	a	b	b	a	b
Marker120533	b	a	b	b	b	b	b	b	a	b	a	b	b	a	b	b	b	a	b	a	b	b	b	b	a	b	b	b	a	b	a	a	a	b	a	b	b	a	a	b	a	a	a	b	a	b	b	a	a
Marker53181	b	a	b	b	b	b	b	b	a	b	a	b	b	a	b	b	a	a	b	b	b	b	b	b	a	b	b	b	b	b	a	a	a	b	a	b	b	a	a	b	a	a	a	b	a	b	b	a	b
Marker53113	b	a	b	b	b	b	b	b	a	b	a	b	b	a	b	b	a	a	b	a	b	b	b	b	a	b	b	b	b	b	a	a	a	b	a	b	b	a	a	b	a	a	a	b	a	b	b	a	a
Marker69076	b	a	b	b	b	b	b	b	a	b	a	b	b	a	b	b	a	a	b	a	b	b	b	b	a	b	b	b	b	b	a	a	a	b	a	b	b	a	a	b	a	a	a	b	a	b	b	a	a
Marker29403	b	a	b	b	b	a	b	b	a	b	a	b	b	a	b	b	a	a	b	b	b	b	b	b	a	b	b	b	b	b	a	a	b	b	a	b	b	a	a	b	a	a	a	b	a	b	b	a	a
Marker153220	b	a	b	b	b	a	b	b	a	b	a	b	b	a	b	b	a	a	b	b	b	b	b	b	a	b	b	b	b	b	a	a	b	b	a	b	b	a	a	b	a	a	a	b	a	b	b	a	a
Marker71459	b	a	b	b	b	a	b	b	a	b	a	b	b	a	b	b	a	a	b	b	b	b	b	b	a	b	b	b	b	b	a	a	b	b	a	b	b	a	a	b	a	a	a	b	a	b	b	a	a
Marker131379	b	a	b	b	b	a	b	b	a	b	a	b	b	a	b	b	a	a	b	b	b	b	b	b	a	b	b	b	b	b	a	a	a	b	a	b	b	a	a	b	a	a	a	b	a	b	b	a	a
Marker92964	b	a	b	b	b	a	b	b	a	b	a	b	b	a	b	b	a	a	b	b	b	b	b	b	a	b	b	b	b	b	a	a	a	b	a	b	b	a	a	b	a	a	a	b	a	b	b	a	a
Marker115265	b	a	b	b	b	a	b	b	a	b	a	b	b	a	b	b	a	a	b	b	b	b	b	b	a	b	b	b	b	b	a	a	a	b	a	b	b	a	a	b	a	a	a	b	a	b	b	a	a
Marker56079	b	a	b	b	b	b	b	b	a	b	a	b	b	a	b	b	a	a	b	b	b	b	b	b	a	b	b	b	b	b	a	a	a	b	a	b	b	a	a	b	a	a	a	b	a	b	b	a	a
Marker137802	a	a	b	b	b	b	b	b	a	b	a	b	b	a	b	b	a	a	b	b	b	b	b	b	a	b	b	b	b	b	a	a	a	b	a	b	b	a	a	b	a	a	a	b	a	b	b	a	a
Marker16211	a	a	b	b	b	b	b	b	a	b	a	b	b	a	b	b	a	a	b	b	b	b	b	b	a	b	b	b	b	b	a	a	a	b	a	b	b	a	a	b	a	a	a	b	a	b	b	a	a
Marker103247	a	a	b	b	b	b	b	b	a	b	a	b	b	a	b	b	a	a	b	b	b	b	b	b	a	b	b	b	b	b	a	a	a	b	a	b	b	a	a	b	a	a	a	b	a	b	b	a	a
Marker21890	a	a	b	b	b	b	b	b	a	b	a	b	b	a	b	b	a	a	b	b	b	b	b	b	a	b	b	b	b	b	a	a	a	b	a	b	b	a	a	b	a	a	a	b	a	b	b	a	a
Marker48808	a	a	b	b	b	b	b	b	a	b	a	b	b	a	b	b	a	a	b	b	b	b	b	b	a	b	b	b	b	b	a	a	a	b	a	b	b	a	a	b	a	a	a	b	a	b	b	a	a
Marker117128	a	a	b	b	b	a	b	b	a	b	a	b	b	a	b	b	a	a	b	b	b	b	b	b	a	b	b	b	b	b	a	a	a	b	a	b	b	a	a	b	a	a	a	b	a	b	b	a	a
Marker113977	a	a	b	b	b	a	b	b	a	b	a	b	b	a	b	b	a	a	b	b	b	b	b	b	a	b	b	b	b	b	a	a	a	b	a	b	b	a	a	b	a	a	a	a	a	b	b	a	a
Marker122175	a	a	b	b	b	a	b	b	a	b	a	b	b	a	b	b	a	a	b	b	b	b	b	b	a	b	b	b	b	b	a	a	a	b	a	b	b	a	a	b	a	a	a	a	a	b	b	a	a
Marker93776	a	a	b	b	b	a	b	b	a	b	a	b	b	a	b	b	a	a	b	b	b	b	b	b	a	b	b	b	b	b	a	a	a	b	a	b	b	a	a	b	a	a	a	a	a	b	b	a	a
Marker37075	a	a	b	b	b	a	b	b	a	b	a	b	b	a	b	b	a	a	b	b	b	b	b	b	a	b	b	b	b	b	a	a	a	b	a	b	b	a	a	b	a	a	a	a	a	b	b	a	a
Marker106884	a	a	b	b	b	a	b	b	a	b	a	b	b	a	b	b	a	a	b	b	b	b	b	b	a	b	b	b	b	b	a	a	a	b	a	b	b	a	a	b	a	a	a	a	a	b	b	a	a
Marker155479	a	a	b	b	b	a	b	b	a	b	a	b	b	a	b	b	a	a	b	b	b	b	b	b	a	b	b	b	b	b	a	a	a	b	a	b	b	a	a	b	a	a	a	a	a	b	b	a	a
Marker127471	a	a	b	b	b	a	b	b	a	b	a	b	b	a	b	b	a	a	b	b	b	b	b	b	a	b	b	b	b	b	a	a	a	b	a	b	b	a	a	b	a	a	a	a	a	b	b	a	a
Marker83485	a	a	b	b	b	a	b	b	a	b	a	b	b	a	b	b	a	a	b	b	b	b	b	b	a	b	b	b	b	b	a	a	a	b	a	b	b	a	a	b	a	a	a	a	a	b	b	a	a
Marker121198	a	a	b	b	b	a	b	b	a	b	a	b	b	a	b	b	a	a	b	b	b	b	b	b	a	b	b	b	b	b	a	a	a	b	a	b	b	a	a	b	a	a	a	a	a	b	b	b	a
Marker155341	a	a	b	b	b	a	b	b	a	b	a	b	b	a	b	b	a	a	b	b	b	b	b	b	a	b	b	b	b	b	a	a	a	b	a	b	b	a	a	b	a	a	a	a	a	b	b	b	a
Marker82061	a	a	b	b	b	a	b	b	a	b	a	b	b	a	b	b	a	a	b	b	b	b	b	b	a	b	b	b	b	b	a	a	a	b	a	b	b	a	a	b	a	a	a	a	a	b	b	a	a
Marker125244	a	a	b	b	b	a	b	b	a	b	a	b	b	a	b	b	a	a	b	b	b	b	b	b	a	b	b	b	b	b	a	a	a	b	a	b	b	a	a	b	a	a	a	a	a	b	b	a	a
Marker128671	a	a	b	b	b	a	b	b	a	b	a	b	b	a	b	b	a	a	b	b	b	b	b	b	a	b	b	b	b	b	a	a	a	b	a	b	b	a	a	b	a	a	a	a	a	b	b	a	a
Marker49589	a	a	b	b	b	a	b	b	a	b	a	b	b	a	b	b	a	a	b	b	b	b	b	b	a	b	b	b	b	b	a	a	a	b	a	b	b	a	a	b	a	a	a	a	a	b	b	a	a
Marker42761	a	a	b	b	b	a	b	b	a	b	a	b	b	a	b	b	a	a	b	b	b	b	b	b	a	b	b	b	b	b	a	a	a	b	a	b	b	a	a	b	a	a	a	a	a	b	b	a	a
Marker18118	a	a	b	b	b	a	b	b	a	b	a	b	b	a	b	b	a	a	b	b	b	b	b	b	a	b	b	b	b	b	a	a	a	b	a	b	b	a	a	b	a	a	a	a	a	b	b	a	a
Marker64675	a	a	b	b	b	a	b	b	a	b	a	b	b	a	b	b	a	a	b	b	b	b	b	b	a	b	b	b	b	b	a	a	a	b	a	b	b	a	a	b	a	a	a	a	a	b	b	a	a
Marker80535	a	a	b	b	b	a	b	b	a	b	a	b	b	a	b	b	a	a	b	b	b	b	b	b	a	b	b	b	b	b	a	a	a	b	a	b	b	a	a	b	a	a	a	a	a	b	b	a	a
Marker40497	a	a	b	b	b	a	b	b	a	b	a	b	b	a	b	b	a	a	b	b	b	b	b	b	a	b	b	b	b	b	a	a	a	b	a	b	b	a	a	b	a	a	a	a	a	b	b	a	a
Marker113383	a	a	b	b	b	a	b	b	a	b	a	b	b	a	b	b	a	a	b	b	b	b	b	b	a	b	b	b	b	b	a	a	a	b	a	b	b	a	a	b	a	a	a	a	a	b	b	a	a
Marker121984	a	a	b	b	b	a	b	b	a	b	a	b	b	a	b	b	a	a	b	b	b	b	b	b	a	b	b	b	b	b	a	a	a	b	a	b	b	a	a	b	a	a	a	a	a	b	b	a	a
Marker155961	a	a	b	b	b	a	b	b	a	b	a	b	b	a	b	b	a	b	b	b	b	b	b	b	a	b	b	b	b	b	a	a	a	b	a	b	b	a	a	b	b	a	a	a	a	b	b	b	a
Marker113423	a	a	b	b	b	a	b	b	a	b	a	b	b	a	b	b	a	b	b	b	b	b	b	b	a	b	b	b	b	b	a	a	a	b	a	b	b	a	a	b	b	a	a	a	a	a	b	b	a
Marker8697	a	a	b	b	b	a	b	b	a	b	a	b	b	a	b	b	a	b	b	b	b	b	b	b	a	b	b	b	b	b	a	a	a	b	a	b	b	a	a	b	b	a	a	a	a	a	b	-	a
Marker155746	b	a	b	b	b	a	b	b	a	b	a	b	b	a	b	-	a	b	b	b	b	b	b	b	a	b	b	b	b	b	a	a	a	b	a	b	b	a	a	b	b	a	a	a	a	b	b	b	a
Marker54500	b	a	b	b	b	a	b	b	a	b	b	b	b	a	b	a	a	b	b	b	b	b	b	b	a	b	b	b	b	b	a	a	a	b	a	b	b	a	a	b	b	a	b	a	a	b	b	b	a
Marker7176	b	a	b	b	b	b	b	b	a	b	b	b	b	a	b	a	a	b	b	b	b	b	b	b	a	b	b	b	b	b	a	a	a	b	a	b	b	a	a	b	b	a	b	a	a	b	b	b	a
Marker29150	b	a	b	b	b	b	b	b	a	b	b	b	b	a	b	a	a	b	b	b	b	b	b	b	a	b	b	b	b	b	a	a	a	b	a	b	b	a	a	b	b	a	b	a	a	b	b	b	a
Marker93816	b	a	b	b	b	b	b	b	a	b	b	b	b	a	b	a	a	b	b	b	b	b	b	b	a	b	b	b	b	b	a	a	a	b	a	b	b	a	a	b	b	a	b	a	a	b	b	b	a
Marker50938	b	a	b	b	b	a	b	b	a	b	b	b	b	a	b	a	a	b	b	b	b	b	b	b	a	b	b	b	b	b	a	a	a	b	a	b	b	a	a	b	b	a	b	a	a	a	b	b	a
Marker125364	b	a	b	b	b	a	b	b	a	b	b	b	b	a	b	a	a	b	b	a	b	b	b	b	a	b	b	b	b	b	a	b	a	b	a	b	b	a	a	b	b	a	b	a	a	a	b	b	a
Marker66417	b	a	a	b	b	a	b	b	a	b	b	a	b	a	b	a	a	b	b	a	b	a	b	b	a	b	b	b	b	b	a	b	a	b	a	b	b	a	a	b	b	a	b	a	a	a	b	b	a
Marker63070	b	a	a	b	b	a	a	a	b	b	b	a	a	a	b	a	a	b	b	a	b	a	a	b	a	b	b	b	b	b	b	b	a	a	a	b	a	b	a	b	b	a	b	b	a	a	b	b	b
Marker3464	b	a	a	b	b	a	a	a	b	b	b	a	a	a	b	a	a	b	b	a	a	a	a	b	a	b	b	b	b	b	b	b	a	a	a	b	a	b	a	b	a	b	b	b	a	a	b	b	b
Marker10887	b	a	a	b	b	a	a	a	b	b	b	a	a	a	b	a	a	b	b	a	a	a	a	b	a	b	b	b	b	b	b	b	a	a	a	b	a	b	a	b	a	-	b	b	a	a	b	b	b
Marker113087	b	a	a	b	b	a	a	a	b	b	b	a	a	b	b	a	a	b	b	a	a	a	a	b	a	b	b	b	b	b	b	b	a	a	a	b	a	b	a	b	a	b	b	b	a	a	b	b	b
Marker130932	b	a	a	b	b	a	a	a	b	b	b	a	a	b	b	a	a	b	b	a	a	a	a	b	a	b	b	b	b	b	b	b	a	a	a	b	a	b	a	b	a	b	b	b	a	a	b	b	b
Marker43858	b	a	a	b	b	a	a	a	b	b	b	a	b	b	b	a	a	b	b	a	a	a	a	b	a	b	b	b	b	b	b	b	a	a	a	b	a	b	a	b	a	b	b	b	a	a	b	b	b
Marker20560	b	a	a	b	b	a	a	a	b	b	b	a	b	b	b	a	a	b	b	a	b	a	a	b	a	b	b	b	b	b	b	b	a	a	a	b	a	b	a	b	a	b	b	b	a	a	b	b	b
Marker13704	b	a	a	b	b	a	a	b	b	b	b	b	b	b	b	a	a	b	b	a	b	a	a	b	a	b	b	b	b	b	b	b	a	a	a	b	a	b	a	b	a	b	b	b	a	a	b	b	b
Marker45716	b	a	a	b	b	a	a	b	b	b	b	b	b	b	b	a	a	b	b	a	b	a	a	b	a	b	b	b	b	a	b	b	a	a	a	b	a	b	a	b	a	b	b	b	a	a	b	b	b
Marker40488	b	a	a	b	b	a	a	b	b	b	b	b	b	b	b	a	a	b	b	a	b	a	a	b	a	b	b	b	b	a	b	b	a	a	a	b	a	b	a	b	a	b	b	b	a	a	b	a	b
Marker53769	b	a	a	b	b	a	a	b	b	b	b	b	b	b	b	a	a	b	b	a	b	a	a	b	a	b	b	b	b	a	b	b	a	a	a	b	a	b	a	b	a	b	b	b	a	a	b	a	b
Marker119486	b	a	a	b	b	a	a	b	b	b	b	b	b	b	b	a	a	b	b	b	b	a	a	b	a	b	b	b	b	a	b	b	a	a	a	b	a	b	a	b	a	b	b	b	a	a	b	a	b
Marker94279	b	b	a	b	b	a	a	b	a	b	b	b	b	b	b	a	a	b	b	b	b	a	a	b	a	b	b	b	b	a	b	b	a	a	a	b	a	b	a	b	a	b	b	b	a	a	b	a	b
Marker70489	b	b	a	b	b	a	a	b	a	b	a	b	b	b	b	a	a	b	b	b	b	a	a	b	a	b	b	b	b	a	b	b	a	a	a	b	a	b	a	b	a	b	b	b	a	a	b	a	b
Marker35462	b	b	a	b	b	a	a	b	a	b	a	b	b	b	b	a	a	b	b	b	b	a	a	b	a	b	b	b	b	a	b	b	a	a	b	b	a	b	a	b	a	b	b	b	a	a	b	a	b
Marker82055	b	b	a	b	b	a	a	b	a	b	a	b	b	b	b	a	a	b	b	b	b	a	a	b	a	b	b	b	b	a	b	b	a	a	b	b	a	b	a	b	a	b	b	b	a	a	b	a	b
Marker32076	b	b	a	b	b	a	a	b	a	b	a	b	b	b	b	a	a	b	b	b	b	a	a	b	a	b	b	b	b	a	b	b	a	a	b	b	a	b	a	b	a	b	b	b	a	a	b	a	b
Marker31902	b	b	a	b	b	a	a	b	a	b	a	b	b	b	b	a	a	b	b	b	b	a	a	b	a	b	b	b	b	a	b	b	a	a	b	b	a	b	a	b	b	b	b	b	a	a	b	a	b
Marker1826111	b	b	b	b	a	a	b	b	a	a	b	a	b	a	a	b	a	b	a	a	b	a	a	b	a	a	b	b	b	a	b	b	a	b	b	b	a	b	b	a	a	a	b	b	b	b	b	a	b
Marker1885982	b	b	b	b	a	a	b	b	a	a	b	a	b	a	a	b	a	b	a	a	b	a	a	b	a	a	b	a	b	a	b	b	a	b	b	b	a	b	b	a	a	a	b	b	b	b	b	b	b
Marker1808855	b	b	b	b	a	a	b	b	a	a	b	a	b	a	a	b	a	b	a	a	b	a	a	b	a	a	b	a	b	a	b	b	a	b	b	b	a	b	b	a	a	a	b	b	b	b	b	b	b
Marker1868185	b	b	b	b	a	a	b	b	a	a	b	a	b	a	a	b	a	b	a	a	b	a	a	b	a	a	b	a	b	a	b	b	a	b	b	b	a	b	b	a	a	a	b	b	b	b	b	b	b
Marker1923901	b	b	b	b	a	a	b	b	a	a	b	a	b	a	a	b	a	b	a	a	b	a	a	b	a	a	b	a	b	a	b	b	a	b	b	b	a	b	b	a	a	a	b	b	b	b	b	b	b
Marker1825780	b	b	b	b	a	a	b	b	a	a	b	a	b	a	a	b	a	b	a	a	b	a	a	b	a	a	b	a	b	a	b	b	a	b	b	b	a	b	b	a	b	a	b	b	b	b	b	b	b
Marker1922180	b	b	b	b	a	a	b	b	a	a	b	a	b	a	a	b	a	b	a	a	b	a	a	b	a	a	b	a	b	a	b	b	a	b	b	b	a	b	b	a	b	a	b	b	b	b	b	b	b
Marker1806388	b	b	b	b	a	a	b	b	a	a	b	a	b	a	a	b	a	b	a	a	b	a	a	b	a	a	b	a	b	a	b	b	a	b	b	b	a	b	b	a	b	a	b	b	b	b	b	b	b
Marker1813257	b	b	b	b	a	a	b	b	a	a	b	a	b	a	a	b	a	b	a	a	b	a	a	b	a	a	b	a	b	a	b	b	a	b	b	b	a	b	b	a	a	a	a	b	b	b	b	b	b
Marker1924217	b	b	b	b	a	a	b	b	a	a	b	a	b	a	a	b	a	b	a	a	b	a	a	b	a	a	b	a	b	a	b	b	a	b	b	b	a	b	b	a	a	a	a	b	b	b	b	b	b
Marker1817893	b	a	b	b	a	a	b	b	a	a	b	a	b	a	a	b	b	b	a	a	b	a	a	b	a	a	b	a	b	a	b	b	b	b	b	b	a	b	b	a	a	a	a	b	b	b	b	b	b
Marker1920742	b	b	b	a	b	a	b	b	a	b	b	a	b	a	a	b	b	b	b	a	b	a	a	a	a	a	b	b	a	a	b	b	b	b	b	b	a	b	b	-	a	a	a	b	b	b	b	a	b
Marker1910311	b	a	b	a	b	a	b	b	a	b	b	a	a	a	a	b	b	b	b	a	b	a	a	a	a	a	a	b	a	a	b	b	b	b	a	b	b	b	b	b	a	a	a	b	b	b	b	a	b
Marker1922582	b	a	b	a	b	a	b	b	a	b	b	a	a	a	a	b	b	b	b	a	b	a	a	a	a	a	a	b	a	a	b	b	b	b	a	b	b	b	b	b	a	a	a	b	b	b	b	a	b
Marker1859282	b	a	b	a	b	a	b	b	a	b	b	a	a	a	a	b	b	b	b	a	b	a	a	a	a	a	a	b	a	a	b	b	b	b	a	b	b	b	b	b	a	a	a	b	b	b	b	a	b
Marker1924560	b	a	b	a	b	a	b	b	a	b	b	a	a	a	a	b	b	b	b	a	b	a	a	a	a	a	a	b	a	a	b	b	b	b	a	b	b	b	b	b	a	a	a	b	b	b	b	a	b
Marker1885017	b	a	b	a	b	a	b	b	a	b	b	a	a	a	a	b	b	b	b	a	b	a	a	a	a	a	a	b	a	a	b	b	b	b	a	b	b	b	b	b	a	a	a	b	b	b	b	a	b
Marker1817340	b	a	b	a	b	a	b	b	a	b	b	a	a	a	a	b	b	b	b	a	b	a	a	a	a	a	a	b	a	a	b	b	b	b	a	b	b	b	b	b	a	a	a	b	b	b	b	a	b
Marker1806913	b	a	b	a	b	a	b	b	a	b	b	a	a	a	a	b	b	b	b	a	b	a	a	a	a	a	a	b	a	a	b	b	b	b	a	b	b	b	b	b	a	a	a	b	b	b	b	a	b
Marker1851537	b	a	b	a	b	a	b	b	a	b	b	a	a	a	a	b	b	b	b	a	b	a	a	a	a	a	a	b	a	a	b	b	b	b	a	b	b	b	b	b	a	a	a	b	b	b	b	a	b
Marker1832363	b	a	b	a	b	a	b	b	a	b	b	a	a	a	a	b	b	b	b	a	b	a	a	a	a	a	a	b	a	a	b	b	b	b	a	b	b	b	b	b	a	a	a	b	b	b	b	a	b
Marker1837969	b	a	b	a	b	a	b	b	a	b	b	a	a	a	a	b	b	b	b	a	b	a	a	a	a	a	a	b	a	a	b	b	b	b	a	b	b	b	b	b	a	a	a	b	b	b	b	a	b
Marker1892242	b	a	b	a	b	a	b	b	a	b	b	a	a	a	a	b	b	b	b	a	b	a	a	a	a	a	a	b	a	a	b	b	b	b	a	b	b	b	b	b	a	a	a	b	b	b	b	a	b
Marker1891036	b	a	b	a	b	a	b	b	a	b	b	a	a	a	a	b	b	b	b	a	b	a	a	a	a	a	a	b	a	a	b	b	b	b	a	b	b	b	b	b	a	a	a	b	b	b	b	a	b
Marker1837101	b	a	b	a	b	a	b	b	a	b	b	a	a	a	a	b	b	b	b	a	b	a	a	a	a	a	a	b	a	a	b	b	b	b	a	b	b	b	b	b	a	a	a	b	b	b	b	a	b
Marker1876668	b	a	b	a	b	a	b	b	a	b	b	a	a	a	a	b	b	b	b	a	b	a	a	a	a	a	a	b	a	a	b	b	b	b	a	b	b	b	b	b	a	a	a	b	b	b	b	a	b
Marker1917768	b	a	b	a	b	a	b	b	a	b	b	a	a	a	a	b	b	b	b	a	b	a	a	a	a	a	a	b	a	a	b	b	b	b	a	b	b	b	b	b	a	a	a	b	b	b	b	a	b
Marker1865374	b	a	b	a	b	a	b	b	a	b	b	a	a	a	a	b	b	b	b	a	b	a	a	a	a	a	a	b	a	a	b	b	b	b	a	b	b	a	b	b	a	a	a	b	b	b	b	a	b
Marker1809347	b	a	b	a	b	a	b	b	a	b	b	a	a	a	a	b	b	b	b	a	b	a	a	a	a	a	a	b	a	a	b	b	b	b	a	b	a	a	b	b	a	a	a	b	b	b	b	a	b
Marker1906345	b	a	b	a	b	a	b	b	a	b	b	a	a	a	a	b	b	b	b	a	b	a	a	a	a	a	a	b	a	a	b	b	b	b	a	b	a	a	b	b	a	a	a	b	b	b	b	a	b
Marker1914528	b	a	b	a	b	a	b	b	a	b	b	a	a	a	a	b	b	b	b	b	b	a	a	a	a	a	a	b	a	a	b	b	b	b	a	b	a	a	b	b	a	a	a	b	b	b	b	a	b
Marker1807508	b	a	b	a	b	a	b	b	a	b	b	a	a	a	a	b	a	b	b	b	b	a	a	a	a	a	a	b	a	a	b	b	b	b	a	b	a	a	b	b	a	a	a	b	b	b	b	a	b
Marker1812186	b	a	b	a	b	a	b	b	a	b	b	a	a	a	a	b	a	b	b	b	b	a	b	b	a	a	a	b	a	a	b	b	b	b	a	b	a	a	b	b	a	a	a	b	a	b	b	a	b
Marker1836893	b	a	b	a	b	a	b	b	a	b	b	a	a	a	a	b	a	b	b	b	b	a	b	a	a	a	a	a	a	a	b	b	b	b	a	b	a	a	b	b	b	a	b	b	b	b	b	a	b
Marker1817081	b	a	b	a	b	a	b	b	a	b	b	a	a	a	a	b	a	b	b	b	b	b	b	b	a	a	a	a	a	a	b	b	b	b	a	b	b	a	b	b	b	a	b	b	a	b	b	a	b
Marker1828790	b	a	b	a	b	a	b	b	a	b	b	a	a	a	a	b	a	b	b	b	b	b	b	b	a	a	a	a	a	a	b	b	b	b	a	b	b	a	b	b	b	a	b	b	b	b	b	a	b
Marker1921961	b	a	b	a	b	a	a	b	a	b	b	a	a	a	a	b	a	b	b	b	b	b	b	b	b	a	a	a	a	a	b	b	b	a	a	b	b	a	b	b	b	a	b	b	b	b	b	a	b
Marker1910207	b	a	b	a	b	a	a	b	a	b	b	a	a	a	a	b	a	b	b	b	b	b	b	b	b	a	a	a	a	a	b	b	b	a	a	b	b	a	b	b	b	a	b	b	b	b	b	b	b
Marker1825980	b	a	b	a	b	a	a	b	a	b	b	a	a	b	a	b	a	b	b	b	b	b	b	b	b	a	a	a	a	b	b	b	a	a	a	b	b	b	b	b	b	a	b	b	b	b	b	b	b
Marker1814991	b	a	b	a	b	a	a	b	a	b	b	a	a	a	a	b	a	b	b	b	b	b	b	b	b	a	a	a	a	-	b	b	a	a	a	b	b	b	b	b	b	a	b	b	a	b	b	b	b
Marker1901074	b	a	b	a	b	a	a	b	a	b	b	a	a	b	a	b	a	b	b	b	b	b	b	b	b	a	a	a	a	b	b	b	a	a	a	b	b	b	b	b	b	a	b	b	a	b	b	b	b
Marker1854962	b	a	b	a	b	a	a	b	a	b	b	a	b	b	a	b	a	b	b	b	b	b	b	b	b	a	a	a	a	b	b	b	a	a	a	b	b	b	b	b	b	a	b	b	a	b	b	b	b
Marker1848704	b	a	b	a	b	a	a	b	a	b	b	a	b	b	a	b	a	b	b	b	b	b	b	b	b	a	a	a	a	b	b	b	a	b	a	b	b	b	b	b	a	a	b	b	a	b	a	b	b
Marker1859415	b	a	b	b	b	a	b	b	a	b	b	a	b	b	a	b	a	b	b	b	b	b	b	b	b	a	a	a	a	b	b	b	a	b	a	b	b	b	b	b	a	a	b	b	a	b	a	b	b
Marker1896864	b	a	b	b	b	a	b	b	a	b	b	a	b	b	a	b	a	b	b	b	b	b	b	b	b	a	a	a	a	b	b	b	a	b	a	b	a	b	a	b	a	a	b	b	a	b	a	b	b
Marker1896654	b	a	b	b	b	a	b	b	a	b	b	a	b	b	a	b	a	b	b	b	b	b	b	b	b	a	a	a	a	b	b	b	a	b	a	b	a	b	a	b	a	a	b	-	a	b	a	b	b
Marker1834854	b	a	b	b	b	a	b	b	a	b	b	a	b	b	a	b	a	b	b	b	b	b	b	b	b	a	a	a	a	b	b	b	a	b	a	b	a	b	a	b	a	a	b	a	a	b	a	b	b
Marker1812596	b	a	b	b	b	a	b	b	a	b	b	a	b	b	a	b	a	b	b	b	b	b	b	b	b	a	a	a	a	b	b	b	a	b	a	b	a	b	a	b	a	a	b	a	a	b	a	b	b
Marker1828011	b	a	b	b	b	a	b	b	a	a	b	a	b	b	a	b	a	b	b	b	b	b	b	b	b	a	a	a	b	b	b	b	a	b	a	b	a	b	a	a	a	a	b	a	a	b	a	b	b
Marker1878931	b	a	a	b	b	a	b	b	a	a	b	a	b	b	a	b	a	b	b	b	b	b	b	b	b	a	-	a	a	b	b	b	a	b	a	b	a	b	a	a	a	a	b	a	a	b	a	b	b
Marker1831284	b	a	a	b	b	a	b	a	a	a	b	a	b	b	a	b	a	b	b	b	b	b	b	b	b	a	b	a	b	b	b	b	a	b	a	b	a	b	a	a	a	a	b	a	a	b	a	a	b
Marker1832772	b	a	a	b	b	a	b	a	a	a	b	a	b	a	a	b	a	b	b	b	b	b	b	b	b	a	b	a	b	b	b	b	a	b	a	b	a	b	a	a	a	a	b	a	a	b	a	a	b
Marker1893535	b	a	a	b	b	a	b	a	a	a	b	a	b	a	a	b	a	b	b	b	b	b	b	b	b	a	b	a	b	b	b	b	a	b	a	b	a	b	a	a	a	a	b	a	a	b	a	a	b
Marker1855920	b	a	a	b	b	a	b	a	a	a	b	a	b	a	a	b	a	b	b	b	b	b	b	b	b	a	b	a	b	b	b	b	a	b	a	b	a	b	a	a	a	a	b	a	a	b	a	a	b
Marker1918529	b	a	a	b	b	a	b	a	a	a	b	a	b	a	a	b	a	b	b	b	b	b	b	b	b	a	b	a	b	b	b	b	a	b	a	b	a	b	a	a	a	a	b	a	a	b	a	a	b
Marker1909150	b	a	a	b	b	a	b	a	a	a	b	a	b	a	a	b	a	b	b	b	b	b	b	b	b	a	b	a	b	b	b	b	a	b	a	b	a	b	a	a	a	a	b	a	a	b	a	a	b
Marker1844914	b	a	a	b	b	a	b	a	a	a	b	a	b	a	a	b	a	b	b	b	b	b	b	b	b	a	b	a	b	b	b	b	a	b	a	b	a	b	a	a	a	a	b	a	a	b	a	a	b
Marker1808864	b	a	a	b	b	a	b	a	a	a	b	a	b	a	a	b	a	b	b	b	b	b	b	b	b	a	b	a	b	b	b	b	a	b	a	b	a	b	a	a	a	a	b	a	a	b	a	a	b
Marker1913302	b	a	a	b	b	a	b	a	a	a	b	a	b	a	a	b	a	b	b	b	b	b	b	b	b	a	b	a	b	b	b	b	a	b	a	b	a	b	a	a	a	a	b	a	a	b	a	a	b
Marker1919369	b	a	a	b	b	a	b	a	a	a	b	a	b	a	a	b	a	b	b	b	b	b	b	b	b	a	b	a	b	b	b	b	a	b	a	b	a	b	a	a	a	a	b	a	a	b	a	a	b
Marker1847670	b	a	a	b	b	a	b	a	a	a	b	a	b	a	a	b	a	b	b	b	b	b	b	b	b	a	b	a	b	b	b	b	a	b	a	b	a	b	a	a	a	a	b	a	a	b	a	a	b
Marker1818479	b	a	a	b	b	a	b	a	a	a	b	a	b	a	a	b	a	b	b	b	b	b	b	b	b	a	b	a	b	b	b	b	a	b	a	b	a	b	a	a	a	a	b	a	a	b	a	a	b
Marker1908980	b	a	a	b	b	a	b	a	a	a	b	a	b	a	a	b	a	b	b	b	b	b	b	b	b	a	b	a	b	b	b	b	a	b	a	a	a	b	a	a	a	a	b	a	a	b	a	a	b
Marker1896124	b	a	a	b	b	a	b	a	a	a	b	a	b	a	a	b	a	b	b	b	b	b	b	b	b	a	b	a	b	b	b	b	a	b	a	a	a	b	a	a	a	a	b	a	a	b	a	a	b
Marker1854431	b	a	a	b	b	a	b	a	a	a	b	a	b	b	a	b	a	b	b	b	b	b	b	b	b	a	b	a	b	b	b	b	a	b	a	a	a	b	a	a	a	a	b	a	a	b	a	a	b
Marker1874299	b	a	a	b	b	a	b	a	a	a	b	a	b	b	a	b	a	b	b	b	b	b	b	b	b	a	b	a	b	b	b	b	a	b	a	a	a	b	a	a	a	a	b	a	a	b	a	a	b
Marker1823408	b	a	a	b	b	a	b	a	a	a	b	a	b	b	a	b	a	b	b	b	b	b	b	b	b	a	b	a	b	b	b	b	a	b	a	a	a	b	a	a	a	a	b	a	a	b	a	a	b
Marker1915558	b	a	a	b	b	a	b	a	a	a	b	a	b	b	a	b	a	b	b	b	b	b	b	b	b	a	b	a	b	b	b	b	a	b	a	a	a	b	a	a	a	a	b	a	a	b	a	a	b
Marker1895812	b	a	a	b	b	a	b	a	a	a	b	a	b	b	a	b	a	b	b	b	b	b	b	b	b	a	b	a	b	b	b	b	a	b	a	a	a	b	a	a	a	a	b	a	a	b	a	a	b
Marker1910893	b	a	a	b	b	a	b	a	a	a	b	a	b	b	a	b	a	b	b	b	b	b	b	b	b	a	b	a	b	b	b	b	a	b	a	a	a	b	a	a	a	a	b	a	a	b	a	a	b
Marker1884899	b	a	a	b	b	a	b	a	a	a	b	a	b	b	a	b	a	b	b	b	b	b	b	b	b	a	b	a	b	b	b	b	a	b	a	a	a	b	a	a	a	a	b	a	a	b	a	a	b
Marker1858838	b	a	a	b	b	a	b	a	a	a	b	a	b	b	a	b	a	b	b	b	b	b	b	b	b	a	b	a	b	b	b	b	a	b	a	a	a	b	a	a	a	a	b	a	a	b	a	a	b
Marker1824498	b	a	a	b	b	a	b	a	a	a	b	a	b	b	a	b	a	b	b	b	b	b	b	b	b	a	b	a	b	b	b	b	a	b	a	a	a	b	a	a	a	a	b	a	a	b	a	a	b
Marker1858537	b	a	a	b	b	a	b	a	a	a	b	a	b	a	a	b	a	b	b	b	b	b	b	b	b	a	b	a	b	b	b	b	a	b	a	a	a	b	a	a	a	a	b	a	a	b	a	a	b
Marker1888170	b	a	a	b	b	a	b	a	a	a	b	a	b	a	a	b	a	b	b	b	b	b	b	b	b	a	b	a	b	b	b	b	a	b	a	b	a	b	a	a	a	a	b	a	a	b	a	a	b
Marker1806161	b	a	a	b	b	a	b	a	a	a	b	a	b	a	a	b	a	b	b	b	b	b	b	b	b	a	b	a	b	b	b	b	a	b	a	b	a	b	a	a	a	a	b	a	a	b	a	a	b
Marker1913462	b	a	a	b	b	a	b	a	a	a	b	a	b	a	a	b	a	a	a	a	b	b	b	b	b	a	b	a	b	b	b	b	a	b	a	b	a	a	a	a	a	a	b	a	a	b	a	a	b
Marker1912544	b	a	a	b	b	a	b	a	a	a	b	a	b	a	a	b	a	a	a	a	b	b	b	b	b	a	b	a	b	b	b	b	a	b	a	b	a	a	a	a	a	a	b	a	a	b	a	a	b
Marker1892980	b	a	a	b	b	a	b	a	a	a	b	a	b	a	a	b	a	a	a	a	b	b	b	b	b	a	b	a	b	b	b	b	a	b	a	b	a	a	a	a	a	a	b	a	a	b	a	a	b
Marker1904333	b	a	a	b	b	a	b	a	a	a	b	a	b	a	a	b	a	a	a	a	b	b	b	b	b	a	b	a	b	b	b	b	a	b	a	b	a	a	a	a	a	a	b	a	a	b	a	a	b
Marker1816574	b	a	a	b	b	a	b	a	a	a	b	a	b	a	a	b	a	a	a	a	b	b	b	b	b	a	b	a	b	b	b	b	a	b	a	b	a	a	a	a	a	a	b	a	a	b	a	a	b
Marker1816637	b	a	a	b	b	a	b	a	a	a	b	a	b	a	a	b	a	a	a	a	b	b	b	b	b	a	b	a	b	b	b	b	a	b	a	b	a	a	a	a	a	a	b	a	a	b	a	a	b
Marker1911126	b	a	a	b	b	a	b	a	a	a	b	a	b	a	a	b	a	a	a	a	b	b	b	a	b	a	b	a	b	b	b	b	a	b	a	b	a	a	a	a	a	a	b	a	a	b	a	a	b
Marker1840642	b	a	b	b	a	a	b	a	a	a	b	a	b	a	a	b	a	a	a	a	b	a	a	a	b	a	b	a	b	b	b	b	a	b	a	a	a	a	a	a	a	b	b	a	a	b	a	b	a
Marker1825719	b	a	b	b	a	a	b	a	a	a	b	a	b	a	a	b	a	a	a	a	b	a	a	a	b	a	b	b	b	b	b	b	a	b	a	a	a	a	a	a	a	b	b	a	a	b	a	b	a
Marker1831892	b	a	b	b	a	a	b	a	a	a	b	a	b	b	a	b	a	a	a	a	b	a	a	a	b	a	b	b	b	b	b	b	a	b	a	a	a	a	a	a	a	b	b	a	a	b	a	a	a
Marker1816048	b	a	b	b	a	a	b	a	a	a	b	a	b	b	a	b	a	a	a	a	b	a	a	a	b	a	b	b	b	b	b	b	a	b	a	a	a	a	a	a	a	b	b	a	a	b	a	a	a
Marker1912289	b	a	b	b	a	a	b	a	b	a	b	a	b	b	a	b	a	a	a	a	b	a	a	a	b	a	b	b	b	b	b	b	a	b	a	a	a	a	a	a	a	b	b	a	a	b	a	a	a
Marker1864715	b	a	b	b	a	a	b	a	b	a	b	a	b	b	a	b	a	b	a	a	b	a	a	a	b	a	b	b	b	b	b	b	a	b	a	a	a	a	a	a	a	b	b	a	a	b	a	a	a
Marker1806179	b	a	b	b	a	a	b	a	b	a	b	a	b	b	a	b	a	b	a	a	b	a	a	a	b	a	b	b	b	b	b	b	a	b	a	a	a	a	a	a	a	b	b	a	a	b	a	b	a
Marker1867249	b	a	b	b	a	a	b	a	b	a	b	a	b	b	a	b	a	b	a	a	b	a	a	a	b	a	b	b	b	b	b	b	a	b	a	a	a	a	a	a	a	b	b	a	a	b	a	b	a
Marker1864097	b	a	b	b	a	a	b	a	b	a	b	a	b	-	a	b	a	b	a	a	b	a	a	a	b	a	b	b	b	b	b	b	a	b	a	a	a	a	b	a	a	b	b	a	a	b	a	-	a
Marker1922708	b	a	b	b	a	a	b	a	b	a	b	a	b	a	a	b	b	b	a	a	b	a	a	a	b	a	b	b	b	b	b	b	a	b	a	a	a	a	b	a	a	b	b	a	a	b	a	a	a
Marker1875310	b	a	b	b	a	a	b	a	b	a	b	a	b	a	a	b	a	b	a	a	b	a	a	a	b	a	a	b	b	b	b	b	a	b	a	a	a	a	b	a	a	b	b	a	a	b	a	a	a
Marker1830366	b	b	b	b	a	a	b	a	b	a	b	a	b	a	a	b	b	b	a	a	b	a	a	a	b	a	a	b	b	b	b	b	a	b	a	a	a	a	b	a	a	b	b	a	a	b	a	a	a
Marker1839886	b	b	b	b	a	a	b	a	b	a	b	a	b	a	a	b	b	b	a	a	b	a	a	a	b	a	a	b	b	b	b	b	a	b	a	a	a	a	b	a	a	b	b	a	a	b	a	a	a
Marker1896462	b	b	b	b	a	a	b	a	b	a	b	a	b	a	a	a	b	b	a	a	b	a	a	a	b	a	a	b	b	b	b	b	a	b	a	a	a	a	b	a	a	b	b	a	a	b	a	a	a
Marker1895414	b	b	b	a	a	a	b	a	b	a	b	a	b	a	a	a	b	b	a	b	b	a	a	b	b	a	a	b	b	a	b	b	a	b	a	a	a	a	b	a	a	b	b	a	b	b	a	a	a
Marker1833026	b	b	b	a	a	a	b	a	b	a	b	a	b	a	a	a	b	b	a	b	b	a	a	b	b	a	a	b	b	a	a	b	a	b	a	a	a	a	b	a	a	b	b	a	b	b	a	a	a
Marker1862009	a	b	b	a	a	a	b	a	b	a	b	a	a	a	a	a	b	b	a	b	b	a	a	b	b	b	a	b	b	a	a	a	a	b	a	a	b	b	b	a	a	b	b	a	b	b	a	a	a
Marker1889251	a	b	b	a	a	a	b	a	b	a	b	a	a	a	a	a	b	b	a	b	b	a	a	b	b	b	a	b	b	a	a	a	a	b	a	a	b	b	b	a	a	b	b	a	b	b	a	a	a
Marker1811202	a	b	b	a	a	a	b	a	b	a	b	a	a	a	a	a	b	b	a	b	b	a	a	b	b	b	a	b	b	a	a	a	a	b	a	a	b	b	b	a	a	b	b	a	b	b	a	a	a
Marker1851784	a	b	b	a	a	a	b	a	b	a	b	a	a	a	a	a	b	b	a	b	b	a	a	b	b	b	a	b	b	a	a	a	a	b	a	a	b	b	b	a	a	b	b	b	b	b	a	a	a
Marker1905009	a	b	b	a	a	a	b	a	b	a	b	a	a	a	a	a	b	b	a	b	b	a	a	b	b	b	a	b	b	a	a	a	a	b	a	a	b	b	b	a	a	b	b	-	b	b	a	a	a
Marker1922814	a	b	b	a	a	a	b	a	b	a	b	a	a	a	a	a	b	b	a	b	b	a	a	b	b	b	a	b	b	a	a	a	a	b	a	a	b	b	b	a	a	b	b	b	b	b	a	a	a
Marker1916731	a	b	b	a	a	a	b	a	-	a	b	a	a	a	a	a	b	b	a	b	b	a	a	b	b	b	a	b	b	a	a	a	a	b	a	a	b	b	b	a	a	b	b	b	b	b	a	a	a
Marker1824928	a	b	b	a	a	a	b	a	b	a	b	a	a	a	a	a	b	b	a	b	b	a	a	b	b	b	a	b	b	a	a	a	a	b	a	a	b	b	b	a	a	b	b	b	b	b	a	a	a
Marker1835188	a	b	b	a	a	a	b	a	b	a	b	a	a	a	a	a	b	b	a	b	b	a	a	b	b	b	a	b	b	a	a	a	a	b	a	a	b	b	b	a	a	b	b	b	b	b	a	a	a
Marker1874262	a	b	b	a	a	a	b	a	a	a	b	a	a	a	a	a	b	b	a	b	b	a	a	b	b	b	a	b	b	a	a	a	a	b	a	a	b	b	b	a	a	b	b	b	b	b	a	a	a
Marker1899066	a	b	b	a	a	a	b	a	a	a	b	a	a	a	a	a	b	b	a	b	b	a	a	b	b	b	a	b	b	a	a	a	a	b	a	a	b	b	b	a	a	b	b	b	b	b	a	a	a
Marker1814056	a	b	b	a	a	a	b	a	a	a	b	a	a	a	a	a	b	b	a	b	b	a	a	b	b	b	a	b	b	a	a	a	a	b	a	a	b	b	b	a	a	b	b	a	b	b	a	a	a
Marker2136810	b	b	a	a	a	a	b	a	b	a	b	a	a	a	a	b	a	a	a	a	b	b	b	b	a	b	a	a	b	a	a	a	a	b	b	b	b	a	b	a	a	b	a	b	a	b	b	b	a
Marker2052334	b	b	a	a	a	a	b	a	b	a	b	a	a	a	a	b	a	a	a	a	b	b	b	b	a	b	a	a	b	a	a	a	a	b	b	b	b	a	b	a	a	b	a	b	a	b	b	b	a
Marker2072537	b	b	a	a	a	a	b	a	b	a	b	a	a	a	a	b	a	a	a	a	b	b	b	b	a	b	a	a	b	a	a	a	a	b	b	b	b	a	b	a	a	b	a	b	a	b	b	b	a
Marker2048196	b	b	a	a	a	a	b	a	b	a	b	a	a	a	a	b	a	a	a	a	b	b	b	b	a	b	a	a	b	a	a	a	a	b	b	a	b	a	b	a	a	b	a	a	a	b	b	b	a
Marker2082958	b	b	a	a	a	a	b	a	b	a	b	a	a	a	a	b	a	a	a	a	b	b	b	b	a	b	a	a	b	a	a	a	a	b	b	a	b	a	b	a	a	a	a	a	a	b	b	b	a
Marker2152907	b	b	a	a	a	a	a	a	b	a	b	a	a	a	a	b	a	b	a	a	b	b	b	b	a	b	a	a	b	a	a	a	a	b	b	a	b	a	b	a	a	b	a	a	a	b	b	b	a
Marker2064796	b	b	a	a	a	a	a	a	b	a	b	a	a	a	a	b	a	b	a	a	b	b	b	b	a	b	a	a	b	a	a	a	a	b	b	a	b	a	b	a	a	b	a	a	a	b	b	b	a
Marker2077350	b	b	a	a	a	a	a	a	b	a	b	a	a	a	a	b	a	b	a	a	b	b	b	b	a	b	a	a	b	a	a	a	b	b	b	a	b	a	b	a	a	a	a	a	a	b	b	b	a
Marker2112489	b	b	a	a	a	a	a	a	b	a	b	a	a	a	a	b	a	b	a	a	b	b	b	b	a	b	a	a	b	a	a	a	b	b	b	a	b	a	b	a	a	a	a	a	a	b	b	b	a
Marker2111435	b	b	a	a	a	a	a	a	b	a	b	a	a	a	a	b	a	b	a	a	b	b	b	a	a	b	a	a	b	a	a	a	b	a	b	a	b	a	b	a	a	a	a	a	a	b	b	b	a
Marker2113941	b	b	a	a	a	a	a	a	b	a	b	a	a	a	a	b	a	b	a	a	b	b	b	a	a	b	a	a	b	a	a	a	b	a	b	a	a	a	b	a	a	a	a	a	a	b	b	b	a
Marker2100097	b	b	a	a	a	a	a	a	b	a	b	a	a	a	a	b	a	b	a	a	b	b	b	a	a	b	a	a	b	a	a	a	b	a	b	a	a	a	b	a	a	a	a	a	a	b	b	a	a
Marker2046823	b	b	a	a	a	a	a	a	b	a	b	a	a	a	a	b	a	b	a	a	b	b	b	a	a	b	a	a	b	a	a	a	b	a	b	a	a	a	b	a	a	a	a	a	a	b	b	a	a
Marker2106240	b	b	a	a	a	a	a	a	b	a	a	a	a	a	a	b	a	b	a	a	b	b	b	a	a	b	a	a	b	a	a	a	b	a	b	a	a	a	b	a	a	a	a	a	a	b	b	a	a
Marker2169823	b	b	a	a	a	a	a	a	b	a	b	a	a	a	a	b	a	b	a	a	b	b	b	a	a	b	a	a	b	a	a	a	b	a	b	a	b	a	b	a	a	a	a	a	a	b	b	a	a
Marker2177714	b	b	a	a	a	a	a	b	b	a	a	a	a	a	a	a	a	b	a	a	b	b	b	a	a	b	a	a	b	a	a	a	a	a	b	a	b	a	b	a	a	a	a	a	a	b	a	a	b
Marker2082983	a	b	a	a	b	a	a	b	a	a	b	a	a	a	a	a	a	b	a	a	b	b	b	a	a	a	b	a	-	a	a	a	a	a	a	a	b	a	a	a	a	a	b	a	a	b	a	a	b
Marker2157642	a	b	a	a	b	a	a	b	a	a	b	a	a	a	a	a	a	b	a	a	b	b	b	a	a	b	a	a	a	a	a	a	a	a	a	a	b	a	a	a	a	a	b	a	a	b	a	a	b
Marker2057041	a	b	a	a	b	a	a	b	a	a	b	a	a	a	a	a	a	b	a	a	b	b	b	a	a	a	b	a	a	a	a	a	a	a	a	a	b	a	a	a	a	a	b	a	a	b	a	a	b
Marker2158949	a	b	a	a	b	a	a	b	a	a	b	a	a	a	a	a	a	b	a	a	b	b	b	a	a	a	b	a	a	a	a	a	a	a	a	a	b	a	a	a	a	a	b	a	a	b	a	a	b
Marker2148499	a	b	a	a	b	b	a	b	a	a	b	a	a	a	a	a	a	b	a	a	b	b	b	a	a	a	b	a	a	a	a	a	a	a	a	a	b	a	a	a	a	a	b	a	a	b	a	a	b
Marker2065439	a	b	a	a	b	b	a	b	a	a	b	a	a	a	a	a	a	b	a	a	b	b	b	a	a	a	b	a	a	a	a	a	a	a	a	a	b	a	a	a	a	a	b	a	a	b	a	a	b
Marker2108411	a	b	a	a	a	b	a	b	a	a	b	a	a	a	a	a	a	b	a	a	b	b	b	a	a	a	b	a	a	a	a	a	a	a	a	a	b	a	a	a	a	a	b	a	a	b	a	a	b
Marker2132445	a	b	a	a	a	b	a	b	a	a	b	a	a	a	a	a	a	b	a	a	b	b	b	a	a	a	b	a	a	a	a	a	a	a	a	a	b	a	a	a	a	a	b	a	a	b	a	a	b
Marker2115640	a	b	a	a	a	b	a	b	a	a	b	a	a	a	a	a	a	b	a	a	b	b	b	a	a	a	b	a	a	a	a	a	a	a	a	a	b	a	a	a	a	a	a	a	a	b	a	a	b
Marker2099659	a	b	a	a	a	b	a	b	a	a	b	a	a	a	a	a	a	b	a	a	b	b	b	a	a	a	b	a	a	a	a	a	a	a	a	a	b	a	a	a	a	a	a	a	a	b	a	a	b
Marker2078273	a	b	a	a	a	b	a	b	a	a	b	a	a	b	a	a	a	b	a	a	b	b	b	a	a	a	b	a	a	a	a	a	a	a	a	a	b	a	a	a	a	a	a	a	a	b	a	a	b
Marker2072784	a	b	a	a	a	b	a	b	a	a	b	a	a	b	a	a	a	b	b	a	b	b	b	a	a	a	b	a	a	a	a	a	a	a	a	a	b	a	a	a	a	a	a	a	a	b	a	a	b
Marker2063355	a	b	a	a	a	b	a	b	a	a	b	a	a	b	a	a	a	b	b	a	b	b	b	a	a	a	b	a	a	a	a	a	a	a	a	a	b	a	a	a	a	a	a	a	a	b	a	a	b
Marker2159348	a	b	a	a	a	b	a	b	a	a	b	a	a	b	b	a	a	b	b	a	b	b	b	a	a	a	b	a	a	a	a	a	a	a	a	a	b	a	a	a	a	a	a	a	a	b	a	a	b
Marker2082381	a	b	a	a	a	b	a	b	a	a	b	a	a	b	b	a	a	b	b	a	b	b	b	a	a	a	b	a	a	a	a	a	a	a	a	a	b	a	a	a	a	a	a	a	a	b	a	a	b
Marker2069201	a	b	a	a	a	b	a	b	a	a	b	a	a	b	b	a	a	b	b	a	b	b	b	a	a	a	b	a	a	a	a	a	a	a	a	a	b	a	a	a	a	a	a	a	a	b	a	a	b
Marker2053192	a	b	a	a	a	b	a	b	a	a	b	a	a	b	-	a	a	b	b	a	b	b	b	a	a	a	b	a	a	a	a	a	a	a	a	a	b	a	a	a	a	a	a	a	a	b	a	a	b
Marker2155935	a	b	a	a	a	b	a	b	a	a	b	a	a	b	b	a	a	b	b	a	b	b	b	a	a	a	b	a	a	a	a	a	a	a	a	a	b	a	a	a	a	a	a	a	a	b	a	a	b
Marker2083053	a	b	a	a	a	b	a	b	a	a	b	a	a	b	b	a	a	b	b	a	b	b	b	a	a	a	b	a	a	a	a	a	a	a	a	a	b	a	a	a	a	a	a	a	a	b	a	a	b
Marker2077309	a	b	a	a	a	b	a	b	a	a	b	a	a	b	b	a	a	b	a	a	b	b	b	a	a	a	b	a	a	a	a	a	a	a	a	a	b	a	a	a	a	a	a	a	a	b	a	a	b
Marker2151148	a	b	a	a	a	b	a	b	a	b	b	a	a	b	b	a	a	b	b	a	b	b	b	a	a	a	b	a	a	a	a	a	a	a	a	a	b	a	a	b	a	a	a	a	a	b	a	a	b
Marker2178709	a	b	a	a	a	b	a	b	b	b	b	a	a	b	b	a	a	b	b	a	b	b	b	a	a	a	b	a	a	a	a	a	a	a	a	a	b	a	a	b	a	a	a	a	a	b	a	a	b
Marker2105391	a	b	a	a	a	b	a	b	b	b	b	a	a	b	b	a	a	b	b	a	b	b	b	a	a	a	b	a	a	a	a	a	a	a	a	a	b	a	a	b	a	a	a	a	a	b	a	a	b
Marker2046830	a	b	a	a	a	b	a	b	b	b	b	a	a	b	b	a	a	b	b	a	b	b	b	a	a	a	b	a	a	a	a	a	a	a	a	a	b	a	a	b	a	a	a	a	a	b	a	a	b
Marker2178721	a	b	a	a	a	b	a	b	b	b	b	a	a	b	b	a	a	b	b	a	b	b	b	a	a	a	b	a	a	a	a	a	a	a	a	a	b	a	a	b	a	a	a	a	a	b	a	a	b
Marker2095541	a	b	a	a	a	b	a	b	b	b	b	a	a	b	b	a	a	b	b	a	b	b	b	a	a	a	b	a	a	a	a	a	a	a	a	a	b	a	a	b	a	a	a	a	a	b	a	a	b
Marker2054312	a	b	a	a	a	b	a	b	b	b	b	a	a	b	b	a	a	b	b	a	b	b	b	a	a	a	b	a	a	a	a	a	a	a	a	a	b	a	a	b	a	a	a	a	a	b	a	a	b
Marker2087954	a	b	a	a	a	b	a	b	b	a	-	a	b	b	b	a	a	b	b	a	b	b	b	a	a	a	b	a	a	a	a	a	a	a	a	a	b	a	a	b	a	a	a	a	a	b	a	a	b
Marker2055839	a	b	a	b	a	a	a	b	b	a	a	a	b	b	b	a	a	b	b	a	b	b	b	a	a	a	b	a	a	a	a	a	a	a	a	a	b	a	a	b	a	a	a	a	a	b	a	a	b
Marker2062792	a	b	a	b	a	a	a	b	b	a	a	a	b	b	b	a	a	b	b	a	b	b	b	a	a	a	b	a	a	a	a	a	a	a	a	a	b	a	a	b	a	a	a	a	a	b	a	a	b
Marker2070817	a	b	a	b	a	a	a	b	b	a	a	a	b	b	b	a	a	b	b	a	b	b	b	a	a	a	b	a	a	a	a	a	a	a	a	a	b	a	a	b	a	a	a	a	a	b	a	a	b
Marker2124636	a	b	a	b	a	a	a	b	b	a	a	a	b	b	b	a	a	b	b	a	b	b	b	a	a	a	b	a	a	a	a	a	a	a	a	a	b	a	a	b	a	a	a	a	a	b	a	a	b
Marker2177041	a	b	a	b	a	a	a	b	b	a	a	a	b	b	b	a	a	b	b	a	b	b	b	a	a	a	b	a	a	a	a	a	a	a	a	a	b	a	a	b	a	a	a	a	a	b	a	a	b
Marker2062897	a	b	a	b	a	a	a	b	b	a	a	a	b	b	b	a	a	b	b	a	b	b	b	a	a	a	b	a	a	a	a	a	a	a	a	a	b	a	a	b	b	a	a	a	a	b	a	a	b
Marker2144887	a	b	a	b	a	a	a	b	b	a	a	a	b	b	b	a	a	b	b	a	b	b	b	a	a	a	b	a	a	a	a	a	a	a	a	a	b	a	a	b	b	a	a	a	a	b	a	a	b
Marker2111978	a	b	a	b	a	a	a	b	b	a	a	a	b	b	b	a	a	b	b	a	b	b	b	a	a	a	b	a	a	a	a	a	a	a	a	a	b	a	a	b	b	a	a	a	a	b	a	a	b
Marker2161838	a	b	a	b	a	a	a	b	b	a	a	a	b	b	b	a	a	b	b	a	b	b	b	a	a	a	b	a	a	a	a	a	a	a	a	a	b	a	a	b	b	a	a	a	a	b	a	a	b
Marker2132115	a	b	a	b	a	a	a	b	b	a	a	a	b	b	b	a	a	b	b	a	b	b	b	a	a	a	b	a	a	a	a	a	a	a	a	a	b	a	a	b	b	a	a	a	a	b	a	a	b
Marker2092004	a	b	a	b	a	a	a	b	b	a	a	a	b	b	b	a	a	b	b	a	b	b	b	a	a	a	b	a	a	a	a	a	a	a	a	a	b	a	a	b	b	a	a	a	a	b	a	a	b
Marker2081986	a	b	a	b	a	a	a	b	b	a	a	a	b	b	b	a	a	b	b	a	b	b	b	a	a	a	b	a	a	a	a	a	a	a	a	a	b	a	a	b	b	a	a	a	a	b	a	a	b
Marker2086934	a	b	a	b	a	a	a	b	b	a	a	a	b	b	b	a	a	b	b	a	b	b	b	a	a	a	b	a	a	a	a	a	a	a	a	a	b	a	a	b	b	a	a	a	a	b	a	a	b
Marker2160841	a	b	a	b	a	a	a	b	b	a	a	a	b	b	b	a	a	b	b	a	b	b	b	a	a	a	b	a	a	a	a	a	a	a	a	a	b	a	a	b	b	a	a	a	a	b	a	a	b
Marker2090022	a	b	a	b	a	a	a	b	b	a	a	a	b	b	b	a	a	b	b	a	b	b	b	a	a	a	b	a	a	a	a	a	a	a	a	a	b	a	a	b	b	a	a	a	a	b	a	a	b
Marker2164921	a	b	a	b	a	a	a	b	b	a	a	a	b	b	b	a	a	b	b	a	b	b	b	a	a	a	b	a	a	a	a	a	a	a	a	a	b	a	a	b	b	a	a	a	a	b	a	a	b
Marker2097086	a	b	a	b	a	a	a	b	b	a	a	a	b	b	b	a	a	b	b	a	b	b	b	a	a	a	b	a	a	a	a	a	a	a	a	a	b	a	a	b	b	a	a	a	a	b	a	a	b
Marker2078201	a	b	a	b	a	a	a	b	b	a	a	a	b	b	b	a	a	b	b	a	b	b	b	a	a	a	b	a	a	a	a	a	a	a	a	a	b	a	a	b	b	a	a	a	a	b	a	a	b
Marker2057212	a	b	a	b	a	a	a	b	b	a	a	a	b	b	b	a	a	b	b	a	b	b	b	a	a	a	b	a	a	a	a	a	a	a	a	a	b	a	a	b	b	a	a	a	a	b	a	a	b
Marker2085401	a	b	a	b	a	a	a	b	b	a	a	a	b	b	b	a	a	b	b	a	b	b	b	a	a	a	b	a	a	a	a	a	a	a	a	a	b	a	a	b	b	a	a	a	a	b	a	a	b
Marker2149207	a	b	a	b	a	a	a	b	b	a	a	a	b	a	b	a	a	b	b	a	b	b	b	a	a	a	b	a	a	a	a	a	a	a	a	a	b	a	a	b	b	a	a	a	a	b	a	a	b
Marker2163587	a	b	a	b	a	a	a	b	b	a	a	a	b	a	b	a	a	b	b	a	b	b	b	a	a	a	b	a	a	a	a	a	a	a	a	a	b	a	a	b	b	a	a	a	a	b	a	a	b
Marker2068108	a	b	a	b	a	a	a	b	b	a	a	a	b	b	b	a	a	b	b	a	b	b	b	a	a	a	b	a	a	a	a	a	a	a	a	a	b	a	a	b	b	a	a	a	a	b	a	a	b
Marker2063367	a	b	a	b	a	a	a	b	b	a	a	a	b	b	b	a	a	b	b	a	b	b	b	a	a	a	b	a	a	a	a	a	a	a	a	a	b	a	a	b	a	a	a	a	a	b	a	a	b
Marker2148828	a	b	a	b	a	a	a	b	b	a	a	a	b	b	b	a	a	b	b	a	b	b	b	a	a	a	b	a	a	a	a	a	a	a	a	a	b	a	a	b	a	a	a	a	a	b	a	a	b
Marker2140746	a	b	a	b	a	a	a	b	b	a	a	a	b	b	b	a	a	b	b	a	b	b	b	a	a	a	b	a	a	a	a	a	a	a	a	a	b	a	a	b	a	a	a	a	a	b	a	a	b
Marker2178691	a	b	a	b	a	a	a	b	b	a	a	a	b	b	b	a	a	b	b	a	b	b	b	a	a	a	b	a	a	a	a	a	a	a	a	a	b	a	a	b	a	a	a	a	a	b	a	a	b
Marker2065609	a	b	a	b	a	a	a	b	b	a	a	a	b	b	b	a	a	b	b	a	b	b	b	a	a	a	b	a	a	a	a	a	a	a	a	a	b	a	a	b	a	a	a	a	a	b	a	a	b
Marker2177005	a	b	a	b	a	a	a	b	b	a	a	a	b	b	b	a	a	b	b	a	b	b	b	a	a	a	b	a	a	a	a	a	a	a	a	a	b	a	a	b	a	a	a	a	a	b	a	a	b
Marker2126280	a	b	a	b	a	a	a	b	b	a	a	a	b	b	b	a	a	b	b	a	b	b	b	a	a	a	b	a	a	a	a	a	a	a	a	a	b	a	a	b	a	a	a	a	a	b	a	a	b
Marker2127735	a	b	a	b	a	a	a	b	b	a	a	a	b	b	b	a	a	b	b	a	b	b	b	a	a	a	b	a	a	a	a	a	a	a	a	a	b	a	a	b	a	a	a	a	a	b	a	a	b
Marker2057521	a	b	a	b	a	a	a	b	b	a	a	a	b	b	b	a	a	b	b	a	b	b	b	a	a	a	b	a	a	a	a	a	a	a	a	a	b	a	a	b	a	a	a	a	a	b	a	a	b
Marker2145426	a	b	a	b	a	a	a	b	b	a	a	a	b	b	b	a	a	b	b	a	b	b	b	a	a	a	b	a	a	a	a	a	a	a	a	a	b	a	a	b	a	a	a	a	a	b	a	a	b
Marker2143118	a	b	a	b	a	a	a	b	b	a	a	a	b	b	b	a	a	b	b	a	b	b	b	a	a	a	b	a	a	a	a	a	a	a	a	a	b	a	a	b	a	a	a	a	a	b	a	a	b
Marker2094780	a	b	a	b	a	a	a	b	b	a	a	a	b	b	b	a	a	b	b	a	b	b	b	a	a	a	b	a	a	a	a	a	a	a	a	a	b	a	a	b	a	a	a	a	a	b	a	a	b
Marker2091421	a	b	a	b	a	a	a	b	b	a	a	a	b	b	b	a	a	b	b	a	b	b	b	a	a	a	b	a	a	a	a	a	a	a	a	a	b	a	a	b	a	a	a	a	a	b	a	a	b
Marker2057850	a	b	a	b	a	a	a	b	b	a	a	a	b	b	b	a	a	b	b	a	b	b	b	a	a	a	b	a	a	a	a	a	a	a	a	a	b	a	a	b	a	a	a	a	a	b	a	a	b
Marker2172397	a	b	a	b	a	a	a	b	b	a	a	a	b	b	b	a	a	b	b	a	b	b	b	a	a	a	b	a	a	a	a	a	a	a	a	a	b	a	a	b	a	a	a	a	a	b	a	a	b
Marker2111112	a	b	a	b	a	a	a	b	b	a	a	a	b	b	b	a	a	b	b	a	b	b	b	a	a	a	b	a	a	a	a	a	a	a	a	a	b	a	a	b	a	a	a	a	a	b	a	a	b
Marker2074962	a	b	a	b	a	a	a	b	b	a	a	a	b	b	b	a	a	b	b	a	b	b	b	a	a	a	b	a	a	a	a	a	a	a	a	a	b	a	a	b	a	a	a	a	a	b	a	a	b
Marker2174857	a	b	a	b	a	a	a	b	b	a	a	a	b	b	b	a	a	b	b	a	b	b	b	a	a	a	b	a	a	a	a	a	a	a	a	a	b	a	a	b	a	a	a	a	a	b	a	a	b
Marker2080776	a	b	a	b	a	a	a	b	b	a	a	a	b	b	b	a	a	b	b	a	b	b	b	a	a	a	b	a	a	a	a	a	a	a	a	a	b	a	a	b	a	a	a	a	a	b	a	a	b
Marker2101725	a	b	a	b	a	a	a	b	b	a	a	a	b	b	b	a	a	b	b	a	b	b	b	a	a	a	b	a	a	a	a	a	a	a	a	a	b	a	a	b	a	a	a	a	a	b	a	a	b
Marker2125538	a	b	a	b	a	a	a	b	b	a	a	a	b	b	b	a	a	b	b	a	b	b	b	a	a	a	b	a	a	a	a	a	a	a	a	a	b	a	a	b	a	a	a	a	a	b	a	a	b
Marker2144864	a	b	a	b	a	a	a	b	b	a	a	a	b	a	b	a	a	b	b	a	b	b	b	a	a	a	b	a	a	a	a	a	a	a	a	a	b	a	a	b	a	a	a	a	a	b	a	a	b
Marker2153119	a	b	a	b	a	a	a	b	b	a	a	a	b	a	b	a	a	b	b	a	b	b	b	a	a	a	b	a	a	a	a	a	a	a	a	a	b	a	a	b	a	a	a	a	a	b	a	a	b
Marker2147556	a	b	a	b	a	a	a	b	b	a	a	a	b	a	b	a	a	b	b	a	b	b	b	a	a	a	b	a	a	a	a	a	a	a	a	a	b	a	a	b	a	a	a	a	a	b	a	a	b
Marker2058463	a	b	a	b	a	a	a	b	b	a	a	a	b	a	b	a	a	b	b	a	b	b	b	a	a	a	b	a	a	a	a	a	a	a	a	a	b	a	a	b	a	a	a	a	a	b	a	a	b
Marker2100408	a	b	a	b	a	a	a	b	b	a	a	a	b	a	b	a	a	b	b	a	b	b	b	a	a	a	b	a	a	a	a	a	a	a	a	a	b	a	a	b	a	a	a	a	a	b	a	a	b
Marker2162625	a	b	a	b	a	a	a	b	b	a	a	a	b	a	b	a	a	b	b	a	b	b	b	a	a	a	b	a	a	a	a	a	a	a	a	a	b	a	a	b	a	a	a	a	a	b	a	a	b
Marker2053762	a	b	a	b	a	a	a	b	b	a	a	a	b	a	b	a	a	b	b	a	b	b	b	a	a	a	b	a	a	a	a	a	a	a	a	a	b	a	a	b	a	a	a	a	a	b	a	a	b
Marker2154119	a	b	a	b	a	a	a	b	b	a	a	a	b	a	b	a	a	b	b	a	b	b	b	a	a	a	b	a	a	a	a	a	a	a	a	a	b	a	a	b	a	a	a	a	a	b	a	a	b
Marker2066828	a	b	a	b	a	a	a	b	b	a	a	a	b	a	b	a	a	b	b	a	b	b	b	a	a	a	b	a	a	a	a	a	a	a	a	a	b	a	a	b	a	a	a	a	a	b	a	a	b
Marker2098631	a	b	a	b	a	a	a	b	b	a	a	a	b	a	b	a	a	b	b	a	b	b	b	a	a	a	b	a	a	a	a	a	a	a	a	a	b	a	a	b	a	a	a	a	a	b	a	a	b
Marker2055714	a	b	a	b	a	a	a	b	b	a	a	a	b	a	b	a	a	b	b	a	b	b	b	a	a	a	b	a	a	a	a	a	a	a	a	a	b	a	a	b	a	a	a	a	a	b	a	a	b
Marker2170520	a	b	a	b	a	a	a	b	b	a	a	a	b	a	b	a	a	b	b	a	b	b	b	a	a	a	b	a	a	a	a	a	a	a	a	a	b	a	a	b	a	a	a	a	a	b	a	a	b
Marker2123136	a	b	a	b	a	a	a	b	b	a	a	a	b	a	b	a	a	b	b	a	b	b	b	a	a	a	b	a	a	a	a	a	a	a	a	a	b	a	a	b	a	a	a	a	a	b	a	a	b
Marker2107854	a	b	a	b	a	a	a	b	b	a	a	a	b	a	b	a	a	b	b	a	b	b	b	a	a	a	b	a	a	a	a	a	a	a	a	a	b	a	a	b	a	a	a	a	a	b	a	a	b
Marker2049072	a	b	a	b	a	b	a	b	b	a	a	a	b	a	b	a	a	b	b	a	b	b	b	a	a	a	b	a	a	a	a	a	a	a	a	a	b	a	a	b	a	a	a	a	a	b	a	a	b
Marker2172218	a	b	a	b	a	b	a	b	b	a	a	a	b	a	b	a	a	b	b	a	b	b	b	a	a	a	b	a	a	a	a	a	a	a	a	a	b	a	a	b	a	a	a	a	a	b	a	a	b
Marker2118083	a	b	a	b	a	b	a	b	b	a	a	a	b	a	b	a	a	b	b	a	b	b	b	a	a	a	b	a	a	a	a	a	a	a	a	a	b	a	a	b	a	a	a	a	a	b	a	a	b
Marker2056648	a	b	a	b	a	b	a	b	b	a	a	a	b	a	b	a	a	b	b	a	b	b	b	a	a	a	b	a	a	a	a	a	a	a	a	a	b	a	a	b	a	a	a	a	a	b	a	a	b
Marker2121426	a	b	a	b	a	b	a	b	b	a	a	a	b	a	b	a	a	b	b	a	b	b	b	a	a	a	b	a	a	a	a	a	a	a	a	a	b	a	a	b	a	a	a	a	a	b	a	a	b
Marker2068891	a	b	a	b	a	b	a	b	b	a	a	a	b	a	b	a	a	b	b	a	b	b	b	a	a	a	b	a	a	a	a	a	a	a	a	a	b	a	a	b	a	a	a	a	a	b	a	a	b
Marker2090932	a	b	a	b	a	b	a	b	b	a	a	a	b	a	b	a	a	b	b	a	b	b	b	a	a	a	b	a	a	a	a	a	a	a	a	a	b	a	a	b	a	a	a	a	a	b	a	a	b
Marker2156153	a	b	a	b	a	b	a	b	b	a	a	a	b	b	b	a	a	b	b	a	b	b	b	a	a	a	b	a	a	a	a	a	a	a	a	a	b	a	a	b	a	a	a	a	a	b	a	a	b
Marker2163273	a	b	a	b	a	b	a	b	b	a	a	a	b	b	b	a	a	b	b	a	b	b	b	a	a	a	b	a	a	a	a	a	a	a	a	a	b	a	a	b	a	a	a	a	a	b	a	a	b
Marker2156929	a	b	a	b	a	b	a	b	b	a	a	a	b	b	b	a	a	b	b	a	b	b	b	a	a	a	b	a	a	a	a	a	a	a	a	a	b	a	a	b	a	a	a	a	a	b	a	a	b
Marker2126475	a	b	a	b	a	b	a	b	b	a	a	a	b	b	b	a	a	b	b	a	b	b	b	a	a	a	b	a	a	a	a	a	a	a	a	a	b	a	a	b	a	a	a	a	a	b	a	a	b
Marker2052303	a	b	a	b	a	b	a	b	b	a	a	a	b	b	b	a	a	b	b	a	b	b	b	a	a	a	b	a	a	a	a	a	a	a	a	a	b	a	a	b	a	a	a	a	a	b	a	a	b
Marker2099779	a	b	a	b	a	b	a	b	b	a	a	a	b	b	b	a	a	b	b	a	b	b	b	a	a	a	b	a	a	a	a	a	a	a	a	a	b	a	a	b	b	a	a	a	a	b	a	a	b
Marker2128091	a	b	a	b	a	b	a	b	b	a	a	a	b	b	b	a	a	b	b	a	b	b	b	a	a	a	b	a	a	a	a	a	a	a	a	a	b	a	a	b	b	a	a	a	a	b	a	a	b
Marker2088239	a	b	a	b	a	b	a	b	b	a	a	a	b	b	b	a	a	b	b	a	b	b	b	a	a	a	b	a	a	a	a	a	a	a	a	a	b	a	a	b	b	a	a	a	a	b	a	a	b
Marker2053168	a	b	a	b	a	b	a	b	b	a	a	a	b	b	b	a	a	b	b	a	b	b	b	a	a	a	b	a	a	a	a	a	a	a	a	a	b	a	a	b	b	a	a	a	a	b	a	a	b
Marker2131524	a	b	a	b	a	b	a	b	b	a	a	a	b	b	b	a	a	b	b	a	b	b	b	a	a	a	b	a	a	a	a	a	a	a	a	a	b	a	a	b	b	a	a	a	a	b	a	a	b
Marker2126802	a	b	a	b	a	b	a	b	b	a	a	a	b	b	b	a	a	b	b	a	b	b	b	a	a	a	b	a	a	a	a	a	a	a	a	a	b	a	a	b	b	a	a	a	a	b	a	a	b
Marker2176295	a	b	a	b	a	b	a	b	b	a	a	a	b	b	b	a	a	b	b	a	b	b	b	a	a	a	b	a	a	a	a	a	a	a	a	a	b	a	a	b	b	a	a	a	a	b	a	a	b
Marker2072410	a	b	a	b	a	b	a	b	b	a	a	a	b	b	b	a	a	b	b	a	b	b	b	a	a	a	b	a	a	a	a	a	a	a	a	a	b	a	a	b	b	a	a	a	a	b	a	a	b
Marker2136225	a	b	a	b	a	b	a	b	b	a	a	a	b	b	b	a	a	b	b	a	b	b	b	a	a	a	b	a	a	a	a	a	a	a	a	a	b	a	a	b	b	a	a	a	a	b	a	a	b
Marker2090794	a	b	a	b	a	b	a	b	b	a	a	a	b	b	b	a	a	b	b	a	b	b	b	a	a	a	b	a	a	a	a	a	a	a	a	a	b	a	a	b	b	a	a	a	a	b	a	a	b
Marker2083487	a	b	a	b	a	b	a	b	b	a	a	a	b	b	b	a	a	b	b	a	b	b	b	a	a	a	b	a	a	a	a	a	a	a	a	a	b	a	a	b	b	a	a	a	a	b	a	a	b
Marker2103491	a	b	a	b	a	b	a	b	b	a	a	a	b	b	b	a	a	b	b	a	b	b	b	a	a	a	b	a	a	a	a	a	a	a	a	a	b	a	a	b	b	a	a	a	a	b	a	a	b
Marker2141471	a	b	a	b	a	b	a	b	b	a	a	a	b	a	b	a	a	b	b	a	b	b	b	a	a	a	b	a	a	a	a	a	a	a	a	a	b	a	a	b	b	a	a	a	a	b	a	a	b
Marker2103558	a	b	a	b	a	b	a	b	b	a	a	a	b	a	b	a	a	b	b	a	b	b	b	a	a	a	b	a	a	a	a	a	a	a	a	a	b	a	a	b	b	a	a	a	a	b	a	a	b
Marker2178282	a	b	a	b	a	b	a	b	b	a	a	b	b	a	b	a	a	b	b	a	b	b	b	a	a	a	b	a	a	a	a	a	a	a	a	a	b	a	a	b	b	a	a	a	a	b	a	a	b
Marker2051864	a	b	a	b	a	b	a	b	b	a	a	b	b	a	b	a	a	b	b	a	b	b	b	a	a	a	b	a	a	a	a	a	a	a	a	a	b	a	a	b	b	a	a	a	a	b	a	a	b
Marker2147387	a	b	a	b	a	b	a	b	b	a	a	b	b	a	b	a	a	b	b	a	b	b	b	a	a	a	b	a	a	a	a	a	a	a	a	a	b	a	a	b	b	a	a	a	a	b	a	a	b
Marker2127355	a	b	a	b	a	b	a	b	b	a	a	b	b	a	b	a	a	b	b	a	b	b	b	a	a	a	b	a	a	a	a	a	a	a	a	a	b	a	a	b	b	a	a	a	a	b	a	a	b
Marker2053311	a	b	a	b	a	b	a	b	b	a	a	b	b	a	b	a	a	b	b	a	b	b	b	a	a	a	b	a	a	a	a	a	a	a	a	a	b	a	a	b	b	a	a	a	a	b	a	a	b
Marker2088571	a	b	a	b	a	b	a	b	b	a	a	b	b	a	b	a	a	b	b	a	b	b	b	a	a	a	b	a	a	a	a	a	a	a	a	a	b	a	a	b	b	a	a	a	a	b	a	a	b
Marker2076849	a	b	a	b	a	b	a	b	b	a	a	-	b	a	b	a	a	b	b	a	b	b	b	a	a	a	b	a	a	a	a	a	a	a	a	a	b	a	a	b	b	a	a	a	a	b	a	a	b
Marker2176758	a	b	a	b	a	b	a	b	b	a	a	b	b	a	b	a	a	b	b	a	b	b	b	a	a	a	b	a	a	a	a	a	a	a	a	a	b	a	a	b	a	a	a	a	a	b	a	a	b
Marker2145356	a	b	a	b	a	b	a	b	b	a	a	b	b	a	b	a	a	b	b	a	b	b	b	a	a	a	b	a	a	a	a	a	a	a	a	a	b	a	a	b	a	a	a	a	a	b	a	a	b
Marker2152391	a	b	a	b	a	b	a	b	b	a	a	b	b	a	b	a	a	b	b	a	b	b	b	a	a	a	b	a	a	a	a	a	a	a	a	a	b	a	a	b	a	a	a	a	a	b	a	a	b
Marker2100840	a	b	a	b	a	b	a	b	b	a	a	b	b	a	b	a	a	b	b	a	b	b	b	a	a	a	b	a	a	a	a	a	a	a	a	a	b	a	a	b	a	a	a	a	a	b	a	a	b
Marker2069601	a	b	a	b	a	b	a	b	b	a	a	b	b	a	b	a	a	b	b	a	b	b	b	a	a	a	b	a	a	a	a	a	a	a	a	a	b	a	a	b	a	a	a	a	a	b	a	a	b
Marker2075005	a	b	a	b	a	b	a	b	b	a	a	b	b	a	b	a	a	b	b	a	b	b	b	a	a	a	b	a	a	a	a	a	a	a	a	a	b	a	a	b	a	a	a	a	a	b	a	a	b
Marker2171533	a	b	a	b	a	b	a	b	b	a	a	b	b	a	b	a	a	b	b	a	b	b	b	a	a	a	b	a	a	a	a	a	a	a	a	a	b	a	a	b	a	a	a	a	a	b	a	a	b
Marker2047965	a	b	a	b	a	b	a	b	b	a	a	b	b	a	b	a	a	b	b	a	b	b	b	a	a	a	b	a	a	a	a	a	a	a	a	a	b	a	a	b	a	a	a	a	a	b	a	a	b
Marker2130283	a	b	a	b	a	b	a	b	b	a	a	b	b	a	b	a	a	b	b	a	b	b	b	a	a	a	b	a	a	a	a	a	a	a	a	a	b	a	a	b	a	a	a	a	a	b	a	a	b
Marker2082585	a	b	a	b	a	b	a	b	b	a	a	b	b	a	b	a	a	b	b	a	b	b	b	a	a	a	b	a	a	a	a	a	a	a	a	a	b	a	a	b	b	a	a	a	a	b	a	a	b
Marker2090699	a	b	a	b	a	b	a	b	b	a	a	b	b	a	b	a	a	b	b	a	b	b	b	a	a	a	b	a	a	a	a	a	a	a	a	a	b	a	a	b	b	a	a	a	a	b	a	a	b
Marker2058215	a	b	a	b	a	b	a	b	b	a	a	b	b	a	b	a	a	b	b	a	b	b	b	a	a	a	b	a	a	a	a	a	a	a	a	a	b	a	a	b	b	a	a	a	a	b	a	a	b
Marker2105472	a	b	a	b	a	b	a	b	b	a	a	b	b	a	b	a	a	b	b	a	b	b	b	a	a	a	b	a	a	a	a	a	a	a	a	a	b	a	a	b	b	a	a	a	a	b	a	a	b
Marker2105579	a	b	a	b	a	b	a	b	b	a	a	b	b	a	b	a	a	b	b	a	b	b	b	a	a	a	b	a	a	a	a	a	a	a	a	a	b	a	a	b	b	a	a	a	a	b	a	a	b
Marker2164519	a	b	a	b	a	a	a	b	b	a	a	b	b	a	b	a	a	b	b	a	b	b	b	a	a	a	b	a	a	a	a	a	a	a	a	a	b	a	a	b	b	a	a	a	a	b	a	a	b
Marker2082459	a	b	a	b	a	a	a	b	b	a	a	b	b	a	b	a	a	b	b	a	b	b	b	a	a	a	b	a	a	a	a	a	a	a	a	a	b	a	a	b	a	a	a	a	a	b	a	a	b
Marker2068261	a	b	a	b	a	a	a	b	b	a	a	b	b	a	b	a	a	b	b	a	b	b	b	a	a	a	b	a	a	a	a	a	a	a	a	a	b	a	a	b	a	a	a	a	a	b	a	a	b
Marker2134861	a	b	a	b	a	a	a	b	b	a	a	b	b	a	b	a	a	b	b	a	b	b	b	a	a	a	b	a	a	a	a	a	a	a	a	a	b	a	a	b	a	a	a	a	a	b	a	a	b
Marker2137514	a	b	a	b	a	a	a	b	b	a	a	b	b	a	b	a	a	b	b	a	b	b	b	a	a	a	b	a	a	a	a	a	a	a	a	a	b	a	a	b	a	a	a	a	a	b	a	a	b
Marker2110449	a	b	a	b	a	a	a	b	b	a	a	b	b	a	b	a	a	b	b	a	b	b	b	a	a	a	b	a	a	a	a	a	a	a	a	a	b	a	a	b	a	a	a	a	a	b	a	a	b
Marker2059508	a	b	a	b	a	a	a	b	b	a	a	b	b	a	b	a	a	b	b	a	b	b	b	a	a	a	b	a	a	a	a	a	a	a	a	a	b	a	a	b	a	a	a	a	a	b	a	a	b
Marker2124463	a	b	a	b	a	b	a	b	b	a	a	b	b	a	b	a	a	b	b	a	b	b	b	a	a	a	b	a	a	a	a	a	a	a	a	a	b	a	a	b	a	a	a	a	a	b	a	a	b
Marker2164841	a	b	a	b	a	b	a	b	b	a	a	b	b	a	b	a	a	b	b	a	b	b	b	a	a	a	b	a	a	a	a	a	a	a	a	a	b	a	a	b	a	a	a	a	a	b	a	a	b
Marker2115408	a	b	a	b	a	b	a	b	b	a	a	b	b	a	b	a	a	b	b	a	b	b	b	a	a	a	b	a	a	a	a	a	a	a	a	a	b	a	a	b	a	a	a	a	a	b	a	a	b
Marker2078417	a	b	a	b	a	b	a	b	b	a	a	b	b	a	b	a	a	b	b	a	b	b	b	a	a	a	b	a	a	a	a	a	a	a	a	a	b	a	a	b	a	a	a	a	a	b	a	a	b
Marker2175870	a	b	a	b	a	b	a	b	b	a	a	b	b	a	b	a	a	b	b	a	b	b	b	a	a	a	b	a	a	a	a	a	a	a	a	a	b	a	a	b	a	a	a	a	a	b	a	a	b
Marker2170341	a	b	a	b	a	b	a	b	b	a	a	b	b	a	b	a	a	b	b	a	b	b	b	a	a	a	b	a	a	a	a	a	a	a	a	a	b	a	a	b	a	a	a	a	a	b	a	a	b
Marker2088074	a	b	a	b	a	b	a	b	b	a	a	b	b	a	b	a	a	b	b	a	b	b	b	a	a	a	b	a	a	a	a	a	a	a	a	a	b	a	a	b	a	a	a	a	a	b	a	a	b
Marker2109059	a	b	a	b	a	b	a	b	b	a	a	b	b	a	b	a	a	b	b	a	b	b	b	a	a	a	b	a	a	a	a	a	a	a	a	a	b	a	a	b	a	a	a	a	a	b	a	a	b
Marker2176304	a	b	a	b	a	b	a	b	b	a	a	b	b	a	b	a	a	b	b	a	b	b	b	a	a	a	b	a	a	a	a	a	a	a	a	a	b	a	a	b	a	a	a	a	a	b	a	a	b
Marker2108766	a	b	a	b	a	b	a	b	b	a	a	b	b	a	b	a	a	b	b	a	b	b	b	a	a	a	b	a	a	a	a	a	a	a	a	a	b	a	a	b	a	a	a	a	a	b	a	a	b
Marker2084756	a	b	a	b	a	b	a	b	b	a	a	b	b	a	b	a	a	b	b	a	b	b	b	a	a	a	b	a	a	a	a	a	a	a	a	a	b	a	a	b	a	a	a	a	a	b	a	a	b
Marker2127353	a	b	a	b	a	b	a	b	b	a	a	b	b	a	b	a	a	b	b	a	b	b	b	a	a	a	b	a	a	a	a	a	a	a	a	a	b	a	a	b	a	a	a	a	a	b	a	a	b
Marker2149405	a	b	a	b	a	b	a	b	b	a	a	b	b	a	b	a	a	b	b	a	b	b	b	a	a	a	b	a	a	a	a	a	a	a	a	a	b	a	a	b	a	a	a	a	a	b	a	a	b
Marker2090576	a	b	a	b	a	b	a	b	b	a	a	b	b	b	b	a	a	b	b	a	b	b	b	a	a	a	b	a	a	a	a	a	a	a	a	a	b	a	a	b	a	a	a	a	a	b	a	a	b
Marker2054702	a	b	a	b	a	b	a	b	b	b	a	b	b	b	b	a	a	b	a	a	b	b	b	a	a	a	b	a	a	a	a	a	a	a	a	a	b	a	a	b	a	a	a	a	a	b	a	a	b
Marker2096940	a	b	a	b	a	b	a	b	b	b	a	b	b	b	b	a	a	b	a	a	b	b	b	a	a	a	b	a	a	a	a	a	a	a	a	a	b	a	a	b	a	a	a	a	a	b	a	a	a
Marker2162580	a	b	b	b	b	b	b	b	a	b	a	b	b	b	b	b	b	b	a	a	b	b	a	a	b	b	b	a	a	a	a	a	a	a	a	a	a	a	a	b	a	a	a	a	a	b	a	a	a
Marker2135127	a	a	b	b	b	b	b	b	a	b	a	b	b	b	b	b	b	b	a	a	b	b	a	a	a	b	b	a	a	a	a	a	a	a	a	a	a	a	a	b	a	a	a	a	a	b	a	a	a
Marker2138770	a	a	b	a	b	b	b	a	a	b	a	b	a	b	b	b	b	a	a	a	b	a	a	a	b	b	b	a	a	a	a	a	a	a	a	a	a	a	a	b	a	a	a	a	a	b	a	a	a
Marker2071221	a	a	b	a	b	b	b	a	a	b	a	b	a	b	b	b	b	a	a	a	b	a	a	a	b	b	b	a	a	a	a	a	a	b	a	a	a	a	a	b	a	a	a	a	a	b	a	a	a
Marker2177475	a	a	b	a	b	b	b	a	a	b	a	b	a	b	b	b	b	a	a	a	b	a	a	a	b	b	b	a	a	a	a	a	a	b	a	a	a	a	a	b	a	a	a	a	a	b	a	a	a
Marker2103747	a	a	b	a	b	a	b	a	a	b	a	b	a	b	b	b	b	a	a	a	b	a	a	a	b	b	b	a	a	a	a	a	a	b	a	a	a	a	a	b	a	a	a	a	a	b	a	a	a
Marker2174814	a	a	b	a	b	a	b	a	a	b	a	b	a	b	b	b	b	a	a	a	b	a	a	a	b	b	b	a	a	a	a	a	a	b	a	a	a	a	a	b	a	a	a	b	a	b	a	a	a
Marker2146134	a	a	b	a	b	a	b	a	a	b	a	b	a	b	b	b	b	a	a	a	b	a	a	a	b	b	b	a	a	a	a	a	a	b	a	a	a	a	a	b	a	a	a	b	a	b	a	a	a
Marker2062245	a	a	b	a	b	a	b	a	a	b	a	b	a	b	b	b	b	a	a	a	b	a	a	a	b	b	b	a	a	a	a	a	a	b	a	a	a	a	a	b	a	a	a	b	a	b	a	a	a
Marker2091130	a	a	b	a	b	a	b	a	a	b	a	b	a	b	b	b	b	a	a	a	b	a	a	a	b	b	b	a	a	a	a	a	a	b	a	a	a	a	a	b	a	a	a	b	a	b	a	a	a
Marker2178303	a	a	b	a	a	a	b	a	a	b	a	b	a	b	b	b	b	a	a	a	b	a	a	a	b	b	b	a	a	a	a	a	a	b	a	a	a	a	a	b	a	a	b	b	a	b	a	a	a
Marker2173641	a	a	b	a	a	a	b	a	a	b	a	b	a	b	b	b	b	a	a	a	b	a	a	a	b	b	b	a	a	a	a	a	a	b	a	a	a	a	a	b	a	a	b	b	a	a	a	a	a
Marker2109506	a	a	b	a	a	a	b	a	a	b	a	b	a	b	b	b	b	a	a	a	b	a	a	a	b	b	b	a	a	a	a	a	a	b	a	a	a	a	a	b	a	a	b	b	a	a	a	a	a
Marker2111897	a	a	b	a	a	a	b	a	a	b	a	b	a	b	b	b	b	a	a	a	b	a	a	a	b	b	b	a	a	a	a	a	a	b	a	a	a	a	a	b	a	a	b	b	a	a	a	a	a
Marker2162452	a	a	b	a	a	a	b	a	a	a	a	b	a	b	b	b	b	a	a	a	b	a	a	a	b	b	b	a	a	b	a	a	a	b	b	a	a	a	b	a	a	a	b	b	a	a	a	a	a
Marker2098144	a	a	b	a	a	a	b	a	a	a	a	b	a	a	b	a	b	a	b	a	b	a	a	a	b	b	b	a	a	b	a	a	a	b	b	a	a	a	b	a	a	a	b	b	a	a	a	a	a
Marker2165888	a	a	b	a	a	a	a	b	a	a	a	b	a	a	b	a	b	a	b	a	b	a	a	a	b	b	b	a	a	b	a	a	a	b	b	a	a	a	b	a	a	a	b	b	a	a	a	a	a
Marker2152320	a	a	b	a	b	a	a	a	a	a	a	b	a	a	b	a	b	a	b	a	b	a	a	a	b	b	b	a	a	b	a	a	a	b	b	a	b	a	b	a	a	a	b	b	a	a	a	a	b
Marker2046069	a	a	b	a	b	a	a	b	a	a	b	b	a	a	b	a	b	a	b	a	b	a	a	a	b	b	b	b	a	b	a	a	a	b	b	a	b	a	b	a	a	a	b	b	a	a	a	a	b
Marker2163763	a	a	b	a	b	a	a	b	a	a	b	b	a	a	b	a	b	a	b	a	b	a	a	a	a	b	b	b	a	b	a	a	a	b	b	a	b	a	b	a	a	a	b	b	a	a	a	a	b
Marker2116071	a	a	b	a	b	a	a	b	a	a	b	b	a	a	b	a	b	a	b	a	b	a	a	a	a	b	b	b	a	b	a	a	a	b	b	a	b	a	b	a	a	a	b	b	a	a	a	a	b
Marker2095043	a	a	b	a	b	a	a	b	a	a	b	b	a	a	b	a	a	a	b	a	b	a	a	a	a	b	b	b	a	b	a	a	a	b	b	a	b	a	b	a	a	a	b	b	a	a	a	a	b
Marker2119518	a	a	b	a	b	a	a	b	a	a	b	b	a	a	b	a	a	a	b	a	b	a	a	a	a	b	b	b	a	b	a	a	a	b	b	a	b	a	b	a	a	a	b	b	a	a	a	a	b
Marker2087753	a	a	b	a	b	a	a	b	a	a	b	b	a	a	b	a	a	a	a	a	b	b	a	a	a	b	b	b	a	b	a	a	a	b	b	a	b	a	b	a	a	a	b	b	a	a	a	a	b
Marker2135925	a	a	b	a	b	a	a	b	a	a	b	b	a	a	b	a	a	a	a	a	b	b	b	a	a	b	b	b	a	b	a	a	a	b	b	a	b	a	b	a	a	a	b	b	a	a	a	a	b
Marker2166274	a	a	b	b	b	a	a	b	a	a	b	b	b	a	b	a	a	a	a	a	b	b	b	a	a	b	b	b	a	b	a	a	a	b	b	a	b	a	b	a	a	a	b	b	a	a	a	a	b
Marker2155081	a	a	b	a	b	a	a	b	a	a	b	b	b	a	b	a	a	a	a	a	b	b	b	a	a	b	b	b	a	b	a	a	a	b	b	a	b	a	b	a	a	a	b	b	a	a	a	a	b
Marker2071301	a	a	b	b	b	a	a	b	a	a	b	b	b	a	b	a	a	a	a	a	b	b	b	a	a	b	b	b	a	b	a	a	a	b	b	a	b	a	b	a	a	a	b	a	a	a	a	a	b
Marker2069765	a	b	b	b	b	a	a	b	a	a	b	b	b	a	b	a	a	a	a	a	b	b	b	a	a	b	b	b	a	b	a	a	a	b	b	a	b	a	a	a	a	a	b	a	a	a	a	a	b
Marker2154675	a	b	b	b	b	a	a	b	a	a	b	b	b	a	b	a	a	a	a	a	b	b	b	a	a	b	b	b	a	b	a	a	a	b	b	a	b	a	a	a	a	a	b	a	a	a	a	a	b
Marker2118173	a	b	b	b	b	a	a	b	a	a	b	b	b	a	b	a	a	a	a	a	b	b	b	a	a	b	b	b	a	b	a	a	a	b	b	a	b	a	a	a	a	a	b	a	a	a	a	a	b
Marker2062108	a	b	b	b	b	a	a	b	a	a	b	b	b	a	b	a	a	a	a	a	b	b	b	a	a	b	b	b	a	b	a	a	a	b	b	a	b	a	a	a	a	a	b	a	a	a	a	a	b
Marker2051804	a	b	b	b	b	a	a	b	a	a	b	b	b	a	b	a	a	a	a	a	b	b	b	a	a	b	b	b	a	b	a	a	a	b	b	a	b	a	a	a	a	a	b	a	a	a	a	a	b
Marker2172561	a	b	b	b	b	a	a	b	a	a	b	b	b	a	b	a	a	a	a	a	b	b	b	a	a	b	b	b	a	b	a	a	a	b	b	a	b	a	a	a	a	a	b	a	a	a	a	a	b
Marker2110326	a	b	b	b	b	a	a	b	a	a	b	b	b	a	b	a	a	a	a	a	b	b	b	a	a	b	b	b	a	b	a	a	a	b	b	a	b	a	a	a	a	a	b	a	a	a	a	a	b
Marker2045979	a	b	b	b	b	a	a	b	a	a	b	b	b	a	b	a	a	a	a	a	b	b	b	a	a	b	b	b	a	b	a	a	a	b	b	a	b	a	a	a	a	a	b	a	a	a	a	b	b
Marker2061756	a	b	b	b	b	a	a	b	a	a	b	a	b	a	b	a	a	a	a	a	b	b	b	a	a	b	b	b	a	b	a	a	a	b	b	a	b	a	a	a	a	a	b	a	a	a	a	b	b
Marker2147710	a	b	b	b	b	a	a	b	a	a	b	a	b	a	b	a	a	a	a	a	b	b	b	a	a	b	b	b	a	b	a	a	a	b	b	a	b	a	a	a	a	a	b	a	a	a	a	b	b
Marker2138870	a	b	b	b	b	a	a	b	a	a	b	a	b	a	b	a	a	a	a	a	b	b	b	a	a	a	b	b	a	b	a	a	a	b	b	a	b	a	a	a	a	a	b	a	a	a	a	b	b
Marker2090735	a	b	b	b	b	a	a	b	a	a	b	a	b	a	b	a	a	a	a	b	b	b	b	a	a	a	b	b	a	b	a	a	a	b	b	a	b	a	a	a	a	a	b	a	a	a	a	b	b
Marker2099189	a	b	b	b	b	a	a	b	a	a	a	a	b	a	b	a	a	a	a	b	b	b	b	a	a	a	b	b	a	b	a	a	a	b	b	a	b	a	a	a	a	a	b	a	a	a	a	b	b
Marker2101839	a	b	b	b	b	a	a	b	a	a	a	a	b	a	b	a	a	a	a	b	b	b	b	a	a	a	b	b	a	b	a	a	a	b	b	a	b	a	a	a	a	a	b	a	a	a	a	b	b
Marker2174543	a	b	b	b	a	a	a	b	a	a	a	a	b	a	b	a	b	a	a	b	b	b	b	a	a	a	b	b	a	a	a	a	a	b	b	a	b	a	a	a	a	a	a	a	a	a	a	b	b
Marker2123100	a	b	b	b	a	a	a	b	a	a	a	a	b	a	b	a	b	a	a	b	b	b	b	a	a	a	b	b	a	a	a	a	a	b	b	a	b	a	a	a	a	a	a	b	a	a	a	b	b
Marker2126298	a	b	b	b	a	a	a	b	a	a	a	a	b	b	b	a	b	a	a	b	b	b	b	a	a	a	b	b	a	a	a	a	a	b	b	a	b	a	a	a	a	a	a	b	a	a	a	b	b
Marker2091698	a	b	b	b	a	a	a	b	a	a	a	a	b	b	b	a	b	a	a	b	a	b	b	a	a	a	b	b	a	a	a	a	a	b	b	a	b	a	a	a	a	b	a	b	a	a	b	b	b
Marker2162182	a	b	b	b	a	a	a	b	a	a	a	a	b	b	b	a	b	a	a	b	b	b	b	a	a	a	b	b	a	a	a	a	b	b	b	b	b	a	a	a	a	b	a	b	a	a	b	b	b
Marker2078102	a	b	b	b	a	a	a	b	a	a	a	a	b	b	b	b	b	a	a	b	a	b	b	b	a	a	b	b	a	a	a	a	b	a	b	b	b	a	a	a	a	b	a	b	a	a	b	b	b
Marker2103156	a	b	b	b	a	a	a	b	a	a	a	a	b	b	b	b	b	a	a	a	a	b	b	b	a	a	b	b	a	a	a	a	b	a	b	b	b	a	a	a	a	b	a	b	a	a	b	b	b
Marker2049249	a	b	a	b	a	a	a	b	a	a	a	a	b	b	b	b	b	a	a	a	a	b	b	b	a	a	b	b	a	a	a	a	b	a	b	b	b	a	a	a	a	b	a	b	a	a	b	b	b
Marker2108670	a	b	a	b	a	a	a	b	a	a	a	a	b	b	b	b	b	b	a	a	a	b	b	b	a	a	b	b	a	a	a	a	b	a	b	b	b	a	a	a	a	b	a	b	a	a	b	b	b
Marker2123825	a	b	a	b	a	a	a	b	a	a	a	a	b	b	b	b	b	b	a	a	a	b	b	b	a	a	b	b	a	a	a	a	b	a	b	b	b	a	a	a	a	b	a	b	a	-	b	b	b
Marker2048646	a	b	a	b	a	a	a	b	a	a	a	a	b	b	b	b	b	b	a	a	a	b	b	b	a	a	b	b	a	a	a	a	b	a	b	b	b	a	a	a	a	b	a	b	a	b	b	b	b
Marker2058905	a	b	a	b	a	a	a	b	a	a	a	a	b	b	b	b	b	b	a	a	a	b	b	b	a	a	b	b	a	a	a	a	b	a	b	b	b	a	a	a	a	b	a	b	a	b	b	b	b
Marker2076386	a	b	a	b	a	a	a	b	a	a	a	a	b	b	b	b	b	b	a	a	a	b	b	b	a	a	b	b	a	a	a	a	b	a	b	b	b	a	a	a	a	b	a	b	a	b	b	b	b
Marker2077033	a	b	a	b	a	a	a	b	a	a	a	a	b	b	b	b	b	b	a	a	a	b	b	b	a	a	b	b	a	a	a	a	b	a	a	b	b	a	a	a	a	b	a	b	a	b	b	b	b
Marker2099819	a	b	a	b	b	a	a	b	a	a	a	a	b	b	b	b	b	b	a	a	a	b	b	b	a	a	b	b	a	a	a	a	b	a	a	b	b	a	a	a	a	b	a	b	a	b	b	b	b
Marker2118471	a	b	a	b	b	a	a	b	a	a	a	a	b	b	b	b	b	b	a	b	a	b	b	b	a	a	b	b	a	a	a	a	b	a	a	b	b	a	a	a	a	b	a	a	a	b	b	b	b
Marker2137069	a	b	a	b	b	a	a	b	a	a	a	a	b	b	b	b	b	b	a	b	a	b	b	b	a	a	b	b	a	a	a	a	b	a	a	b	b	a	a	a	a	b	a	a	a	b	b	b	b
Marker2062376	a	b	a	b	b	a	a	b	a	a	a	a	b	b	b	b	b	b	a	b	a	b	b	b	a	a	b	b	a	a	a	a	b	a	a	b	b	a	a	a	a	b	a	a	a	b	b	b	b
Marker2082559	a	b	a	b	b	a	a	b	a	a	a	a	b	b	b	b	b	b	a	b	a	b	b	b	a	a	b	b	a	a	a	a	b	a	a	b	b	a	a	a	a	b	a	a	a	b	b	b	b
Marker2058569	a	b	a	b	b	a	a	b	a	a	a	a	b	b	b	b	b	b	a	b	a	b	b	b	a	a	b	b	a	a	a	a	b	a	a	b	b	a	a	a	a	b	a	a	a	b	b	b	b
Marker2147161	a	b	a	b	b	a	a	b	a	a	a	a	b	b	b	b	b	b	a	b	a	b	b	b	a	a	b	b	a	a	a	a	b	a	a	b	b	a	a	a	a	b	a	a	a	b	b	b	b
Marker2103739	a	b	a	b	b	a	a	b	a	a	a	a	b	b	b	b	b	b	a	b	a	b	b	b	a	a	b	b	a	a	a	a	b	a	a	b	b	b	a	a	a	b	a	a	a	b	b	b	b
Marker2105406	a	b	a	b	b	a	a	a	a	a	a	b	b	b	a	b	b	b	a	b	a	b	b	b	b	a	b	b	a	a	a	a	b	a	a	b	b	b	a	a	a	b	a	a	a	b	b	a	b
Marker2144270	a	b	a	b	b	a	a	a	a	a	a	b	b	b	a	b	b	b	a	b	a	a	b	b	b	a	b	b	a	a	b	b	b	a	a	b	b	b	a	a	a	b	a	a	a	b	b	a	b
Marker2179374	a	b	a	b	b	a	a	a	b	a	a	b	b	b	a	b	b	b	a	b	a	a	a	b	b	a	b	b	a	a	b	b	b	a	a	b	b	b	a	a	a	b	a	a	a	b	b	a	b
Marker2050954	a	b	a	b	b	a	a	a	b	a	a	b	b	b	a	b	b	b	a	b	a	a	a	b	b	a	b	b	a	a	b	b	b	a	a	b	b	b	a	a	a	b	a	a	a	b	b	a	b
Marker2118066	a	b	a	b	b	a	a	a	b	a	a	b	b	b	a	b	b	b	a	b	a	a	a	b	b	a	b	b	a	a	b	b	b	a	a	b	b	b	a	a	a	b	a	a	a	b	b	a	b
Marker2159564	a	b	a	b	b	a	a	a	b	a	a	b	b	b	a	b	b	b	a	b	a	a	a	b	b	a	b	b	a	a	b	b	b	a	a	b	b	b	a	a	a	b	a	a	a	b	b	a	b
Marker2048547	a	b	a	b	b	a	a	a	b	a	a	b	b	b	a	b	b	b	a	b	a	a	a	b	b	a	b	b	a	a	b	b	b	a	a	b	b	b	a	a	a	b	a	a	a	b	b	a	b
Marker2176927	a	b	a	b	b	a	a	a	b	a	a	b	b	b	a	b	b	b	a	b	a	a	a	b	b	a	b	b	a	a	b	b	b	a	a	b	b	b	a	a	a	b	a	a	a	b	b	a	b
Marker2111017	a	b	a	b	b	a	a	a	b	a	a	b	b	b	a	b	b	b	a	b	a	a	a	b	b	a	b	b	a	a	b	b	b	a	a	b	b	b	a	a	a	b	a	a	a	b	b	a	b
Marker2558576	a	b	a	a	a	a	a	b	a	b	a	a	a	b	a	a	b	a	a	b	a	b	b	a	a	b	a	a	b	b	a	a	b	a	b	a	b	a	a	b	a	a	a	a	b	a	a	a	a
Marker2515928	a	b	a	a	a	a	a	b	a	b	a	a	a	a	a	a	b	a	a	b	a	b	b	a	a	b	a	a	b	b	a	a	b	a	b	a	b	a	a	b	a	a	a	a	b	a	a	a	a
Marker2568313	a	b	a	a	a	a	a	b	a	b	a	a	a	a	a	a	b	a	a	b	a	b	b	a	a	b	a	a	b	b	a	a	b	a	b	a	b	a	a	b	a	a	a	a	b	a	a	a	a
Marker2482819	a	b	a	a	a	a	a	b	a	b	a	a	a	a	a	a	b	a	a	b	a	b	b	a	a	b	a	a	b	b	a	a	b	a	b	a	b	a	a	b	b	a	a	a	b	a	a	a	a
Marker2479759	a	b	a	a	a	a	a	b	a	b	a	a	a	a	a	a	b	a	a	b	a	b	b	a	a	b	a	a	b	b	a	a	b	a	b	a	b	a	a	b	b	a	a	a	b	a	a	a	a
Marker2559949	a	b	a	a	a	a	a	b	a	b	a	a	a	a	a	a	b	a	a	b	a	b	b	a	a	b	a	a	b	b	a	a	b	a	b	a	b	a	a	b	b	a	a	a	b	a	a	a	a
Marker2594141	a	b	a	a	a	a	b	b	a	b	a	a	a	a	a	a	b	a	a	b	b	b	b	a	a	b	a	a	b	b	a	a	b	b	b	a	b	a	a	b	b	a	a	a	b	a	a	a	a
Marker2577478	a	b	a	a	a	a	b	b	a	b	-	a	a	b	a	a	b	a	a	b	b	b	b	a	a	b	a	a	b	b	a	a	a	b	b	a	b	a	a	b	b	a	a	a	b	b	a	a	a
Marker2544659	a	b	a	a	a	a	b	b	a	b	b	a	a	b	a	a	b	a	a	b	b	b	b	a	a	b	a	a	b	b	a	a	a	b	b	a	b	a	b	b	b	a	a	a	b	b	a	a	a
Marker2566903	a	b	a	a	a	a	b	b	a	b	b	a	a	b	a	a	b	a	a	b	b	b	b	a	a	b	a	a	b	b	a	a	a	b	b	a	b	a	b	b	b	a	a	a	b	b	a	a	a
Marker2480756	a	b	a	a	a	a	b	b	a	b	b	a	a	b	a	a	b	a	a	b	b	b	b	a	a	b	a	a	b	b	a	a	a	b	b	a	b	a	b	b	b	a	a	a	b	b	a	b	a
Marker2574783	a	b	a	a	a	a	b	b	a	b	b	a	a	b	a	a	b	a	a	b	b	b	b	a	a	b	a	a	b	b	a	a	a	b	b	a	b	a	b	b	b	a	a	a	b	b	a	b	a
Marker2483988	a	b	a	a	a	a	b	b	a	b	b	a	a	b	a	a	b	a	a	b	b	b	b	a	a	b	a	a	b	b	a	a	a	b	b	a	b	a	b	b	b	a	a	a	b	b	a	b	a
Marker2508248	a	b	a	a	a	a	b	b	a	b	b	a	a	b	a	a	b	a	a	b	b	b	b	a	b	b	a	a	b	b	a	a	a	b	b	a	a	a	b	b	b	a	a	a	b	b	a	b	a
Marker2500377	a	b	a	a	a	a	b	b	a	b	b	a	a	b	a	a	b	a	a	b	b	b	b	a	a	b	a	a	b	b	a	a	a	b	b	a	a	a	b	b	b	a	a	a	b	b	a	b	a
Marker2557572	a	b	a	a	a	a	b	b	a	b	b	a	a	b	a	a	b	a	a	b	b	b	b	a	b	b	a	a	b	b	a	a	a	b	b	a	a	a	b	b	b	a	a	b	a	b	a	b	a
Marker2522046	a	b	a	a	a	a	b	b	a	b	b	a	a	a	a	a	b	a	a	b	b	b	b	a	a	b	a	a	b	b	a	a	a	b	b	a	a	a	b	b	b	a	a	b	a	b	a	b	a
Marker2571008	a	b	a	a	b	a	b	b	a	b	b	a	a	a	a	a	b	a	a	b	b	b	b	a	b	b	a	a	b	b	a	a	a	b	b	a	a	a	b	b	b	a	a	a	a	b	a	b	a
Marker2580623	a	b	a	b	b	a	b	b	a	a	b	a	b	a	a	b	b	a	b	b	b	b	b	a	a	b	a	a	b	b	a	a	a	b	b	a	a	a	b	a	b	a	a	a	a	b	a	b	a
Marker2525913	a	b	a	b	a	a	b	b	a	a	b	a	a	a	a	b	b	b	b	b	b	b	b	a	b	-	b	a	b	b	a	a	a	b	b	a	a	a	-	a	b	a	a	a	a	b	a	b	b
Marker2595289	a	b	a	b	a	a	b	b	a	a	b	a	b	a	a	b	b	b	b	b	b	b	b	a	a	a	b	a	b	b	a	a	a	b	b	a	a	a	a	a	b	a	a	a	a	b	a	a	b
Marker2513465	a	b	a	b	a	a	b	b	a	a	b	a	b	a	a	b	b	b	b	b	b	b	b	a	a	a	b	a	b	b	a	a	a	b	b	a	a	a	a	a	b	a	a	a	a	b	a	a	b
Marker2486705	a	b	a	b	a	a	b	b	a	a	b	a	a	a	a	b	b	b	b	b	b	b	b	a	a	a	b	a	b	b	a	a	a	b	b	a	a	a	a	a	b	a	a	a	a	b	a	a	b
Marker2509772	a	b	a	b	a	a	b	b	a	a	b	b	b	a	a	b	b	b	b	b	b	b	b	a	a	a	b	a	b	b	a	a	a	b	b	a	a	a	a	a	b	a	a	a	a	b	a	a	b
Marker2587993	a	b	a	b	a	a	b	b	a	a	b	b	a	a	a	b	b	b	b	b	b	b	b	a	a	a	b	a	b	b	a	a	a	b	b	a	a	a	a	a	b	a	a	a	a	b	a	a	b
Marker2525959	a	b	a	b	a	a	b	a	a	a	b	b	a	a	a	b	b	b	b	b	b	b	b	a	a	a	b	a	b	b	a	a	a	b	b	a	a	a	a	a	b	a	a	a	a	b	a	b	b
Marker2501511	a	b	a	b	a	a	b	a	a	a	b	b	a	a	a	b	b	b	a	b	b	b	b	a	b	a	b	a	b	b	a	a	a	b	b	a	a	a	a	a	b	a	a	a	a	b	a	b	b
Marker2495442	a	b	a	b	a	a	b	a	a	a	b	b	a	a	a	b	b	b	a	a	a	b	b	a	b	a	b	a	b	b	a	a	a	b	b	a	a	a	a	a	b	a	b	a	a	b	a	b	b
Marker2580238	a	b	a	b	a	a	b	a	a	a	b	b	a	a	a	b	b	b	a	a	a	b	b	a	b	a	b	a	b	b	a	a	a	b	b	a	a	a	a	a	b	a	b	a	a	b	a	b	b
Marker2487350	a	b	a	b	a	a	b	a	a	a	b	b	a	a	a	b	b	b	a	a	a	b	b	a	b	a	b	a	b	b	a	a	a	b	b	a	a	a	a	a	b	a	b	a	a	b	a	b	b
Marker2521179	a	b	a	b	a	b	b	a	a	a	b	b	a	a	a	b	b	b	a	a	a	b	b	a	b	a	b	a	b	b	a	a	a	b	b	a	a	a	a	a	b	a	b	a	b	b	a	b	b
Marker2578450	a	b	a	b	a	b	b	a	a	a	b	b	a	a	a	b	b	b	a	a	a	b	b	a	b	a	b	a	b	b	a	a	a	b	b	a	a	a	a	a	b	a	b	a	b	b	a	b	b
Marker2536334	a	b	a	b	a	b	b	a	a	a	b	b	a	a	a	b	b	b	a	a	a	b	b	a	b	a	b	a	b	b	a	a	a	b	b	a	a	a	a	a	b	a	b	a	b	b	a	b	b
Marker2524849	a	b	a	b	a	b	b	a	a	a	b	b	a	a	a	b	b	b	a	a	a	b	b	a	b	a	b	a	b	b	a	a	a	b	b	a	a	a	a	a	b	a	b	a	b	b	a	b	b
Marker2522322	a	b	a	a	a	b	b	a	a	a	b	b	a	a	a	b	b	b	a	a	a	b	b	a	b	a	b	a	b	b	a	a	a	b	b	a	a	a	a	a	b	a	b	a	b	b	a	b	b
Marker2590609	a	b	a	b	a	b	b	a	a	a	b	b	a	a	a	b	b	b	a	a	a	b	b	a	b	a	b	a	b	b	a	a	a	b	b	a	a	a	a	a	b	a	b	a	b	b	a	b	b
Marker2592384	a	b	a	b	a	b	b	a	a	a	b	b	a	a	a	b	b	b	a	a	a	b	b	a	b	a	b	a	b	b	a	a	a	b	b	a	a	a	a	a	b	a	b	a	b	b	a	b	b
Marker2557981	a	b	a	a	a	b	b	a	a	a	b	b	a	a	a	b	b	b	a	a	a	b	b	a	b	a	b	a	b	b	a	a	a	b	b	a	a	a	a	a	b	a	b	a	b	b	a	b	b
Marker2564321	a	b	a	a	a	b	b	a	a	a	b	b	a	a	a	b	b	b	a	a	a	b	b	a	b	a	b	a	b	b	a	a	a	b	b	a	a	a	a	a	a	a	b	a	b	b	a	b	b
Marker2533231	a	b	a	a	a	b	b	a	a	a	b	b	a	a	a	b	b	b	a	a	a	b	b	a	b	a	b	a	b	b	a	a	a	b	b	a	a	a	a	a	a	a	b	a	b	b	a	b	b
Marker2575953	a	b	a	a	a	b	b	a	a	a	b	b	a	a	a	b	b	b	a	a	a	b	b	a	b	a	b	a	b	b	a	a	a	b	b	a	a	a	a	a	a	a	b	a	b	b	a	b	b
Marker2596798	a	b	a	a	a	b	b	a	a	a	b	b	a	a	a	b	b	b	a	a	a	b	b	a	b	a	b	a	b	b	a	a	a	b	b	a	a	a	a	a	a	a	b	a	b	b	a	b	b
Marker2520863	a	b	a	a	a	b	b	a	a	a	b	b	a	a	a	b	b	b	a	a	a	b	b	a	b	a	b	a	b	b	a	a	a	b	b	a	a	a	a	a	a	a	b	a	b	b	a	b	b
Marker2474974	a	b	a	a	a	b	b	a	a	a	b	b	a	a	a	b	b	b	a	a	a	b	b	a	b	a	b	a	b	b	a	a	a	b	b	a	a	a	a	a	a	a	b	a	b	b	a	b	b
Marker2501633	a	b	a	a	a	a	b	a	a	a	b	b	a	a	a	b	b	b	a	a	a	b	b	a	b	a	b	a	b	b	a	a	a	b	b	a	a	a	a	a	a	a	b	a	a	b	a	b	b
Marker2580144	a	b	a	a	a	a	b	a	a	a	b	b	a	a	a	b	b	b	a	a	a	b	b	a	b	a	b	a	b	b	a	a	a	b	b	a	a	a	a	a	a	a	b	a	a	b	a	b	b
Marker2589986	a	b	a	a	a	a	b	a	a	a	b	b	a	a	a	b	b	b	a	a	a	b	b	a	b	a	b	a	b	b	a	a	a	b	b	a	a	a	a	a	a	a	b	a	a	b	a	b	b
Marker2531185	a	b	a	a	a	a	b	a	a	a	b	b	a	a	a	b	b	b	a	a	a	b	b	a	b	a	b	a	b	b	a	a	a	b	b	a	a	a	a	a	a	a	b	a	a	b	a	b	b
Marker2593479	a	b	a	a	a	a	b	a	a	a	b	b	a	a	a	b	b	b	a	a	a	b	b	a	b	a	b	a	b	b	a	a	a	b	b	a	a	a	a	a	a	a	b	a	a	b	a	b	b
Marker2547055	a	b	a	a	a	a	b	a	a	a	b	b	a	a	a	b	b	b	a	a	a	b	b	a	b	a	b	a	b	b	a	a	a	b	b	a	a	a	a	a	a	a	b	a	a	b	a	b	b
Marker2498948	a	b	a	a	a	a	b	a	a	a	b	b	a	a	a	b	b	b	a	a	a	b	b	a	b	a	b	a	b	b	a	a	a	b	b	a	a	a	a	a	a	a	b	a	a	b	a	b	b
Marker2498881	a	b	a	a	a	a	b	a	a	a	b	b	a	a	a	b	b	b	a	a	a	b	b	a	b	a	b	a	b	b	a	a	a	b	b	a	a	a	a	a	a	a	b	a	a	b	a	b	b
Marker2549704	a	b	a	a	a	a	b	a	a	a	b	b	a	a	a	b	b	b	a	a	a	b	b	a	b	a	b	a	b	b	a	a	a	b	b	a	a	a	a	a	a	a	b	a	a	b	a	b	b
Marker2558700	a	b	a	a	a	a	b	a	a	a	b	b	a	a	a	b	b	b	a	a	a	b	b	a	b	a	b	a	b	b	a	a	a	b	b	a	a	a	a	a	a	a	b	a	a	b	a	b	b
Marker2501906	a	b	a	a	a	a	b	a	a	a	b	b	a	a	a	b	b	b	a	a	a	b	b	a	b	a	b	a	b	b	a	a	a	b	b	a	a	a	a	a	a	a	b	a	a	b	a	b	b
Marker2482944	a	b	a	a	a	a	b	a	a	a	b	b	a	a	a	b	b	b	a	a	a	b	b	a	b	a	b	a	b	b	a	a	a	b	b	a	a	a	a	a	a	a	b	a	a	b	a	b	b
Marker2559958	a	b	a	a	a	a	b	a	a	a	b	b	a	a	a	b	b	b	a	a	a	b	b	a	b	a	b	a	b	b	a	a	a	b	b	a	a	a	a	a	a	a	b	a	a	b	a	b	b
Marker2477937	a	b	a	a	a	a	b	a	a	a	b	b	a	a	a	b	b	b	a	a	a	b	b	a	b	a	b	a	b	b	a	a	a	b	b	a	a	a	a	a	a	a	b	a	a	b	a	b	b
Marker2549236	a	b	a	a	a	a	b	a	a	a	b	b	a	a	a	b	b	b	a	a	a	b	b	a	b	a	b	a	b	b	a	a	a	b	b	a	a	a	a	a	a	a	b	a	a	b	a	b	b
Marker2509586	a	b	a	a	a	a	b	a	a	a	b	b	a	a	a	b	b	b	a	a	a	b	b	a	b	a	b	a	b	b	a	a	a	b	b	a	a	a	a	a	a	a	b	a	a	b	a	b	b
Marker2499959	a	b	a	a	a	a	b	a	a	a	b	b	a	a	a	b	b	b	a	a	a	b	b	a	b	a	b	a	b	b	a	a	a	b	b	a	a	a	a	a	a	a	b	a	a	b	a	b	b
Marker2543200	a	b	a	a	a	a	b	a	a	a	b	b	a	a	a	b	b	b	a	a	a	b	b	a	b	a	b	a	b	b	a	a	a	b	b	a	a	a	a	a	b	a	b	a	a	b	a	b	b
Marker2560251	a	b	a	a	a	a	b	a	a	a	b	b	a	a	a	b	b	b	a	a	a	b	b	a	b	a	b	a	b	b	a	a	a	b	b	a	a	a	a	a	b	a	b	a	a	b	a	b	b
Marker2589296	a	b	a	a	a	a	b	a	a	a	b	b	a	a	a	b	b	b	a	a	a	b	b	a	b	a	b	a	b	b	a	a	a	b	b	a	a	a	a	a	b	a	b	a	a	b	a	b	b
Marker2538998	a	b	a	a	a	a	b	a	a	a	b	b	a	a	a	b	b	b	a	a	a	b	b	a	b	a	b	a	b	b	a	a	a	b	b	a	a	a	a	a	b	a	b	a	a	b	a	b	b
Marker2547133	a	b	a	a	a	a	b	a	a	a	b	b	a	a	a	b	b	b	a	a	a	b	b	a	b	a	b	a	b	b	a	a	a	b	b	a	a	a	a	a	b	a	b	a	a	b	a	b	b
Marker2534017	a	b	a	a	a	a	b	a	a	a	b	b	a	a	a	b	b	b	a	a	a	b	b	a	b	a	b	a	b	b	a	a	a	b	b	a	a	a	a	a	b	a	b	a	a	b	a	b	b
Marker2520107	a	b	a	a	a	a	b	a	a	a	b	b	a	a	a	b	b	b	a	a	a	b	b	a	b	a	b	a	b	b	a	a	a	b	b	a	a	a	a	a	b	a	b	a	a	b	a	b	b
Marker2587321	a	b	a	a	a	a	b	a	a	a	b	b	a	a	a	b	b	b	a	a	a	b	b	a	b	a	b	a	b	b	a	a	a	b	b	a	a	a	a	a	b	a	b	a	a	b	a	b	b
Marker2493025	a	b	a	a	a	a	b	a	a	a	b	b	a	a	a	b	b	b	a	a	a	b	b	a	b	a	b	a	b	b	a	a	a	b	b	a	a	a	a	a	b	a	b	a	a	b	a	b	b
Marker2479624	a	b	a	a	a	a	b	a	a	a	b	b	a	a	a	b	b	b	a	a	a	b	b	a	b	a	b	a	b	b	a	a	a	b	b	a	a	a	a	a	b	a	b	a	a	b	a	b	b
Marker2536503	a	b	a	a	a	a	b	a	a	a	b	b	a	a	a	b	b	b	a	a	a	b	b	a	b	a	b	a	b	b	a	a	a	b	b	a	a	a	a	a	b	a	b	a	a	b	a	b	b
Marker2479598	a	b	a	a	a	a	b	a	a	a	b	b	a	a	a	b	b	b	a	a	a	b	b	a	b	a	b	a	b	b	a	a	a	b	b	a	a	a	a	a	b	a	b	a	a	b	a	b	b
Marker2529936	a	b	a	a	a	a	b	a	a	a	b	b	a	a	a	b	b	b	a	a	a	b	b	a	b	a	b	a	b	b	a	a	a	b	b	a	a	a	a	a	b	a	b	a	a	b	a	b	b
Marker2596936	a	b	a	a	a	a	b	a	a	a	b	b	a	a	a	b	b	b	a	a	a	b	b	a	b	a	b	a	b	b	a	a	a	b	b	a	a	a	a	a	b	a	b	a	a	b	a	b	b
Marker2540029	a	b	a	a	a	a	b	a	a	a	b	b	a	a	a	b	b	b	a	a	a	b	b	a	b	a	b	a	b	b	a	a	a	b	b	a	a	a	a	a	b	a	b	a	a	b	a	b	b
Marker2513517	a	b	a	a	a	a	b	a	a	a	b	b	a	a	a	b	b	b	a	a	a	b	b	a	b	a	b	a	b	b	a	a	a	b	b	a	a	a	a	a	b	a	b	a	a	b	a	b	b
Marker2513029	a	b	a	a	a	a	b	a	a	a	b	b	a	a	a	b	b	b	a	a	a	b	b	a	b	a	b	a	b	b	a	a	a	b	b	a	a	a	a	a	a	a	b	a	a	b	a	b	b
Marker2500794	a	b	a	a	a	a	b	a	a	a	b	b	a	a	a	b	b	b	a	a	a	b	b	a	b	a	b	a	b	b	a	a	a	b	b	a	a	a	a	a	a	a	b	a	a	b	a	b	b
Marker2535264	a	b	a	a	a	a	b	a	a	a	b	b	a	a	a	b	b	b	a	a	a	b	b	a	b	a	b	a	b	b	a	a	a	b	b	a	a	a	a	a	a	a	b	a	a	b	a	b	b
Marker2547684	a	a	a	a	a	a	b	a	a	a	b	b	a	a	a	b	b	b	a	a	a	b	b	a	b	a	b	a	b	b	a	a	a	b	b	a	a	a	a	a	a	a	b	a	a	b	a	b	b
Marker2536540	a	a	a	a	a	a	b	a	a	a	b	b	a	a	a	b	b	b	a	a	a	b	b	a	b	a	b	a	b	b	a	a	a	b	b	a	a	a	a	a	a	a	b	a	a	b	a	b	b
Marker2561583	a	a	a	a	a	a	b	a	a	a	b	b	a	a	a	b	b	b	a	a	a	b	b	a	b	a	b	a	b	b	a	a	a	b	b	a	a	a	a	a	b	a	b	a	a	b	a	b	b
Marker2582140	a	a	a	a	a	a	b	a	a	a	b	b	a	a	a	b	b	b	a	a	a	b	b	a	b	a	b	a	b	b	a	a	a	b	b	a	a	a	a	a	a	a	b	a	a	b	a	b	b
Marker2530186	a	a	a	a	a	a	b	a	a	a	b	b	a	a	a	b	b	b	a	a	a	b	b	a	b	a	b	a	b	b	a	a	a	b	b	a	a	a	a	a	b	a	b	a	a	b	a	b	b
Marker2596654	a	a	a	a	a	a	b	a	a	a	b	b	a	a	a	b	b	b	a	a	a	b	b	a	b	a	b	a	b	b	a	a	a	b	b	a	a	a	a	a	b	a	b	a	a	b	a	b	b
Marker2494199	a	a	a	a	a	a	b	a	a	a	b	b	a	a	a	b	b	b	a	a	a	b	b	a	b	a	b	a	b	b	a	a	a	b	b	a	a	a	a	a	b	a	b	a	a	b	a	b	b
Marker2520555	a	a	a	a	a	a	b	a	a	a	b	b	a	a	a	b	b	b	a	a	a	b	b	a	b	a	b	a	b	b	a	a	a	b	b	a	a	a	a	a	b	a	b	b	a	b	a	b	b
Marker2594841	b	a	a	a	a	b	b	a	a	a	b	b	a	a	a	a	b	b	a	a	a	b	b	a	b	a	b	a	b	b	a	a	a	b	b	a	a	a	a	a	b	a	b	b	a	b	a	b	b
Marker2477293	a	a	a	a	a	b	b	a	a	a	b	b	a	a	a	a	b	b	a	a	a	b	b	a	b	a	b	a	b	b	a	a	a	b	b	a	a	a	a	a	b	a	b	b	a	b	a	b	b
Marker2525208	b	a	a	a	a	b	b	a	a	a	b	b	a	a	a	a	b	b	a	a	a	b	b	a	b	a	b	a	b	b	a	a	a	b	b	a	a	a	a	a	b	a	b	b	a	b	a	b	b
Marker2551862	b	a	a	a	a	b	b	a	a	a	b	b	a	a	a	a	b	b	a	a	a	b	b	a	b	a	b	-	b	b	a	a	a	b	b	a	a	a	a	a	b	a	b	b	a	b	a	b	b
Marker2539976	b	a	a	a	a	b	b	a	a	a	b	b	a	a	a	a	b	b	a	a	a	b	b	a	b	a	b	b	b	b	a	a	a	b	b	a	a	a	a	a	b	a	b	b	a	b	a	b	b
Marker2576692	b	a	a	a	a	b	b	a	a	a	b	b	a	a	a	a	b	b	a	a	a	b	b	a	b	a	a	b	b	b	a	a	a	b	b	a	a	a	a	a	b	a	b	b	a	b	a	b	b
Marker2594821	b	a	a	a	a	b	b	a	a	a	b	b	a	a	a	a	b	b	a	a	a	b	b	a	b	a	a	b	b	b	a	a	a	b	b	a	a	a	a	a	b	a	b	b	a	b	a	b	b
Marker2585019	b	a	a	a	a	b	b	a	a	a	b	b	a	a	a	a	b	b	a	a	a	b	b	a	b	a	a	b	b	b	a	a	a	b	b	a	a	a	a	a	b	b	b	b	a	b	a	b	b
Marker2532501	b	a	a	a	a	b	b	a	a	a	b	b	a	a	a	a	b	b	a	a	a	b	a	a	b	a	a	b	b	b	a	a	a	b	b	a	a	a	a	a	b	b	b	b	a	b	a	b	b
Marker2534555	b	a	a	a	a	b	b	a	a	a	b	b	a	a	a	a	b	b	a	a	a	a	a	a	b	a	a	b	b	b	a	a	a	b	b	a	a	a	a	a	b	b	b	b	a	b	a	b	b
Marker2577166	b	a	a	a	a	b	b	a	a	a	b	b	a	a	a	a	b	b	a	a	a	a	a	a	b	a	a	b	b	b	a	a	a	b	b	a	a	a	a	a	b	b	b	b	a	b	a	b	b
Marker2523391	b	a	a	a	a	b	b	a	a	a	b	b	a	a	a	a	b	b	a	a	a	a	a	a	b	a	a	b	b	b	a	a	a	b	b	a	a	a	a	a	b	b	b	b	a	b	a	b	b
Marker2555097	b	a	a	a	a	b	b	a	a	a	b	b	a	a	a	a	b	b	a	a	a	a	a	a	b	a	a	b	b	b	a	a	a	b	b	a	a	a	a	a	b	b	b	b	a	b	a	b	b
Marker2549424	b	a	a	a	a	b	b	a	a	a	b	b	a	a	a	a	b	b	a	a	a	a	a	a	b	a	a	b	b	b	a	a	a	b	b	a	a	a	a	a	b	b	b	b	a	b	a	b	b
Marker2553826	b	a	a	a	a	b	b	a	a	a	b	b	a	a	a	a	b	b	a	a	a	a	a	a	b	a	a	b	b	b	a	a	a	b	b	a	a	a	a	a	b	b	b	b	a	b	a	b	b
Marker2561111	b	a	a	a	a	b	b	a	a	a	b	b	a	a	a	a	b	b	a	a	a	a	a	a	b	a	a	b	b	b	a	a	a	b	b	a	a	a	a	a	b	b	b	b	a	b	a	b	b
Marker2554708	b	a	a	a	a	b	b	a	a	a	b	b	a	a	a	a	b	b	a	a	a	a	a	a	b	a	a	b	b	b	a	a	a	b	b	a	a	a	a	a	b	b	b	-	a	b	a	b	b
Marker2484599	b	a	a	a	a	b	b	a	a	a	b	b	a	a	a	a	b	b	a	a	a	a	a	a	b	a	a	b	b	b	a	a	a	b	b	a	a	a	a	a	b	b	b	b	a	b	a	b	b
Marker2538022	b	a	a	a	a	b	b	a	a	a	b	b	a	a	a	a	b	b	a	a	a	a	a	a	b	a	a	b	b	b	a	a	a	b	b	a	a	a	a	a	b	b	b	b	a	b	a	b	b
Marker2552503	b	a	a	a	a	b	b	a	a	a	b	b	a	a	a	a	b	b	a	a	a	a	a	a	b	a	a	b	b	b	a	a	a	b	b	a	a	a	a	a	b	b	b	b	a	b	a	b	b
Marker2540779	b	a	a	a	a	b	b	a	a	a	b	b	a	a	a	a	b	b	a	a	a	a	a	a	b	a	a	b	b	b	a	a	a	b	b	a	a	a	a	a	b	b	b	a	a	b	a	b	b
Marker2560303	b	a	a	a	a	b	b	a	a	a	b	b	a	a	a	a	b	b	a	a	a	a	a	a	b	a	a	b	b	b	a	a	a	b	b	a	a	a	a	a	b	b	b	a	a	b	a	b	b
Marker2536700	b	a	a	a	a	b	b	a	a	a	b	b	a	a	a	a	b	b	a	a	a	a	a	a	b	a	a	b	b	b	a	a	a	b	b	a	a	a	a	a	b	b	b	a	a	b	a	b	b
Marker2534767	b	a	a	a	a	b	b	a	a	a	b	b	a	a	a	a	b	b	a	a	a	a	a	a	b	a	a	b	b	b	a	a	a	b	b	a	a	a	a	a	b	b	b	a	a	b	a	b	b
Marker2527375	b	a	a	a	a	b	b	a	a	a	b	b	a	a	a	a	b	b	a	a	a	a	a	a	b	a	a	b	b	b	a	a	a	b	b	a	a	a	a	a	b	b	b	a	a	b	a	b	b
Marker2517029	b	a	a	a	a	b	b	a	a	a	b	b	a	a	a	a	b	b	a	a	a	a	a	a	b	a	a	b	b	b	a	a	a	b	b	a	a	a	a	a	b	b	b	a	a	b	a	b	b
Marker2499515	b	a	a	a	a	b	b	a	a	a	b	b	a	a	a	a	b	b	a	a	a	a	a	a	b	a	a	b	b	b	a	a	a	b	b	a	a	a	a	a	b	b	b	a	a	b	a	b	b
Marker2567503	b	a	a	a	a	b	b	a	a	a	b	b	a	a	a	a	b	b	a	a	a	a	a	a	b	a	a	b	b	b	a	a	a	b	b	a	a	a	a	a	b	b	b	a	a	b	a	b	b
Marker2525792	b	a	a	a	a	b	b	a	a	a	b	b	a	a	a	a	b	b	a	a	a	a	a	a	b	a	a	b	b	b	a	a	a	b	b	a	a	a	a	a	b	b	b	a	a	b	a	b	b
Marker2506038	b	a	a	a	a	b	b	a	a	a	b	b	a	a	a	a	b	b	a	a	a	a	a	a	b	a	a	b	b	b	a	a	a	b	b	a	a	a	a	a	b	b	b	a	a	b	a	b	b
Marker2542353	b	a	a	a	a	b	b	a	a	a	b	b	a	a	a	a	b	b	a	a	a	a	a	a	b	a	a	b	b	b	a	a	a	b	b	a	a	a	a	a	b	b	b	a	a	b	a	b	b
Marker2476922	b	a	a	a	a	b	b	a	a	a	b	b	a	a	a	a	b	b	a	a	a	a	a	a	b	a	a	b	b	b	a	a	a	b	b	a	a	a	a	a	b	b	b	a	a	b	a	b	b
Marker2592108	b	a	a	a	a	b	b	a	b	a	b	b	a	a	a	a	b	b	a	a	a	a	a	a	b	a	a	b	b	b	a	a	a	b	b	a	a	a	a	a	b	b	b	b	a	b	a	b	b
Marker2525432	b	a	a	a	a	b	b	a	b	a	b	b	a	a	a	a	b	b	a	a	a	a	a	a	b	a	a	b	b	b	a	a	a	b	b	a	a	a	a	a	b	b	b	b	a	b	a	b	b
Marker2568960	b	a	a	a	a	b	b	a	b	a	b	b	a	a	a	a	b	b	a	a	a	a	a	a	b	a	a	b	b	b	a	a	a	b	b	a	a	a	a	a	b	b	b	b	a	b	a	b	b
Marker2522988	b	a	a	a	a	b	b	a	b	a	b	b	a	a	a	a	b	b	a	a	a	a	a	a	b	a	a	b	b	b	a	a	a	b	b	a	a	a	a	a	b	b	b	b	a	b	a	b	b
Marker2569655	b	a	a	a	a	b	b	a	b	a	b	b	a	a	a	a	b	b	a	a	a	a	a	a	b	a	a	b	b	b	a	a	a	b	b	a	a	a	a	a	b	b	b	b	a	b	a	b	b
Marker2566488	b	a	a	a	a	a	b	a	b	a	b	b	a	a	a	a	b	b	a	a	a	a	a	a	b	a	a	b	b	b	a	a	a	b	a	a	a	a	a	a	b	b	b	b	a	b	a	b	b
Marker2521628	b	a	a	a	a	a	b	a	b	a	b	b	a	a	a	a	b	b	a	a	a	a	a	a	b	a	a	b	b	b	a	a	a	b	a	a	a	a	a	a	b	b	b	b	a	b	a	b	b
Marker2547386	b	a	a	a	a	a	b	a	b	a	b	b	a	a	a	a	b	b	a	a	a	a	a	a	b	a	a	b	b	b	a	a	a	b	a	a	a	a	a	a	b	b	b	b	a	b	a	b	b
Marker2519811	b	a	a	a	a	a	b	a	b	a	b	b	a	a	a	a	b	b	a	a	a	a	a	a	b	a	a	b	b	b	a	a	a	b	a	a	a	a	a	a	b	b	b	b	a	b	a	b	b
Marker2526851	b	a	a	a	a	a	b	a	b	a	b	b	a	a	a	a	b	b	a	a	a	a	a	a	b	a	a	b	b	b	a	a	a	b	a	a	a	a	a	a	b	b	b	b	a	b	a	b	b
Marker2483510	b	a	a	a	a	a	b	a	b	a	b	b	a	a	a	a	b	b	a	a	a	a	a	a	b	a	a	b	b	b	a	a	a	b	a	a	a	a	a	a	b	b	b	b	a	b	a	b	b
Marker2507332	b	b	a	a	a	a	b	a	b	a	b	b	a	a	a	a	b	b	a	a	a	a	a	a	b	a	a	b	b	b	a	a	a	b	a	a	a	a	a	a	b	b	b	b	a	b	a	b	b
Marker2587794	b	b	a	a	a	a	b	a	b	a	b	b	a	a	a	a	b	b	a	a	a	a	a	a	b	a	a	b	b	b	a	a	a	b	a	a	a	a	a	a	b	b	b	b	a	b	a	b	b
Marker2490209	b	b	a	a	a	a	b	a	b	a	b	b	a	a	a	a	b	b	a	a	a	a	a	a	b	a	a	b	b	b	a	a	a	b	a	a	a	a	a	a	b	b	b	b	a	b	a	b	b
Marker2476055	b	b	a	a	a	a	b	a	b	a	b	b	a	a	a	a	b	b	a	a	a	a	a	a	b	a	a	b	b	b	a	a	a	b	a	a	a	a	a	a	b	b	b	b	a	b	a	b	b
Marker2512044	b	b	a	a	a	a	b	a	b	a	b	b	a	a	a	a	b	b	a	a	a	a	a	a	b	a	a	b	b	b	a	a	a	b	a	a	a	a	a	a	b	b	b	b	a	b	a	b	b
Marker2488342	b	b	a	a	a	a	b	a	b	a	b	b	a	a	a	a	b	b	a	a	a	a	a	a	b	a	a	b	b	b	a	a	a	b	a	a	a	a	a	a	b	b	b	b	a	b	a	b	b
Marker2516323	b	b	a	a	a	a	b	a	b	a	b	b	a	a	a	a	b	b	a	a	a	a	a	a	b	a	a	b	b	b	a	a	a	b	a	a	a	a	a	a	b	b	b	b	a	b	a	b	b
Marker2538863	b	b	a	a	a	a	b	a	b	a	b	b	a	a	a	a	b	b	a	a	a	a	a	a	b	a	a	b	b	b	a	a	a	b	a	a	a	a	a	a	b	b	b	b	a	b	a	b	b
Marker2482031	b	b	a	a	a	a	b	a	b	a	b	b	a	a	a	a	b	b	a	a	a	a	a	a	b	a	a	b	b	b	a	a	a	b	a	a	a	a	a	a	b	b	b	b	a	b	a	b	b
Marker2584198	b	b	a	a	a	a	b	a	b	a	b	b	a	a	a	a	b	b	a	a	a	a	a	a	b	a	a	b	b	b	a	a	a	b	a	a	a	a	a	a	b	b	b	b	a	b	a	b	b
Marker2573601	b	b	a	a	a	a	b	a	b	a	b	b	a	a	a	a	b	b	a	a	a	a	a	a	b	a	a	b	b	b	a	a	a	b	a	a	a	a	a	a	a	b	b	b	a	b	a	b	b
Marker2508193	b	b	a	a	a	a	b	a	b	a	b	b	a	a	a	a	b	b	a	a	a	a	a	a	b	a	a	b	b	b	a	a	a	b	a	a	a	a	a	a	a	b	b	b	a	b	a	b	b
Marker2576124	b	b	a	a	a	a	b	a	b	a	b	b	a	a	a	a	b	b	a	a	a	a	a	a	b	a	a	b	b	b	a	a	a	b	a	a	a	a	a	a	a	b	b	b	a	b	a	b	b
Marker2529235	b	b	a	a	a	a	b	a	b	a	b	b	a	a	a	a	b	b	a	a	a	a	a	a	b	a	a	b	b	b	a	a	a	b	a	a	a	a	a	a	a	b	b	b	a	b	a	b	b
Marker2527492	b	b	a	a	a	a	b	a	b	a	b	b	a	a	a	a	b	b	a	a	a	a	a	a	b	a	a	b	b	b	a	a	a	b	a	a	a	a	a	a	a	b	b	b	a	b	a	b	b
Marker2561308	b	b	a	a	a	a	b	a	b	a	b	b	a	a	a	a	b	b	a	a	a	a	a	a	b	a	a	b	b	b	a	a	a	b	a	a	a	a	a	a	a	b	b	b	a	b	a	b	b
Marker2520721	b	b	a	a	a	a	b	a	b	a	b	b	a	a	a	a	b	b	a	a	a	a	a	a	b	a	a	b	b	b	a	a	a	b	a	a	a	a	a	a	a	b	b	b	a	b	a	b	b
Marker2588691	b	b	a	a	a	a	b	a	b	a	b	b	a	a	a	a	b	b	a	a	a	a	a	a	b	a	a	b	b	b	a	a	a	b	a	a	a	a	a	a	b	b	b	b	a	b	a	b	b
Marker2565853	b	b	a	a	a	a	b	a	b	a	b	b	a	a	a	a	b	b	a	a	a	a	a	a	b	a	a	b	b	b	a	a	a	b	a	a	a	a	a	a	b	b	b	b	a	b	a	b	b
Marker2570388	b	b	a	a	a	a	b	a	b	a	b	b	a	a	a	a	b	b	a	a	a	a	a	a	b	a	a	b	b	b	a	a	a	b	a	a	a	a	a	a	b	b	b	b	a	b	a	b	b
Marker2494846	b	b	a	a	a	a	b	a	b	a	b	b	a	a	a	a	b	b	a	a	a	a	a	a	b	a	a	b	b	b	a	a	a	b	a	a	a	a	a	a	b	b	b	b	a	b	a	b	b
Marker2496766	b	b	a	a	a	a	b	a	b	a	b	b	a	a	a	a	b	b	a	a	a	a	a	a	b	a	a	b	b	b	a	a	a	b	a	a	a	a	a	a	b	b	b	b	a	b	a	b	b
Marker2586913	b	b	a	a	a	b	b	a	b	a	b	b	a	a	a	a	b	b	a	a	a	a	a	a	b	a	a	b	b	b	a	a	a	b	a	a	a	a	a	a	b	b	b	b	a	b	a	b	b
Marker2476795	b	b	a	a	a	b	b	a	b	a	b	b	a	a	a	a	b	b	a	a	a	a	a	a	b	a	a	b	b	b	a	a	a	b	a	a	a	a	a	a	b	b	b	b	a	b	a	b	b
Marker2488953	b	b	a	a	a	b	b	a	b	a	b	b	a	a	a	a	b	b	a	a	a	a	a	a	b	a	a	b	b	b	a	a	a	b	a	a	a	a	a	a	b	b	b	b	a	b	a	b	b
Marker2516424	b	b	a	a	a	b	b	a	b	a	b	b	a	a	a	a	b	b	a	a	a	a	a	a	b	a	a	b	b	b	a	a	a	b	a	a	a	a	a	a	b	b	b	b	a	b	a	b	b
Marker2540907	b	b	a	a	a	b	b	a	b	a	b	b	a	a	a	a	b	b	a	a	a	a	a	a	b	a	a	b	b	b	a	a	a	b	a	a	a	a	a	a	b	b	b	b	a	b	a	b	b
Marker2582509	b	b	a	a	a	b	b	a	b	a	b	b	a	a	a	a	b	b	a	a	a	a	a	a	b	a	a	b	b	b	a	a	a	b	a	a	a	a	a	a	b	b	b	b	a	b	a	b	b
Marker2504344	b	b	a	a	a	b	b	a	b	a	b	b	a	a	a	a	b	b	a	a	a	a	a	a	b	a	a	b	b	b	a	a	a	b	a	a	a	a	a	a	b	b	b	b	a	b	a	b	b
Marker2496668	b	b	a	a	a	b	b	a	b	a	b	b	a	a	a	a	b	b	a	a	a	a	a	a	b	a	a	b	b	b	a	a	a	b	a	a	a	a	a	a	b	b	b	b	a	b	a	b	b
Marker2556008	b	b	a	a	a	b	b	a	b	a	b	b	a	a	a	a	b	b	a	a	a	a	a	a	b	a	a	b	b	b	a	a	a	b	a	a	a	a	a	a	b	b	b	b	a	b	a	b	b
Marker2524050	b	b	a	a	a	b	b	a	b	a	b	b	a	a	a	a	b	b	a	a	a	a	a	a	b	a	a	b	b	b	a	a	a	b	a	a	a	a	a	a	b	b	b	b	a	b	a	b	b
Marker2530802	b	b	a	a	a	b	b	a	b	a	b	b	a	a	a	a	b	b	a	a	a	a	a	a	b	a	a	b	b	b	a	a	a	b	a	a	a	a	a	a	b	b	b	b	a	b	a	b	b
Marker2563502	b	b	a	a	a	b	b	a	b	a	b	b	a	a	a	a	b	b	a	a	a	a	a	a	b	a	a	b	b	b	a	a	a	b	a	a	a	a	a	a	b	b	b	b	a	b	a	b	b
Marker2491699	b	b	a	a	a	b	b	a	b	a	b	b	a	a	a	a	b	b	a	a	a	a	a	a	b	a	a	b	b	b	a	a	a	b	a	a	a	a	a	a	b	b	b	b	a	b	a	b	b
Marker2483206	b	b	a	a	a	b	b	a	b	a	b	b	a	a	a	a	b	b	a	a	a	a	a	a	b	a	a	b	b	b	a	a	a	b	a	a	a	a	a	a	b	b	b	b	a	b	a	b	b
Marker2495304	b	b	a	a	a	b	b	a	b	a	b	b	a	a	a	a	b	b	a	a	a	a	a	a	b	a	a	b	b	b	a	a	a	b	a	a	a	a	a	a	b	b	b	b	a	b	a	b	b
Marker2481128	b	b	a	a	a	b	b	a	b	a	b	b	a	a	a	a	b	b	a	a	a	a	a	a	b	a	a	b	b	b	a	a	a	b	a	a	a	a	a	a	b	b	b	b	a	b	a	b	b
Marker2564049	b	b	a	a	a	b	b	a	b	a	b	b	a	a	a	a	b	b	a	a	a	a	a	a	b	a	a	b	b	b	a	a	a	b	a	a	a	a	a	a	b	b	b	b	a	b	a	b	b
Marker2533949	b	b	a	a	a	b	b	a	b	a	b	b	a	a	a	a	b	b	a	a	a	a	a	a	b	a	a	b	b	b	a	a	a	b	a	a	a	a	a	a	b	b	b	b	a	b	a	b	b
Marker2502997	b	b	a	a	a	b	b	a	b	a	b	b	a	a	a	a	b	b	a	a	a	a	a	a	b	a	a	b	b	b	a	a	a	b	a	a	a	a	a	a	b	b	b	b	a	b	a	b	b
Marker2576911	b	b	a	a	a	b	b	a	b	a	b	b	a	a	a	a	b	b	a	a	a	a	a	a	b	a	a	b	b	b	a	a	a	b	a	a	a	a	a	a	b	b	b	b	a	b	a	b	b
Marker2476995	b	b	a	a	a	b	b	a	b	a	b	b	a	a	a	a	b	b	a	a	a	a	a	a	b	a	a	b	b	b	a	a	a	b	a	a	a	a	a	a	b	b	b	b	a	b	a	b	b
Marker2565636	b	b	a	a	a	b	b	a	b	a	b	b	a	a	a	a	b	b	a	a	a	a	a	a	b	a	a	b	b	b	a	a	a	b	a	a	a	a	a	a	b	b	b	b	a	b	a	b	b
Marker2588739	b	b	a	a	a	b	b	a	b	a	b	b	a	a	a	a	b	b	a	a	a	a	a	a	b	a	a	b	b	b	a	a	a	b	a	a	a	a	a	a	b	b	b	b	a	b	a	b	b
Marker2496734	b	b	a	a	a	b	b	a	b	a	b	b	a	a	a	a	b	b	a	a	a	a	a	a	b	a	a	b	b	b	a	a	a	b	a	a	a	a	a	a	b	b	b	b	a	b	a	b	b
Marker2560073	b	b	a	a	a	b	b	a	b	a	b	b	a	a	a	a	b	b	a	a	a	a	a	a	b	a	a	b	b	b	a	a	a	b	a	a	a	a	a	a	b	b	b	b	a	b	a	b	b
Marker2558136	b	b	a	a	a	b	b	a	b	a	b	b	a	a	a	a	b	b	a	a	a	a	a	a	b	a	a	b	b	b	a	a	a	b	a	a	a	a	a	a	b	b	b	b	a	b	a	b	b
Marker2563909	b	b	a	a	a	b	b	a	b	a	b	b	a	a	a	a	b	b	a	a	a	a	a	a	b	a	a	b	b	b	a	a	a	b	a	a	a	a	a	a	b	b	b	b	a	b	a	b	b
Marker2495820	b	b	a	a	a	b	b	a	b	a	b	b	a	a	a	a	b	b	a	a	a	a	a	a	b	a	a	b	b	b	a	a	a	b	a	a	a	a	a	a	b	b	b	b	a	b	a	b	b
Marker2480351	b	b	a	a	a	b	b	a	b	a	b	b	a	a	a	a	b	b	a	a	a	a	a	a	b	a	a	b	b	b	a	a	a	b	a	a	a	a	a	a	b	b	b	b	a	b	a	b	b
Marker2590444	b	b	a	a	a	b	b	a	b	a	b	b	a	a	a	a	b	b	a	a	a	a	a	a	b	a	a	b	b	b	a	a	a	b	a	a	a	a	a	a	b	b	b	b	a	b	a	b	b
Marker2491333	b	b	a	a	a	b	b	a	b	a	b	b	a	a	a	a	b	b	a	a	a	a	a	a	b	a	a	b	b	b	a	a	a	b	a	a	a	a	a	a	b	b	b	b	a	b	a	b	b
Marker2480169	b	b	a	a	a	b	b	a	b	a	b	b	a	a	a	a	b	b	a	a	a	a	a	a	b	a	a	b	b	b	a	a	a	b	a	a	a	a	a	a	b	b	b	b	a	b	a	b	b
Marker2536361	b	b	a	a	a	b	b	a	b	a	b	b	a	a	a	a	b	b	a	a	a	a	a	a	b	a	a	b	b	b	a	a	a	b	a	a	a	a	a	a	b	b	b	b	a	b	a	b	b
Marker2529117	b	b	a	a	a	b	b	a	b	a	b	b	a	a	a	a	b	b	a	a	a	a	a	a	b	a	a	b	b	b	a	a	a	b	a	a	a	a	a	a	b	b	b	b	a	b	a	b	b
Marker2492156	b	b	a	a	a	b	b	a	b	a	b	b	a	a	a	a	b	b	a	a	a	a	a	a	b	a	a	b	b	b	a	a	a	b	a	a	a	a	a	a	b	b	b	b	a	b	a	b	b
Marker2591077	b	b	a	a	a	b	b	a	b	a	b	b	a	a	a	a	b	b	a	a	a	a	a	a	b	a	a	b	b	b	a	a	a	b	a	a	a	a	a	a	b	b	b	b	a	b	a	b	b
Marker2538097	b	b	a	a	a	b	b	a	b	a	b	b	a	a	a	a	b	b	a	a	a	a	a	a	b	a	a	b	b	b	a	a	a	b	a	a	a	a	a	a	b	b	b	b	a	b	a	b	b
Marker2574129	b	b	a	a	a	b	b	a	b	a	b	b	a	a	a	a	b	b	a	a	a	a	a	a	b	a	a	b	b	b	a	a	a	b	a	a	a	a	a	a	b	b	b	b	a	b	a	b	b
Marker2580715	b	b	a	a	a	b	b	a	b	a	b	b	a	a	a	a	b	b	a	a	a	a	a	a	b	a	a	b	b	b	a	a	a	b	a	a	a	a	a	a	b	b	b	b	a	b	a	b	b
Marker2487747	b	b	a	a	a	b	b	a	b	a	b	b	a	a	a	a	b	b	a	a	a	a	a	a	b	a	a	b	b	b	a	a	a	b	a	a	a	a	a	a	b	b	b	b	a	b	a	b	b
Marker2493051	b	b	a	a	a	b	b	a	b	a	b	b	a	a	a	a	b	b	a	a	a	a	a	a	b	a	a	b	b	b	a	a	a	b	a	a	a	a	a	a	b	b	b	b	a	b	a	b	b
Marker2569446	b	b	a	a	a	b	b	a	b	a	b	b	a	a	a	a	b	b	a	a	a	a	a	a	b	a	a	b	b	b	a	a	a	b	a	a	a	a	a	a	b	b	b	b	a	b	a	b	b
Marker2533276	b	b	a	a	a	b	b	a	b	a	b	b	a	a	a	a	b	b	a	a	a	a	a	a	b	a	a	b	b	b	a	a	a	b	a	a	a	a	a	a	b	b	b	b	a	b	a	b	b
Marker2549154	b	b	a	a	a	b	b	a	b	a	b	b	a	a	a	a	b	b	a	a	a	a	a	a	b	a	a	b	b	b	a	a	a	b	a	a	a	a	a	a	b	b	b	b	a	b	a	b	b
Marker2500066	b	b	a	a	a	b	b	a	b	a	b	b	a	a	a	a	b	b	a	a	a	a	a	a	b	a	a	b	b	b	a	a	a	b	a	a	a	a	a	a	b	b	b	b	a	b	a	b	b
Marker2508146	b	b	a	a	a	b	b	a	b	a	b	b	a	a	a	a	b	b	a	a	a	a	a	a	b	a	a	b	b	b	a	a	a	b	a	a	a	a	a	a	b	b	b	b	a	b	a	b	b
Marker2592969	b	b	a	a	a	b	b	a	b	a	b	b	a	a	a	a	b	b	a	a	a	a	a	a	b	a	a	b	b	b	a	a	a	b	a	a	a	a	a	a	b	b	b	b	a	b	a	b	b
Marker2522845	b	b	a	a	a	b	b	a	b	a	b	b	a	a	a	a	b	b	a	a	a	a	a	a	b	a	a	b	b	b	a	a	a	b	a	a	a	a	a	a	b	b	b	b	a	b	a	b	b
Marker2587363	b	b	a	a	a	b	b	a	b	a	b	b	a	a	a	a	b	b	a	a	a	a	a	a	b	a	a	b	b	b	a	a	a	b	a	a	a	a	a	a	b	b	b	b	a	b	a	b	b
Marker2558445	b	b	a	a	a	b	b	a	b	a	b	b	a	a	a	a	b	b	a	a	a	a	a	a	b	a	a	b	b	b	a	a	a	b	a	a	a	a	a	a	b	b	b	b	a	b	a	b	b
Marker2542257	b	b	a	a	a	b	b	a	b	a	b	b	a	a	a	a	b	b	a	a	a	a	a	a	b	a	a	b	b	b	a	a	a	b	a	a	a	a	a	a	b	b	b	b	a	b	a	b	b
Marker2562515	b	b	a	a	a	b	b	a	b	a	b	b	a	a	a	a	b	b	a	a	a	a	a	a	b	a	a	b	b	b	a	a	a	b	a	a	a	a	a	a	b	b	b	b	a	b	a	b	b
Marker2521130	b	b	a	a	a	b	b	a	b	a	b	b	a	a	a	a	b	b	a	a	a	a	a	a	b	a	a	b	b	b	a	a	a	b	a	a	a	a	a	a	b	b	b	b	a	b	a	b	b
Marker2545891	b	b	a	a	a	b	b	a	b	a	b	b	a	a	a	a	b	b	a	a	a	a	a	a	b	a	a	b	b	b	a	a	a	b	a	a	a	a	a	a	b	b	b	b	a	b	a	b	b
Marker2512678	b	b	a	a	a	b	b	a	b	a	b	b	a	a	a	a	b	b	a	a	a	a	a	a	b	a	a	b	b	b	a	a	a	b	a	a	a	a	a	a	b	b	b	b	a	b	a	b	b
Marker2513684	b	b	a	a	a	b	b	a	b	a	b	b	a	a	a	a	b	b	a	a	a	a	a	a	b	a	a	b	b	b	a	a	a	b	a	a	a	a	a	a	b	b	b	b	a	b	a	b	b
Marker2568792	b	b	a	a	a	b	b	a	b	a	b	b	a	a	a	a	b	b	a	a	a	a	a	a	b	a	a	b	b	b	a	a	a	b	a	a	a	a	a	a	b	b	b	b	a	b	a	b	b
Marker2536859	b	b	a	a	a	b	b	a	b	a	b	b	a	a	a	a	b	b	a	a	a	a	a	a	b	a	a	b	b	b	a	a	a	b	a	a	a	a	a	a	b	b	b	b	a	b	a	b	b
Marker2475780	b	b	a	a	a	b	b	a	b	a	b	b	a	a	a	a	b	b	a	a	a	a	a	a	b	a	a	b	b	b	a	a	a	b	a	a	a	a	a	a	b	b	b	b	a	b	a	b	b
Marker2480969	b	b	a	a	a	b	b	a	b	a	b	b	a	a	a	a	b	b	a	a	a	a	a	a	b	a	a	b	b	b	a	a	a	b	a	a	a	a	a	a	b	b	b	b	a	b	a	b	b
Marker2511798	b	b	a	a	a	b	b	a	b	a	b	b	a	a	a	a	b	b	a	a	a	a	a	a	b	a	a	b	b	b	a	a	a	b	a	a	a	a	a	a	b	b	b	b	a	b	a	b	b
Marker2487764	b	b	a	a	a	b	b	a	b	a	b	b	a	a	a	a	b	b	a	a	a	a	a	a	b	a	a	b	b	b	a	a	a	b	a	a	a	a	a	a	b	b	b	b	a	b	a	b	b
Marker2592399	b	b	a	a	a	b	b	a	b	a	b	b	a	a	a	a	b	b	a	a	a	a	a	a	b	a	a	b	b	b	a	a	a	b	a	a	a	a	a	a	b	b	b	b	a	b	a	b	b
Marker2565516	b	b	a	a	a	b	b	a	b	a	b	b	a	a	a	a	b	b	a	a	a	a	a	a	b	a	a	b	b	b	a	a	a	b	a	a	a	a	a	a	b	b	b	b	a	b	a	b	b
Marker2501485	b	b	a	a	a	b	b	a	b	a	b	b	a	a	a	a	b	b	a	a	a	a	a	a	b	a	a	b	b	b	a	a	a	b	a	a	a	a	a	a	b	b	b	b	a	b	a	b	b
Marker2481585	b	b	a	a	a	b	b	a	b	a	b	b	a	a	a	a	b	b	a	a	a	a	a	a	b	a	a	b	b	b	a	a	a	b	a	a	a	a	a	a	b	b	b	b	a	b	a	b	b
Marker2507455	b	b	a	a	a	b	b	a	b	a	b	b	a	a	a	a	b	b	a	a	a	a	a	a	b	a	a	b	b	b	a	a	a	b	a	a	a	a	a	a	b	b	b	b	a	b	a	b	b
Marker2491476	b	b	a	a	a	b	b	a	b	a	b	b	a	a	a	a	b	b	a	a	a	a	a	a	b	a	a	b	b	b	a	a	a	b	a	a	a	a	a	a	b	b	b	b	a	b	a	b	b
Marker2535667	b	b	a	a	a	b	b	a	b	a	b	b	a	a	a	a	b	b	a	a	a	a	a	a	b	a	a	b	b	b	a	a	a	b	a	a	a	a	a	a	b	b	b	b	a	b	a	b	b
Marker2491656	b	b	a	a	a	b	b	a	b	a	b	b	a	a	a	a	b	b	a	a	a	a	a	a	b	a	a	b	b	b	a	a	a	b	a	a	a	a	a	a	b	b	b	b	a	b	a	b	b
Marker2593519	b	b	a	a	a	b	b	a	b	a	b	b	a	a	a	a	b	b	a	a	a	a	a	a	b	a	a	b	b	b	a	a	a	b	a	a	a	a	a	a	b	b	b	b	a	b	a	b	b
Marker2575885	b	b	a	a	a	b	b	a	b	a	b	b	a	a	a	a	b	b	a	a	a	a	a	a	b	a	a	b	b	b	a	a	a	b	a	a	a	a	a	a	b	b	b	b	a	b	a	b	b
Marker2537385	b	b	a	a	a	b	b	a	b	a	b	b	a	a	a	a	b	b	a	a	a	a	a	a	b	a	a	b	b	b	a	a	a	b	a	a	a	a	a	a	b	b	b	b	a	b	a	b	b
Marker2530047	b	b	a	a	a	b	b	a	b	a	b	b	a	a	a	a	b	b	a	a	a	a	a	a	b	a	a	b	b	b	a	a	a	b	a	a	a	a	a	a	b	b	b	b	a	b	a	b	b
Marker2499480	b	b	a	a	a	b	b	a	b	a	b	b	a	a	a	a	b	b	a	a	a	a	a	a	b	a	a	b	b	b	a	a	a	b	a	a	a	a	a	a	b	b	b	b	a	b	a	b	b
Marker2529878	b	b	a	a	a	b	b	a	b	a	b	b	a	a	a	a	b	b	a	a	a	a	a	a	b	a	a	b	b	b	a	a	a	b	a	a	a	a	a	a	b	b	b	b	a	b	a	b	b
Marker2492707	b	b	a	a	a	b	b	a	b	a	b	b	a	a	a	a	b	b	a	a	a	a	a	a	b	a	a	b	b	b	a	a	a	b	a	a	a	a	a	a	b	b	b	b	a	b	a	b	b
Marker2530322	b	b	a	a	a	b	b	a	b	a	b	b	a	a	a	a	b	b	a	a	a	a	a	a	b	a	a	b	b	b	a	a	a	b	a	a	a	a	a	a	b	b	b	b	a	b	a	b	b
Marker2559057	b	b	a	a	a	b	b	a	b	a	b	b	a	a	a	a	b	b	a	a	a	a	a	a	b	a	a	b	b	b	a	a	a	b	a	a	a	a	a	a	b	b	b	b	a	b	a	b	b
Marker2480438	b	b	a	a	a	b	b	a	b	a	b	b	a	a	a	a	b	b	a	a	a	a	a	a	b	a	a	b	b	b	a	a	a	b	a	a	a	a	a	a	b	b	b	b	a	b	a	b	b
Marker2527687	b	b	a	a	a	b	b	a	b	a	b	b	a	a	a	a	b	b	a	a	a	a	a	a	b	a	a	b	b	b	a	a	a	b	a	a	a	a	a	a	b	b	b	b	a	b	a	b	b
Marker2545232	b	b	a	a	a	b	b	a	b	a	b	b	a	a	a	a	b	b	a	a	a	a	a	a	b	a	a	b	b	b	a	a	a	b	a	a	a	a	a	a	b	b	b	b	a	b	a	b	b
Marker2492325	b	b	a	a	a	b	b	a	b	a	b	b	a	a	a	a	b	b	a	a	a	a	a	a	b	a	a	b	b	b	a	a	a	b	a	a	a	a	a	a	b	b	b	b	a	b	a	b	b
Marker2548612	b	b	a	a	a	b	b	a	b	a	b	b	a	a	a	a	b	b	a	a	a	a	a	a	b	a	a	b	b	b	a	a	a	b	a	a	a	a	a	a	b	b	b	b	a	b	a	b	b
Marker2576714	b	b	a	a	a	b	b	a	b	a	b	b	a	a	a	a	b	b	a	a	a	a	a	a	b	a	a	b	b	b	a	a	a	b	a	a	a	a	a	a	b	b	b	b	a	b	a	b	b
Marker2583629	b	b	a	a	a	b	b	a	b	a	b	b	a	a	a	a	b	b	a	a	a	a	a	a	b	a	a	b	b	b	a	a	a	b	a	a	a	a	a	a	b	b	b	b	a	b	a	b	b
Marker2496481	b	b	a	a	a	b	b	a	b	a	b	b	a	a	a	a	b	b	a	a	a	a	a	a	b	a	a	b	b	b	a	a	a	b	a	a	a	a	a	a	b	b	b	b	a	b	a	b	b
Marker2503317	b	b	a	a	a	b	b	a	b	a	b	b	a	a	a	a	b	b	a	a	a	a	a	a	b	a	a	b	b	b	a	a	a	b	a	a	a	a	a	a	b	b	b	b	a	b	a	b	b
Marker2476000	b	b	a	a	a	b	b	a	b	a	b	b	a	a	a	a	b	b	a	a	a	a	a	a	b	a	a	b	b	b	a	a	a	b	a	a	a	a	a	a	b	b	b	b	a	b	a	b	b
Marker2540825	b	b	a	a	a	b	b	a	b	a	b	b	a	a	a	a	b	b	a	a	a	a	a	a	b	a	a	b	b	b	a	a	a	b	a	a	a	a	a	a	b	b	b	b	a	b	a	b	b
Marker2593122	b	b	a	a	a	b	b	a	b	a	b	b	a	a	a	a	b	b	a	a	a	a	a	a	b	a	a	b	b	b	a	a	a	b	a	a	a	a	a	a	a	b	b	b	a	b	a	b	b
Marker2482541	b	b	a	a	a	b	b	a	b	a	b	b	a	a	a	a	b	b	a	a	a	a	a	a	b	a	a	b	b	b	a	a	a	b	a	a	a	a	a	a	a	b	b	b	a	b	a	b	b
Marker2566684	b	b	a	a	a	b	b	a	b	a	b	b	a	a	a	a	b	b	a	a	a	a	a	a	b	a	a	b	b	b	a	a	a	b	a	a	a	a	a	a	a	b	b	b	a	b	a	b	b
Marker2522201	b	b	a	a	a	b	b	a	b	a	b	b	a	a	a	a	b	b	a	a	a	a	a	a	b	a	a	b	b	b	a	a	a	b	a	a	a	a	a	a	a	b	b	b	a	b	a	b	b
Marker2551075	b	b	a	a	a	b	b	a	b	a	b	b	a	a	a	a	b	b	a	a	a	a	a	a	b	a	a	b	b	b	a	a	a	b	a	a	a	a	a	a	a	b	b	b	a	b	a	b	b
Marker2488889	b	b	a	a	a	b	b	a	b	a	b	b	a	a	a	a	b	b	a	a	a	a	a	a	b	a	a	b	b	b	a	a	a	b	a	a	a	a	a	a	a	b	b	b	a	b	a	b	b
Marker2585352	b	b	a	a	a	b	b	a	b	a	b	b	a	a	a	a	b	b	a	a	a	a	a	a	b	a	a	b	b	b	a	a	a	b	a	a	a	a	a	a	a	b	b	b	a	b	a	b	b
Marker2593584	b	b	a	a	a	b	b	a	b	a	b	b	a	a	a	a	b	b	a	a	a	a	a	a	b	a	a	b	b	b	a	a	a	b	a	a	a	a	a	a	a	b	b	b	a	b	a	b	b
Marker2524356	b	b	a	a	a	b	b	a	b	a	b	b	a	a	a	a	b	b	a	a	a	a	a	a	b	a	a	b	b	b	a	a	a	b	a	a	a	a	a	a	a	b	b	b	a	b	a	b	b
Marker2551215	b	b	a	a	a	b	b	a	b	a	b	b	a	a	a	a	b	b	a	a	a	a	a	a	b	a	a	b	b	b	a	a	a	b	a	a	a	a	a	a	a	b	b	b	a	b	a	b	b
Marker2529507	b	b	a	a	a	b	b	a	b	a	b	b	a	a	a	a	b	b	a	a	a	a	a	a	b	a	a	b	b	b	a	a	a	b	a	a	a	a	a	a	a	b	b	b	a	b	a	b	b
Marker2570830	b	b	a	a	a	b	b	a	b	a	b	b	a	a	a	a	b	b	a	a	a	a	a	a	b	a	a	b	b	b	a	a	a	b	a	a	a	a	a	a	a	b	b	b	a	b	a	b	b
Marker2595024	b	b	a	a	a	b	b	a	b	a	b	b	a	a	a	a	b	b	a	a	a	a	a	a	b	a	a	b	b	b	a	a	a	b	a	a	a	a	a	a	a	b	b	b	a	b	a	b	b
Marker2587368	b	b	a	a	a	b	b	a	b	a	b	b	a	a	a	a	b	b	a	a	a	a	a	a	b	a	a	b	b	b	a	a	a	b	a	a	a	a	a	a	a	b	b	b	a	b	a	b	b
Marker2488596	b	b	a	a	a	b	b	a	b	a	b	b	a	a	a	a	b	b	a	a	a	a	a	a	b	a	a	b	b	b	a	a	a	b	a	a	a	a	a	a	a	b	b	b	a	b	a	b	b
Marker2506620	b	b	a	a	a	b	b	a	b	a	b	b	a	a	a	a	b	b	a	a	a	a	a	a	b	a	a	b	b	b	a	a	a	b	a	a	a	a	a	a	b	b	b	b	a	b	a	b	b
Marker2508921	b	b	a	a	a	b	b	a	b	a	b	b	a	a	a	a	b	b	a	a	a	a	a	a	b	a	a	b	b	b	a	a	a	b	a	a	a	a	a	a	b	b	b	b	a	b	a	b	b
Marker2548145	b	b	a	a	a	b	b	a	b	a	b	b	a	a	a	a	b	b	a	a	a	a	a	a	b	a	a	b	b	b	a	a	a	b	a	a	a	a	a	a	b	b	b	b	a	b	a	b	b
Marker2562642	b	b	a	a	a	b	b	a	b	a	b	b	a	a	a	a	b	b	a	a	a	a	a	a	b	a	a	b	b	b	a	a	a	b	a	a	a	a	a	a	b	b	b	b	a	b	a	b	b
Marker2576966	b	b	a	a	a	b	b	a	b	a	b	b	a	a	a	a	b	b	a	a	a	a	a	a	b	a	a	b	b	b	a	a	a	b	a	a	a	a	a	a	b	b	b	b	a	b	a	b	b
Marker2516674	b	b	a	a	a	b	b	a	b	a	b	b	a	a	a	a	b	b	a	a	a	a	a	a	b	a	a	b	b	b	a	a	a	b	a	a	a	a	a	a	b	b	b	b	a	b	a	b	b
Marker2566630	b	b	a	a	a	b	b	a	b	a	b	b	a	a	a	a	b	b	a	a	a	a	a	a	b	a	a	b	b	b	a	a	a	b	a	a	a	a	a	a	b	b	b	b	a	b	a	b	b
Marker2499179	b	b	a	a	a	b	b	a	b	a	b	b	a	a	a	a	b	b	a	a	a	a	a	a	b	a	a	b	b	b	a	a	a	b	a	a	a	a	a	a	b	b	b	b	a	b	a	b	b
Marker2590797	b	b	a	a	a	b	b	a	b	a	b	b	a	a	a	a	b	b	a	a	a	a	a	a	b	a	a	b	b	b	a	a	a	b	a	a	a	a	a	a	b	b	b	b	a	b	a	b	b
Marker2522278	b	b	a	a	a	b	b	a	b	a	b	b	a	a	a	a	b	b	a	a	a	a	a	a	b	a	a	b	b	b	a	a	a	b	a	a	a	a	a	a	b	b	b	b	a	b	a	b	b
Marker2522334	b	b	a	a	a	b	b	a	b	a	b	b	a	a	a	a	b	b	a	a	a	a	a	a	b	a	a	b	b	b	a	a	a	b	a	a	a	a	a	a	b	b	b	b	a	b	a	b	b
Marker2589049	b	b	a	a	a	b	b	a	b	a	b	b	a	a	a	a	b	b	a	a	a	a	a	a	b	a	a	b	b	b	a	a	a	b	a	a	a	a	a	a	b	b	b	b	a	b	a	b	b
Marker2568002	b	b	a	a	a	b	b	a	b	a	b	b	a	a	a	a	b	b	a	a	a	a	a	a	b	a	a	b	b	b	a	a	a	b	a	a	a	a	a	a	b	b	b	b	a	b	a	b	b
Marker2523637	b	b	a	a	a	b	b	a	b	a	b	b	a	a	a	a	b	b	a	a	a	a	a	a	b	a	a	b	b	b	a	a	a	b	a	a	a	a	a	a	b	b	b	b	a	b	a	b	b
Marker2487573	b	b	a	a	a	b	b	a	b	a	b	b	a	a	a	a	b	b	a	a	a	a	a	a	b	a	a	b	b	b	a	a	a	b	a	a	a	a	a	a	b	b	b	b	a	b	a	b	b
Marker2516162	b	b	a	a	a	b	b	a	b	a	b	b	a	a	a	a	b	b	a	a	a	a	a	a	b	a	a	b	b	b	a	a	a	b	a	a	a	a	a	a	b	b	b	b	a	b	a	b	b
Marker2535241	b	b	a	a	a	b	b	a	b	a	b	b	a	a	a	a	b	b	a	a	a	a	a	a	b	a	a	b	b	b	a	a	a	b	a	a	a	a	a	a	b	b	b	b	a	b	a	b	b
Marker2596781	b	b	a	a	a	b	b	a	b	a	b	b	a	a	a	a	b	b	a	a	a	a	a	a	b	a	a	b	b	b	a	a	a	b	a	a	a	a	a	a	b	b	b	b	a	b	a	b	b
Marker2494267	b	b	a	a	a	b	b	a	b	a	b	b	a	a	a	a	b	b	a	a	a	a	a	a	b	a	a	b	b	b	a	a	a	b	a	a	a	a	a	a	b	b	b	b	a	b	a	b	b
Marker2520430	b	b	a	a	a	b	b	a	b	a	b	b	a	a	a	a	b	b	a	a	a	a	a	a	b	a	a	b	b	b	a	a	a	b	a	a	a	a	a	a	b	b	b	b	a	b	a	b	b
Marker2557943	b	b	a	a	a	b	b	a	b	a	b	b	a	a	a	a	b	b	a	a	a	a	a	a	b	a	a	b	b	b	a	a	a	b	a	a	a	a	a	a	b	b	b	b	a	b	a	b	b
Marker2549520	b	b	a	a	a	b	b	a	b	a	b	b	a	a	a	a	b	b	a	a	a	a	a	a	b	a	a	b	b	b	a	a	a	b	a	a	a	a	a	a	b	b	b	b	a	b	a	b	b
Marker2521509	b	b	a	a	a	a	b	a	b	a	b	b	a	a	a	a	b	b	a	a	a	a	a	a	b	a	a	b	b	b	a	a	a	b	a	a	a	a	a	a	b	b	b	b	a	b	a	b	b
Marker2589164	b	b	a	a	a	a	b	a	b	a	b	b	a	a	a	a	b	b	a	a	a	a	a	a	b	a	a	b	b	b	a	a	a	b	a	a	a	a	a	a	b	b	b	b	a	b	a	b	b
Marker2547411	b	b	a	a	a	a	b	a	b	a	b	b	a	a	a	a	b	b	a	a	a	a	a	a	b	a	a	b	b	b	a	a	a	b	a	a	a	a	a	a	b	b	b	b	a	b	a	b	b
Marker2584212	b	b	a	a	a	a	b	a	b	a	b	b	a	a	a	a	b	b	a	a	a	a	a	a	b	a	a	b	b	b	a	a	a	b	a	a	a	a	a	a	b	b	b	b	a	b	a	b	b
Marker2568262	b	b	a	a	a	a	b	a	b	a	b	b	a	a	a	a	b	b	a	a	a	a	a	a	b	a	a	b	b	b	a	a	a	b	a	a	a	a	a	a	b	b	b	b	a	b	a	b	b
Marker2586041	b	b	a	a	a	a	b	a	b	a	b	b	a	a	a	a	b	b	a	a	a	a	a	a	b	a	a	b	b	b	a	a	a	b	a	a	a	a	a	a	b	b	b	b	a	b	a	b	b
Marker2549579	b	b	a	a	a	a	b	a	b	a	b	b	a	a	a	a	b	b	a	a	a	a	a	a	b	a	a	b	b	b	a	a	a	b	a	a	a	a	a	a	b	b	b	b	a	b	a	b	b
Marker2520245	b	b	a	a	a	a	b	a	b	a	b	b	a	a	a	a	b	b	a	a	a	a	a	a	b	a	a	b	b	b	a	a	a	b	a	a	a	a	a	a	b	b	b	b	a	b	a	b	b
Marker2582663	b	b	a	a	a	a	b	a	b	a	b	b	a	a	a	a	b	b	a	a	a	a	a	a	b	a	a	b	b	b	a	a	a	b	a	a	a	a	a	a	b	b	b	b	a	b	a	b	b
Marker2507654	b	b	a	a	a	a	b	a	b	a	b	b	a	a	a	a	b	b	a	a	a	a	a	a	b	a	a	b	b	b	a	a	a	b	a	a	a	a	a	a	b	b	b	b	a	b	a	b	b
Marker2593785	b	b	a	a	a	a	b	a	b	a	b	b	a	a	a	a	b	b	a	a	a	a	a	a	b	a	a	b	b	b	a	a	a	b	a	a	a	a	a	a	b	b	b	b	a	b	a	b	b
Marker2509613	b	b	a	a	a	a	b	a	b	a	b	b	a	a	a	a	b	b	a	a	a	a	a	a	b	a	a	b	b	b	a	a	a	b	a	a	a	a	a	a	b	b	b	b	a	b	a	b	b
Marker2513368	b	b	a	a	a	a	b	a	b	a	b	b	a	a	a	a	b	b	a	a	a	a	a	a	b	a	a	b	b	b	a	a	a	b	a	a	a	a	a	a	b	b	b	b	a	b	a	b	b
Marker2570967	b	b	a	a	a	a	b	a	b	a	b	b	a	a	a	a	b	b	a	a	a	a	a	a	b	a	a	b	b	b	a	a	a	b	a	a	a	a	a	a	b	b	b	b	a	b	a	b	b
Marker2543209	b	b	a	a	a	a	b	a	b	a	b	b	a	a	a	a	b	b	a	a	a	a	a	a	b	a	a	b	b	b	a	a	a	b	a	a	a	a	a	a	b	b	b	b	a	b	a	b	b
Marker2507730	b	b	a	a	a	a	b	a	b	a	b	b	a	a	a	a	b	b	a	a	a	a	a	a	b	a	a	b	b	b	a	a	a	b	a	a	a	a	a	a	b	b	b	b	a	b	a	b	b
Marker2570429	b	b	a	a	a	a	b	a	b	a	b	b	a	a	a	a	b	b	a	a	a	a	a	a	b	a	a	b	b	b	a	a	a	b	a	a	a	a	a	a	b	b	b	b	a	b	a	b	b
Marker2574286	b	b	a	a	a	a	b	a	b	a	b	b	a	a	a	a	b	b	a	a	a	a	a	a	b	a	a	b	b	b	a	a	a	b	a	a	a	a	a	a	b	b	b	b	a	b	a	b	b
Marker2504243	b	b	a	a	a	a	b	a	b	a	b	b	a	a	a	a	b	b	a	a	a	a	a	a	b	a	a	b	b	b	a	a	a	b	a	a	a	a	a	a	b	b	b	b	a	b	a	b	b
Marker2554045	b	b	a	a	a	a	b	a	b	a	b	b	a	a	a	a	b	b	a	a	a	a	a	a	b	a	a	b	b	b	a	a	a	b	a	a	a	a	a	a	b	b	b	b	a	b	a	b	b
Marker2531029	b	b	a	a	a	a	b	a	b	a	b	b	a	a	a	a	b	b	a	a	a	a	a	a	b	a	a	b	b	b	a	a	a	b	a	a	a	a	a	a	b	b	b	b	a	b	a	b	b
Marker2591705	b	b	a	a	a	a	b	a	b	a	b	b	a	a	a	a	b	b	a	a	a	a	a	a	b	a	a	b	b	b	a	a	a	b	a	a	a	a	a	a	b	b	b	b	a	b	a	b	b
Marker2541781	b	b	a	a	a	a	b	a	b	a	b	b	a	a	a	a	b	b	a	a	a	a	a	a	b	a	a	b	b	b	a	a	a	b	a	a	a	a	a	a	b	b	b	b	a	b	a	b	b
Marker2493704	b	b	a	a	a	a	b	a	b	a	b	b	a	a	a	a	b	b	a	a	a	a	a	a	b	a	a	b	b	b	a	a	a	b	a	a	a	a	a	a	b	b	b	b	a	b	a	b	b
Marker2553861	b	b	a	a	a	a	b	a	b	a	b	b	a	a	a	a	b	b	a	a	a	a	a	a	b	a	a	b	b	b	a	a	a	b	a	a	a	a	a	a	b	b	b	b	a	b	a	b	b
Marker2561693	b	b	a	a	a	a	b	a	b	a	b	b	a	a	a	a	b	b	a	a	a	a	a	a	b	a	a	b	b	b	a	a	a	b	a	a	a	a	a	a	b	b	b	b	a	b	a	b	b
Marker2492927	b	b	a	a	a	a	b	a	b	a	b	b	a	a	a	a	b	b	a	a	a	a	a	a	b	a	a	b	b	b	a	a	a	b	a	a	a	a	a	a	b	b	b	b	a	b	a	b	b
Marker2582622	b	b	a	a	a	a	b	a	b	a	b	b	a	a	a	a	b	b	a	a	a	a	a	a	b	a	a	b	b	b	a	a	a	b	a	a	a	a	a	a	b	b	b	b	a	b	a	b	b
Marker2527247	b	b	a	a	a	a	b	a	b	a	b	b	a	a	a	a	b	b	a	a	a	a	a	a	b	a	a	b	b	b	a	a	a	b	a	a	a	a	a	a	b	b	b	b	a	b	a	b	b
Marker2598051	b	b	a	a	a	a	b	a	b	a	b	b	a	a	a	a	b	b	a	a	a	a	a	a	b	a	a	b	b	b	a	a	a	b	a	a	a	a	a	a	b	b	b	b	a	b	a	b	b
Marker2521586	b	b	a	a	a	a	b	a	b	a	b	b	a	a	a	a	b	b	a	a	a	a	a	a	b	a	a	b	b	b	a	a	a	b	a	a	a	a	a	a	b	b	b	b	a	b	a	b	b
Marker2530877	b	b	a	a	a	a	b	a	b	a	b	b	a	a	a	a	b	b	a	a	a	a	a	a	b	a	a	b	b	b	a	a	a	b	a	a	a	a	a	a	b	b	b	b	a	b	a	b	b
Marker2576264	b	b	a	a	a	a	b	a	b	a	b	b	a	a	a	a	b	b	a	a	a	a	a	a	b	a	a	b	b	b	a	a	a	b	a	a	a	a	a	a	b	b	b	b	a	b	a	b	b
Marker2489788	b	b	a	a	a	a	b	a	b	a	b	b	a	a	a	a	b	b	a	a	a	a	a	a	b	a	a	b	b	b	a	a	a	b	a	a	a	a	a	a	b	b	b	b	a	b	a	b	b
Marker2499910	b	b	a	a	a	a	b	a	b	a	b	b	a	a	a	a	b	b	a	a	a	a	a	a	b	a	a	b	b	b	a	a	a	b	a	a	a	a	a	a	b	b	b	b	a	b	a	b	b
Marker2572827	b	b	a	a	a	a	b	a	b	a	b	b	a	a	a	a	b	b	a	a	a	a	a	a	b	a	a	b	b	b	a	a	a	b	a	a	a	a	a	a	b	b	b	b	a	b	a	b	b
Marker2479426	b	b	a	a	a	a	b	a	b	a	b	b	a	a	a	a	b	b	a	a	a	a	a	a	b	a	a	b	b	b	a	a	a	b	a	a	a	a	a	a	b	b	b	b	a	b	a	b	b
Marker2475837	b	b	a	a	a	a	b	a	b	a	b	b	a	a	a	a	b	b	a	a	a	a	a	a	b	a	a	b	b	b	a	a	a	b	a	a	a	a	a	a	b	b	b	b	a	b	a	b	b
Marker2572950	b	b	a	a	a	a	b	a	b	a	b	b	a	a	a	a	b	b	a	a	a	a	a	a	b	a	a	b	b	b	a	a	a	b	a	a	a	a	a	a	b	b	b	b	a	b	a	b	b
Marker2480941	b	b	a	a	a	a	b	a	b	a	b	b	a	a	a	a	b	b	a	a	a	a	a	a	b	a	a	b	b	b	a	a	a	b	a	a	a	a	a	a	b	b	b	b	a	b	a	b	b
Marker2476975	b	b	a	a	a	a	b	a	b	a	b	b	a	a	a	a	b	b	a	a	a	a	a	a	b	a	a	b	b	b	a	a	a	b	a	a	a	a	a	a	b	b	b	b	a	b	a	b	b
Marker2512083	b	b	a	a	a	a	b	a	b	a	b	b	a	a	a	a	b	b	a	a	a	a	a	a	b	a	a	b	b	b	a	a	a	b	a	a	a	a	a	a	b	b	b	b	a	b	a	b	b
Marker2485116	b	b	a	a	a	a	b	a	b	a	b	b	a	a	a	a	b	b	a	a	a	a	a	a	b	a	a	b	b	b	a	a	a	b	a	a	a	a	a	a	b	b	b	b	a	b	a	b	b
Marker2573527	b	b	a	a	a	a	b	a	b	a	b	b	a	a	a	a	b	b	a	a	a	a	a	a	b	a	a	b	b	b	a	a	a	b	a	a	a	a	a	a	b	b	b	b	a	b	a	b	b
Marker2572410	b	b	a	a	a	a	b	a	b	a	b	b	a	a	a	a	b	b	a	a	a	a	a	a	b	a	a	b	b	b	a	a	a	b	a	a	a	a	a	a	b	b	b	b	a	b	a	b	b
Marker2494751	b	b	a	a	a	a	b	a	b	a	b	b	a	a	a	a	b	b	a	a	a	a	a	a	b	a	a	b	b	b	a	a	a	b	a	a	a	a	a	a	b	b	b	b	a	b	a	b	b
Marker2485397	b	b	a	a	a	a	b	a	b	a	b	b	a	a	a	a	b	b	a	a	a	a	a	a	b	a	a	b	b	b	a	a	a	b	a	a	a	a	a	a	b	b	b	b	a	b	a	b	b
Marker2522108	b	b	a	a	a	a	b	a	b	a	b	b	a	a	a	a	b	b	a	a	a	a	a	a	b	a	a	b	b	b	a	a	a	b	a	a	a	a	a	a	b	b	b	b	a	b	a	b	b
Marker2512561	b	b	a	a	a	a	b	a	b	a	b	b	a	a	a	a	b	b	a	a	a	a	a	a	b	a	a	b	b	b	a	a	a	b	a	a	a	a	a	a	b	b	b	b	a	b	a	b	b
Marker2569721	b	b	a	a	a	a	b	a	b	a	b	b	a	a	a	a	b	b	a	a	a	a	a	a	b	a	a	b	b	b	a	a	a	b	a	a	a	a	a	a	b	b	b	b	a	b	a	b	b
Marker2483550	b	b	a	a	a	a	b	a	b	a	b	b	a	a	a	a	b	b	a	a	a	a	a	a	b	a	a	b	b	b	a	a	a	b	a	a	a	a	a	a	b	b	b	b	a	b	a	b	b
Marker2552544	b	b	a	a	a	a	b	a	b	a	b	b	a	a	a	a	b	b	a	a	a	a	a	a	b	a	a	b	b	b	a	a	a	b	a	a	a	a	a	a	b	b	b	b	a	b	a	b	b
Marker2490491	b	b	a	a	a	a	b	a	b	a	b	b	a	a	a	a	b	b	a	a	a	a	a	a	b	a	a	b	b	b	a	a	a	b	a	a	a	a	a	a	b	b	b	b	a	b	a	b	b
Marker2487899	b	b	a	a	a	b	b	a	b	a	b	b	a	a	a	a	b	b	a	a	a	a	a	a	b	a	a	b	b	b	a	a	a	b	a	a	a	a	a	a	b	b	b	b	a	b	a	b	b
Marker2527127	b	b	a	a	a	b	b	a	b	a	b	b	a	a	a	a	b	b	a	a	a	a	a	a	b	a	a	b	b	b	a	a	a	b	a	a	a	a	a	a	b	b	b	b	a	b	a	b	b
Marker2531119	b	b	a	a	a	b	b	a	b	a	b	b	a	a	a	a	b	b	a	a	a	a	a	a	b	a	a	b	b	b	a	a	a	b	a	a	a	a	a	a	b	b	b	b	a	b	a	b	b
Marker2556534	b	b	a	a	a	b	b	a	b	a	b	b	a	a	a	a	b	b	a	a	a	a	a	a	b	a	a	b	b	b	a	a	a	b	a	a	a	a	a	a	b	b	b	b	a	b	a	b	b
Marker2557429	b	b	a	a	a	b	b	a	b	a	b	b	a	a	a	a	b	b	a	a	a	a	a	a	b	a	a	b	b	b	a	a	a	b	a	a	a	a	a	a	b	b	b	b	a	b	a	b	b
Marker2571819	b	b	a	a	a	b	b	a	b	a	b	b	a	a	a	a	b	b	a	a	a	a	a	a	b	a	a	b	b	b	a	a	a	b	a	a	a	a	a	a	b	b	b	b	a	b	a	b	b
Marker2503940	b	b	a	a	a	b	b	a	b	a	b	b	a	a	a	a	b	b	a	a	a	a	a	a	b	a	a	b	b	b	a	a	a	b	a	a	a	a	a	a	a	b	b	b	a	b	a	b	b
Marker2559307	b	b	a	a	a	b	b	a	b	a	b	b	a	a	a	a	b	b	a	a	a	a	a	a	b	a	a	b	b	b	a	a	a	b	a	a	a	a	a	a	a	b	b	b	a	b	a	b	b
Marker2501505	b	b	a	a	a	b	b	a	b	a	b	b	a	a	a	a	b	b	a	a	a	a	a	a	b	a	a	b	b	b	a	a	a	b	a	a	a	a	a	a	a	b	b	b	a	b	a	b	b
Marker2585852	b	b	a	a	a	b	b	a	b	a	b	b	a	a	a	a	b	b	a	a	a	a	a	a	b	a	a	b	b	b	a	a	a	b	a	a	a	a	a	a	a	b	b	b	a	b	a	b	b
Marker2499314	b	b	a	a	a	b	b	a	b	a	b	b	a	a	a	a	b	b	a	a	a	a	a	a	b	a	a	b	b	b	a	a	a	b	a	a	a	a	a	a	a	b	b	b	a	b	a	b	b
Marker2509745	b	b	a	a	a	b	b	a	b	a	b	b	a	a	a	a	b	b	a	a	a	a	a	a	b	a	a	b	b	b	a	a	a	b	a	a	a	a	a	a	a	b	b	b	a	b	a	b	b
Marker2532395	b	b	a	a	a	b	b	a	b	a	b	b	a	a	a	a	b	b	a	a	a	a	a	a	b	a	a	b	b	b	a	a	a	b	a	a	a	a	a	a	a	b	b	b	a	b	a	b	b
Marker2510583	b	b	a	a	a	b	b	a	b	a	b	b	a	a	a	a	b	b	a	a	a	a	a	a	b	a	a	b	b	b	a	a	a	b	a	a	a	a	a	a	a	b	b	b	a	b	a	b	b
Marker2525213	b	b	a	a	a	a	b	a	b	a	b	b	a	a	a	a	b	b	a	a	a	a	a	a	b	a	a	b	b	b	a	a	a	b	a	a	a	a	a	a	a	b	b	b	a	b	a	b	b
Marker2565066	b	b	a	a	a	a	b	a	b	a	b	b	a	a	a	a	b	b	a	a	a	a	a	a	b	a	a	b	b	b	a	a	a	b	a	a	a	a	a	a	a	b	b	b	a	b	a	b	b
Marker2497254	b	b	a	a	a	a	b	a	b	a	b	b	a	a	a	a	b	b	a	a	a	a	a	a	b	a	a	b	b	b	a	a	a	b	a	a	a	a	a	a	a	b	b	b	a	b	a	b	b
Marker2485443	b	b	a	a	a	a	b	a	b	a	b	b	a	a	a	a	b	b	a	a	a	a	a	a	b	a	a	b	b	b	a	a	a	b	a	a	a	a	a	a	a	b	b	b	a	b	a	b	b
Marker2590807	b	b	a	a	a	a	b	a	b	a	b	b	a	a	a	a	b	b	a	a	a	a	a	a	b	a	a	b	b	b	a	a	a	b	a	a	a	a	a	a	a	b	b	b	a	b	a	b	b
Marker2490102	b	b	a	a	a	a	b	a	b	a	b	b	a	a	a	a	b	b	a	a	a	a	a	a	b	a	a	b	b	b	a	a	a	b	a	a	a	a	a	a	b	b	b	b	a	b	a	b	b
Marker2508530	b	b	a	a	a	a	b	a	b	a	b	b	a	a	a	a	b	b	a	a	a	a	a	a	b	a	a	b	b	b	a	a	a	b	a	a	a	a	a	a	b	b	b	b	a	b	a	b	b
Marker2575018	b	b	a	a	a	a	b	a	b	a	b	b	a	b	a	a	b	b	a	a	a	a	a	a	b	a	a	b	b	b	a	a	a	b	a	a	a	a	a	a	b	b	b	b	a	b	a	b	a
Marker2594554	b	b	a	a	a	a	b	a	b	a	b	b	a	b	a	a	b	b	a	a	a	a	a	a	b	a	a	b	b	b	a	a	a	b	a	a	a	a	a	a	a	b	b	a	a	b	a	b	a
Marker2559288	b	b	a	a	a	a	b	a	b	a	b	b	a	b	a	a	b	b	a	a	a	a	a	a	b	a	b	b	b	b	a	a	a	b	a	a	a	a	a	a	a	b	b	a	a	b	a	b	a
Marker2483177	b	b	a	a	a	a	a	a	b	a	b	b	a	b	a	a	b	b	a	a	a	a	a	a	b	a	b	b	b	b	a	a	a	b	a	a	a	a	a	a	b	b	b	a	a	b	a	b	a
Marker2535436	b	b	a	a	a	a	a	a	b	a	b	b	a	b	a	a	b	b	a	a	a	a	a	a	b	a	b	b	b	b	a	a	a	b	a	a	a	a	a	a	b	b	b	a	a	b	a	b	a
Marker2477121	b	b	a	a	a	a	a	a	b	a	b	b	a	b	a	a	b	b	a	a	a	a	a	a	b	a	b	b	b	b	a	a	a	b	a	a	a	a	a	a	b	b	b	a	a	b	a	b	a
Marker2557477	b	b	a	a	a	a	a	a	b	a	b	b	a	b	a	a	b	b	a	a	a	a	a	a	b	a	b	b	b	b	a	a	a	b	a	a	a	a	a	a	b	b	b	a	a	b	a	b	a
Marker2480251	b	b	a	a	a	a	a	a	b	a	b	b	a	b	a	-	b	b	a	a	a	a	a	a	b	a	b	b	b	b	a	a	a	b	a	a	a	a	a	a	b	b	b	a	a	b	a	b	a
Marker2502225	b	b	a	a	a	a	a	a	b	a	b	b	a	b	a	b	b	b	a	a	a	a	a	a	b	a	b	b	b	b	a	a	a	b	a	a	a	a	a	a	b	b	b	a	a	b	a	b	a
Marker2533725	b	b	a	a	a	a	a	a	b	a	b	b	a	b	a	b	b	b	a	a	a	a	a	a	b	a	b	b	b	b	a	a	a	b	a	a	a	a	a	a	b	b	b	a	a	b	a	b	a
Marker2534212	b	b	a	a	a	a	a	a	a	a	b	a	a	b	a	b	b	b	a	a	a	a	a	a	b	a	b	b	b	b	a	a	a	b	a	a	a	a	a	a	b	b	b	a	a	b	a	b	a
Marker2532034	b	b	a	a	a	a	a	a	a	a	b	a	a	b	a	b	b	b	a	a	a	a	a	a	b	a	b	b	b	b	a	a	a	b	a	a	a	a	a	a	b	b	b	a	a	b	a	b	a
Marker2520936	b	b	a	a	a	a	a	a	a	a	b	a	a	b	a	b	b	b	a	a	a	a	a	a	b	a	b	b	b	b	a	a	a	b	a	a	a	a	a	a	b	b	b	b	a	b	a	b	a
Marker2536943	b	b	a	a	a	a	a	a	a	a	b	a	a	b	a	b	b	b	a	a	a	a	a	a	b	a	b	b	b	b	a	a	a	b	a	a	a	a	a	a	b	b	b	b	a	b	a	b	a
Marker2548934	b	b	a	a	a	a	a	a	a	a	b	a	a	b	a	b	b	b	a	a	a	a	a	a	b	a	b	b	b	b	a	a	a	b	a	a	a	a	a	a	b	b	b	b	a	b	a	b	a
Marker2555096	b	b	a	a	a	a	a	a	a	a	b	a	a	b	a	b	b	b	a	a	a	a	a	a	b	a	b	b	b	b	a	a	a	b	a	a	a	a	a	a	b	b	b	b	a	b	a	b	a
Marker2530411	b	b	a	a	a	a	a	a	a	a	b	a	a	b	a	b	b	b	a	a	a	a	a	a	b	a	b	b	b	b	a	a	a	b	a	a	a	a	a	a	b	b	b	b	a	b	a	b	a
Marker2502305	b	b	a	a	a	a	a	a	a	a	b	a	a	b	a	b	b	b	a	a	a	a	a	a	b	a	b	b	b	b	a	a	a	b	a	a	a	a	a	a	b	b	b	b	a	b	a	b	a
Marker2564152	b	b	a	a	a	a	a	a	a	a	b	a	a	b	a	b	b	b	a	a	a	a	a	a	b	a	b	b	b	b	a	a	a	b	a	a	a	a	a	a	b	b	a	b	a	b	a	b	a
Marker2476017	b	b	b	a	a	a	a	a	a	a	b	a	a	b	a	b	b	b	a	a	a	a	a	a	b	a	b	b	b	b	a	a	a	b	a	a	a	a	a	a	b	b	a	b	a	b	a	b	a
Marker2530356	b	b	b	a	a	a	a	a	a	a	b	a	a	b	a	b	b	b	a	a	a	a	a	a	b	a	b	b	b	b	a	a	a	b	a	a	a	a	a	a	b	b	a	b	a	b	a	b	a
Marker2475150	b	b	b	a	a	a	a	a	a	a	b	a	a	b	a	b	b	b	a	a	a	a	a	a	b	a	b	b	b	b	a	a	a	b	a	a	a	a	a	a	b	a	a	b	a	b	a	b	a
Marker2504228	b	b	b	a	a	a	a	a	a	a	b	a	a	b	a	b	b	b	a	a	a	a	a	a	b	a	b	b	b	b	a	a	a	b	a	a	a	a	a	a	b	a	a	b	a	b	a	b	a
Marker2569744	b	b	b	a	a	a	a	a	a	a	b	a	a	b	a	b	b	b	a	a	a	a	a	a	b	a	b	b	b	b	a	a	a	b	a	a	a	a	a	a	b	a	a	b	b	b	a	b	a
Marker2540197	b	b	b	a	a	a	a	a	a	a	b	a	a	b	a	b	b	b	a	-	a	a	a	a	b	a	b	b	b	b	a	a	a	b	a	a	a	a	a	a	b	a	a	b	b	b	a	b	a
Marker2476021	a	b	b	a	a	a	a	a	a	a	b	a	a	b	a	b	b	b	a	b	a	a	a	a	b	a	b	b	b	b	a	a	a	a	a	a	a	a	a	a	b	a	b	b	b	b	a	b	a
Marker2484933	a	b	b	a	a	a	a	a	a	a	b	a	a	b	a	b	b	b	a	b	a	a	a	a	b	a	b	b	b	b	a	a	a	a	a	a	a	a	a	a	b	a	b	b	b	b	a	b	a
Marker2490897	a	b	b	a	a	a	a	a	a	a	b	a	a	b	a	b	b	b	b	b	a	a	a	a	b	a	b	b	b	b	b	a	a	a	a	a	a	a	a	a	b	a	b	b	b	b	a	b	a
Marker2532661	a	b	a	a	a	a	a	a	a	a	b	a	a	b	a	b	b	b	b	b	a	a	a	a	b	a	b	b	b	b	b	b	a	a	a	a	a	a	a	a	b	a	b	b	b	b	a	b	a
Marker2577760	a	b	a	a	a	a	a	a	a	a	b	a	a	b	a	b	b	b	b	b	a	a	a	a	b	a	b	b	b	b	b	b	a	a	a	a	a	a	a	a	b	a	b	b	b	b	a	b	a
Marker2502517	a	b	a	a	a	a	a	a	a	a	b	a	a	b	a	b	b	b	b	b	a	a	a	a	b	a	b	b	b	b	b	b	a	a	a	a	a	a	a	a	b	a	b	b	b	b	a	b	a
Marker2480490	a	b	a	a	a	a	a	a	a	a	-	a	a	b	a	b	b	b	b	b	a	a	a	a	b	a	b	b	b	b	b	b	a	a	a	a	a	a	a	a	b	a	b	b	b	b	a	b	a
Marker2558488	a	b	a	a	a	a	a	a	a	a	a	a	a	b	a	b	b	b	b	b	a	a	a	a	b	a	b	b	b	b	b	b	a	a	a	a	a	a	a	a	b	a	b	b	b	b	a	b	a
Marker2587900	a	b	a	a	a	a	a	a	a	a	a	a	a	b	a	b	b	b	b	b	a	a	a	a	b	a	b	b	b	b	b	b	a	a	a	a	a	a	a	a	b	a	b	b	b	b	a	b	a
Marker2545561	a	b	a	a	a	a	a	a	a	a	a	a	a	b	a	b	b	b	b	b	a	a	a	a	b	a	b	b	b	b	b	b	a	a	a	a	a	a	a	a	b	a	b	b	b	b	a	b	a
Marker2526160	a	b	a	a	a	a	a	a	a	a	a	a	a	b	a	b	b	b	b	b	a	a	a	a	b	a	b	b	b	b	b	b	a	a	a	a	a	a	a	a	b	a	b	b	b	b	a	b	a
Marker2532238	a	b	a	a	a	a	a	a	a	a	a	a	a	b	a	b	b	b	b	b	a	a	a	a	b	a	b	b	b	b	b	b	a	a	a	a	a	a	a	a	b	a	b	b	b	b	a	b	a
Marker2481290	a	b	a	a	a	a	a	a	a	a	a	a	a	b	a	b	b	b	b	b	a	a	a	a	b	a	b	b	b	b	b	b	a	a	a	a	a	a	a	a	b	a	b	b	b	b	a	b	a
Marker2536368	a	b	a	a	a	a	a	a	a	a	a	a	a	b	a	b	b	b	b	b	a	a	a	a	b	a	b	b	b	b	b	b	a	a	a	a	a	a	a	a	b	a	b	b	b	b	a	b	a
Marker2556577	a	b	a	a	a	a	a	a	a	a	a	a	a	b	a	b	b	b	b	b	a	a	a	a	b	a	b	b	b	b	b	b	a	a	a	a	a	a	a	a	b	a	b	b	b	b	a	b	a
Marker2528361	a	b	a	a	a	a	a	a	a	a	a	a	a	b	a	b	b	b	b	b	a	a	a	a	b	a	b	b	b	b	b	b	a	a	a	a	a	a	a	a	b	a	b	b	b	b	-	b	a
Marker2563637	a	b	a	a	a	a	a	a	a	a	a	a	a	b	a	b	b	a	b	b	a	a	a	a	b	a	b	b	b	b	b	b	a	a	a	b	a	a	a	a	b	a	b	b	b	b	b	b	a
Marker2501382	a	b	a	a	a	a	a	a	a	a	a	a	a	b	a	b	a	a	b	b	a	a	a	a	b	a	b	b	b	a	b	a	a	a	a	b	a	a	a	a	b	a	b	b	b	b	b	b	a
Marker2566429	a	b	a	a	a	a	a	b	b	a	a	a	a	b	a	b	a	a	b	b	a	a	a	b	b	a	b	b	b	a	b	a	a	a	a	b	a	a	a	a	b	a	b	b	b	b	b	b	a
Marker2507130	a	b	a	a	a	a	a	b	b	a	a	a	a	b	a	b	a	a	b	b	a	a	a	b	b	a	b	b	b	a	b	a	a	a	a	b	a	a	a	a	b	a	b	b	b	b	b	b	a
Marker2524164	a	b	a	b	a	a	a	b	b	a	a	a	a	b	a	b	a	a	b	b	a	a	a	b	b	a	b	b	b	a	b	a	a	a	a	b	a	a	a	a	b	a	b	b	b	b	b	b	a
Marker2485988	a	b	a	b	a	a	a	b	b	a	a	a	a	b	a	b	a	a	b	b	b	a	a	b	b	a	b	b	b	a	b	a	b	a	a	b	a	a	b	a	b	a	a	b	b	b	b	b	a
Marker2524720	a	b	a	b	a	a	a	b	b	a	a	a	a	b	a	b	a	a	b	b	b	a	a	b	b	a	b	b	b	a	b	a	b	a	a	b	a	a	b	a	b	a	a	b	b	b	b	b	a
Marker2555405	a	a	a	b	a	a	a	b	b	a	a	a	b	b	a	b	a	a	b	b	b	a	a	b	b	a	a	b	b	a	b	a	b	a	a	b	a	a	b	a	b	a	a	b	b	b	b	b	a
Marker2677687	b	b	b	b	a	a	b	a	a	b	a	b	b	b	b	b	b	b	a	a	b	b	b	b	a	b	a	b	a	a	b	b	b	b	a	b	a	b	a	b	b	b	a	b	a	b	b	a	a
Marker2684141	b	b	b	b	a	a	b	a	a	b	a	b	b	a	b	b	b	b	a	a	b	b	b	b	a	b	a	b	a	a	b	b	b	b	a	b	a	b	a	b	b	b	a	b	a	b	b	a	a
Marker2728565	b	b	b	b	a	a	b	a	b	b	a	b	b	a	b	b	b	b	a	a	b	a	b	b	a	b	a	b	b	a	b	b	a	b	a	b	a	b	a	b	b	b	a	b	a	b	b	a	a
Marker2665349	b	b	b	b	a	a	b	a	b	b	a	a	b	a	b	a	b	b	a	b	b	a	a	b	a	b	a	b	b	a	b	a	a	b	a	b	a	b	a	b	b	b	a	b	a	b	b	b	a
Marker2676172	b	b	b	b	a	a	b	a	b	b	a	a	b	b	b	a	b	b	a	a	b	a	a	b	a	b	a	b	b	a	b	a	a	b	a	b	a	b	a	b	b	b	a	b	a	b	b	b	a
Marker2672984	b	b	b	b	a	a	b	a	b	b	a	a	b	b	b	a	b	b	a	b	b	a	a	b	a	b	a	b	b	a	b	a	a	b	a	b	a	b	a	b	b	b	a	b	a	b	b	b	a
Marker2669193	b	b	b	b	a	a	b	a	b	b	a	a	b	b	b	a	b	b	a	b	b	a	a	b	a	b	a	b	b	a	a	a	a	b	a	b	a	b	a	b	b	b	a	b	a	b	b	b	a
Marker2713977	b	b	b	b	a	a	b	a	b	b	a	a	b	b	b	a	b	b	a	b	b	a	a	b	a	b	a	b	b	a	a	a	a	b	a	b	a	b	a	b	b	b	a	b	a	b	b	b	a
Marker2610882	b	b	b	b	a	a	b	a	b	b	a	a	b	b	b	a	b	b	a	b	b	a	a	b	a	b	a	b	b	a	a	a	a	b	a	b	a	b	a	b	b	b	a	b	a	b	b	b	a
Marker2684250	b	b	b	b	a	b	b	a	b	b	a	a	b	b	b	a	b	b	a	b	b	a	a	b	a	b	a	b	a	a	a	a	a	b	a	b	a	b	a	b	b	b	a	b	a	b	b	b	a
Marker2647083	b	b	b	b	a	b	b	a	b	b	a	a	b	b	b	a	b	b	a	b	b	a	a	b	a	b	a	a	a	a	a	a	a	b	a	b	a	b	a	b	b	b	a	a	-	b	b	b	a
Marker2639759	a	b	b	b	a	b	b	a	b	b	a	a	b	b	b	a	b	b	a	b	a	a	a	b	a	b	b	a	a	a	a	a	a	b	a	b	b	b	a	b	b	b	a	b	b	b	b	b	a
Marker2688646	a	b	b	b	a	b	b	a	b	b	a	a	b	b	b	a	a	b	a	b	a	a	a	b	a	b	b	a	a	a	a	a	a	b	a	b	b	b	a	b	b	b	a	a	b	b	b	b	a
Marker2663249	a	b	b	b	a	b	b	a	b	b	a	a	b	b	b	a	a	b	a	b	a	a	a	b	a	b	b	a	a	a	a	a	a	b	a	b	b	b	a	b	b	b	a	a	b	b	b	b	a
Marker2706465	b	b	b	b	a	b	b	a	b	b	a	a	b	b	b	a	a	b	a	b	a	a	a	b	a	b	b	a	a	a	a	a	a	b	a	b	b	b	a	b	b	b	a	a	b	b	b	b	a
Marker2602221	a	b	b	b	a	b	b	a	b	b	a	a	b	b	b	a	a	b	a	b	a	a	a	b	a	b	b	a	a	a	a	a	a	b	a	b	b	b	a	b	b	b	a	a	b	b	b	b	a
Marker2728799	a	b	b	b	a	b	b	a	b	b	a	a	b	b	b	a	a	b	a	b	a	a	a	b	a	b	b	a	a	a	a	a	a	b	a	b	b	b	a	b	b	b	a	a	b	b	b	b	a
Marker2688948	a	b	b	b	a	b	b	a	b	b	a	a	b	b	b	a	a	b	a	b	a	a	a	b	a	b	b	a	a	a	a	a	a	b	a	b	b	b	a	b	b	b	a	a	b	b	b	b	a
Marker2718143	a	b	b	b	a	b	b	a	b	b	a	a	b	b	b	a	a	b	a	b	a	a	a	b	a	b	b	a	a	a	a	a	a	b	a	b	b	b	a	b	b	b	a	b	b	b	b	b	a
Marker2710139	a	b	b	b	a	b	b	a	b	b	a	a	b	b	b	a	a	b	a	b	a	a	a	b	a	b	b	a	a	a	a	a	a	b	a	b	b	b	a	b	b	b	a	b	b	b	b	b	a
Marker2685808	a	b	b	b	a	b	b	a	b	b	a	a	b	b	b	a	a	b	b	b	a	a	a	b	a	b	b	a	a	a	a	a	a	b	a	b	b	a	a	b	b	a	a	b	b	b	b	b	a
Marker2679892	a	b	b	b	a	b	b	a	b	b	a	b	b	b	b	a	a	b	b	b	a	a	a	b	a	b	b	a	a	a	a	a	a	b	a	b	b	a	a	b	b	a	a	b	b	b	b	b	a
Marker2617495	a	b	b	b	a	b	b	b	b	b	a	b	b	b	b	a	a	b	b	b	a	a	a	b	a	b	b	a	a	a	a	a	a	b	a	b	b	a	a	b	b	a	a	b	b	b	b	b	a
Marker2634513	a	b	b	b	a	b	b	b	b	b	a	b	b	b	b	a	a	b	b	b	a	a	a	b	a	b	b	a	a	a	a	a	a	b	a	b	b	a	a	b	b	a	a	b	b	b	b	b	a
Marker2681348	a	b	b	b	a	b	b	b	b	b	a	b	b	b	b	a	a	b	b	b	a	a	a	b	a	b	b	a	a	a	a	a	a	b	a	b	b	a	a	b	b	a	a	b	b	b	b	b	a
Marker2709412	a	b	b	b	a	b	b	b	b	b	a	b	b	b	b	a	a	b	b	b	a	a	a	b	a	b	b	a	a	a	a	a	a	b	a	b	b	a	a	b	b	a	a	b	b	b	b	b	a
Marker2616246	a	b	b	b	a	b	b	b	b	b	a	b	b	b	b	a	a	b	b	b	a	a	a	b	a	b	b	a	a	a	a	a	a	b	a	b	b	a	a	b	b	a	a	b	b	b	b	b	a
Marker2640778	a	b	b	b	a	b	b	b	b	b	a	b	b	b	b	a	a	b	b	b	a	a	a	b	a	b	b	a	a	a	a	a	a	b	a	b	b	a	a	b	b	a	a	b	b	b	b	b	a
Marker2629299	a	b	b	b	a	b	b	b	b	b	a	b	b	b	b	a	a	b	b	b	a	a	a	b	a	b	b	a	a	a	a	a	a	b	a	b	b	a	a	b	b	a	a	b	b	b	b	b	a
Marker2723829	a	b	b	b	a	b	b	b	b	b	a	b	b	b	b	a	a	b	b	b	a	a	a	b	a	a	b	a	a	a	a	a	a	b	a	b	a	a	a	b	b	a	a	b	a	b	b	b	a
Marker2683156	a	b	b	b	a	b	b	b	b	b	a	b	b	b	b	a	a	b	b	a	a	a	a	b	a	a	b	a	a	a	a	a	a	b	a	b	a	a	a	b	b	a	a	b	a	a	b	b	a
Marker2702836	a	b	b	b	a	b	b	b	b	b	a	b	b	b	b	a	a	b	b	a	a	a	a	b	a	a	b	a	a	a	a	a	a	b	a	b	a	a	a	b	b	a	a	a	a	a	b	b	a
Marker2621869	a	b	b	b	a	b	b	b	b	b	a	b	b	b	b	a	a	b	b	a	a	a	a	b	a	a	b	a	a	a	a	a	a	b	a	b	a	a	a	b	b	a	a	a	a	a	b	b	a
Marker2627086	a	b	b	b	a	b	b	b	b	b	a	b	b	b	b	a	a	b	b	a	a	a	a	b	a	a	b	a	a	a	a	a	a	b	a	b	a	a	b	b	b	a	a	a	a	a	b	b	a
Marker2624661	a	b	b	b	a	b	b	b	b	b	a	b	b	b	b	a	a	b	b	a	a	a	a	b	a	a	b	a	a	a	a	a	a	b	a	b	a	a	b	b	b	a	a	a	a	a	b	b	a
Marker2699814	a	b	b	b	a	b	b	b	b	b	a	b	b	b	b	a	a	b	b	a	a	a	a	b	a	a	b	a	a	a	a	a	a	b	a	b	a	a	b	b	b	a	a	a	a	a	b	b	a
Marker2727954	a	b	b	b	a	b	b	b	b	b	a	b	b	b	b	a	a	b	b	a	a	a	a	b	a	a	b	a	a	a	a	a	a	b	a	b	a	a	b	b	b	a	a	a	a	a	b	b	a
Marker2629242	a	b	b	b	a	b	b	b	b	b	a	b	b	b	b	a	a	b	b	a	a	a	a	b	a	a	b	a	a	a	a	a	a	b	a	b	a	a	b	b	b	a	a	a	a	a	b	b	a
Marker2646525	a	b	b	b	a	b	b	b	b	b	a	b	b	b	b	a	a	b	b	a	a	a	a	b	a	a	b	a	a	a	a	a	a	b	a	b	a	a	b	b	b	a	a	a	a	a	b	b	a
Marker2666656	a	b	b	b	a	b	b	b	b	b	a	b	b	b	b	a	a	b	b	a	a	a	a	b	a	a	b	a	a	a	a	a	a	b	a	b	a	a	-	b	b	a	a	a	a	a	b	b	a
Marker2661689	a	b	b	b	a	b	b	b	b	b	a	b	b	b	b	a	a	b	b	a	a	a	a	b	a	a	b	a	a	a	a	a	a	b	a	b	a	a	b	b	b	a	a	b	a	a	b	b	a
Marker2716369	a	b	b	b	a	a	b	b	b	b	a	b	b	b	b	a	a	b	b	a	a	a	a	b	a	a	b	a	a	a	a	a	a	b	a	b	a	a	b	b	b	a	a	a	a	a	b	b	a
Marker2698310	a	b	b	b	a	a	b	b	b	b	a	b	b	b	b	a	a	b	b	a	a	a	a	b	a	a	b	a	a	a	a	a	a	b	a	b	a	a	b	b	b	a	a	a	a	a	b	b	a
Marker2692241	a	b	b	b	a	a	b	b	b	b	a	b	b	b	b	a	a	b	b	a	a	a	a	b	a	a	b	a	a	a	a	a	a	b	a	b	a	a	b	b	b	a	a	a	a	a	b	b	a
Marker2725370	a	b	b	b	a	a	b	b	b	b	a	b	b	b	b	a	a	b	b	a	a	a	a	b	a	a	b	a	a	a	a	a	a	b	a	b	a	a	b	b	b	a	a	a	a	a	b	b	a
Marker2648827	a	b	b	b	a	a	b	b	b	b	a	b	b	b	b	a	a	b	b	a	a	a	a	b	a	a	b	a	a	a	a	a	a	b	a	b	a	a	b	b	b	a	a	b	a	a	b	b	a
Marker2661345	a	b	b	b	a	a	b	b	b	b	a	b	b	b	b	a	a	b	b	a	a	a	a	b	a	a	b	a	a	a	a	a	a	b	a	b	a	a	b	b	b	a	a	b	a	b	b	b	a
Marker2697937	a	b	b	b	a	a	b	b	b	b	a	b	b	b	b	a	a	b	b	a	a	a	a	b	a	a	b	a	a	a	a	a	a	b	a	b	a	a	b	b	b	a	a	b	a	b	b	b	a
Marker2690175	a	b	b	b	a	a	b	b	b	b	a	b	b	b	b	a	a	b	b	a	b	b	b	b	a	a	b	a	a	a	a	a	a	b	a	b	a	a	b	b	b	a	a	b	a	b	b	b	a
Marker2624911	a	b	b	b	a	a	b	b	b	b	a	b	b	b	b	a	a	b	b	a	b	b	b	b	a	a	b	a	a	a	a	a	a	b	a	b	a	a	b	b	b	a	a	b	a	b	b	b	a
Marker2710215	a	b	b	b	a	a	b	b	b	b	a	b	b	b	b	a	a	b	a	a	b	b	b	b	a	a	b	a	a	a	a	a	a	b	a	a	a	a	b	b	a	a	a	b	a	b	a	b	a
Marker2697482	a	b	b	b	a	a	b	b	b	b	a	b	b	b	b	a	a	b	a	a	b	b	b	b	a	a	b	a	a	a	a	a	a	b	a	a	a	a	b	b	a	a	a	b	a	b	a	b	a
Marker2720039	a	b	b	b	a	a	b	b	b	b	a	b	b	b	b	a	a	b	a	a	b	b	b	b	a	a	b	a	a	a	a	a	a	b	a	a	a	a	b	b	a	a	a	b	a	b	a	b	a
Marker2652402	a	b	b	b	a	a	b	b	b	b	a	b	b	b	b	a	a	b	a	a	b	b	b	b	a	a	b	a	a	a	a	a	a	b	a	a	a	a	b	b	a	a	a	b	a	b	a	b	a
Marker2622706	a	b	b	b	a	a	b	b	b	b	a	b	b	b	b	a	a	b	a	a	b	b	b	b	a	a	b	a	a	a	a	a	a	b	a	a	a	a	b	b	a	a	a	b	a	b	a	b	a
Marker2687998	a	b	b	b	a	a	b	b	b	b	a	b	b	b	b	a	a	b	a	a	b	b	b	b	a	a	b	a	a	a	a	a	a	b	a	a	a	a	b	b	a	a	a	b	a	b	a	b	a
Marker2609767	a	b	b	b	a	a	b	b	b	a	a	b	b	b	b	a	a	b	a	a	b	a	a	b	a	a	b	a	a	a	a	a	a	b	a	a	a	a	b	b	a	a	a	b	a	b	a	b	a
Marker2635746	a	b	b	b	a	a	b	b	b	a	a	b	b	b	b	a	a	b	a	a	b	a	a	b	a	a	b	a	a	a	a	a	a	b	a	a	a	a	b	b	a	a	a	b	a	b	a	b	a
Marker2671224	a	b	b	b	a	a	b	b	b	a	a	b	b	b	b	a	a	b	a	a	b	a	a	b	a	a	b	a	a	a	a	a	a	b	a	a	a	a	b	a	a	a	a	b	a	b	a	b	a
Marker2715861	a	b	b	b	a	a	b	b	b	a	a	b	b	b	b	a	a	b	a	a	b	a	a	b	a	a	b	a	a	a	a	a	a	b	a	a	a	a	b	a	a	a	a	b	a	b	a	b	a
Marker2654074	a	b	b	b	a	a	b	b	b	a	a	b	b	b	b	a	a	b	a	a	b	a	a	b	a	a	b	a	a	a	a	a	a	b	a	a	a	a	b	a	a	a	a	b	a	b	a	b	a
Marker2645337	a	b	b	b	a	a	b	b	b	a	a	b	b	b	b	a	a	b	a	a	b	a	a	b	a	a	b	a	a	a	a	a	b	b	a	a	a	a	b	a	a	a	a	b	a	b	a	b	a
Marker2633370	a	b	b	b	a	a	b	b	b	a	a	b	b	a	b	a	a	b	a	a	b	a	a	b	a	a	b	a	a	a	a	a	b	b	a	a	a	a	b	a	a	a	a	b	a	b	a	b	a
Marker2726994	a	b	b	b	a	a	b	b	b	a	a	b	b	a	b	a	a	b	a	a	b	a	a	a	a	a	b	a	a	a	a	a	b	b	a	a	a	a	b	a	a	a	a	b	a	b	a	b	a
Marker2656708	a	b	b	b	a	a	b	b	b	a	a	b	b	b	b	a	a	b	a	a	b	a	a	a	a	a	b	a	a	a	a	a	b	b	a	a	a	a	b	a	a	a	a	b	a	b	a	b	a
Marker2687774	a	b	b	b	a	a	b	b	b	a	a	b	b	b	b	a	a	b	a	a	b	a	a	a	a	a	b	a	a	a	a	a	b	b	a	a	a	a	b	a	a	a	a	b	a	b	a	b	a
Marker2600882	a	b	b	b	a	a	b	b	b	a	a	b	b	-	b	a	a	b	a	a	b	a	a	a	a	a	b	a	a	a	a	a	b	b	a	a	a	a	b	a	a	a	a	b	a	b	a	b	a
Marker2683287	a	b	b	b	a	a	b	b	b	a	a	b	b	b	b	a	a	b	a	a	b	a	a	a	a	a	b	a	a	a	a	a	b	b	a	a	a	a	b	a	a	a	a	b	a	b	a	b	a
Marker2687922	a	b	b	b	a	a	b	b	b	a	a	b	b	b	b	a	a	b	a	a	b	a	a	a	a	a	b	a	a	a	a	a	b	b	a	a	a	a	b	a	a	a	a	b	a	b	a	b	a
Marker2667030	a	b	b	b	a	a	b	b	b	a	a	b	b	b	b	a	a	b	a	a	b	a	a	a	a	a	b	a	a	a	a	a	b	b	a	a	a	a	b	a	a	a	a	b	a	b	a	b	a
Marker2644774	a	b	b	b	a	a	b	b	b	a	a	b	b	b	b	a	a	b	a	a	b	a	a	a	a	a	b	a	a	a	a	a	b	b	a	a	a	b	b	a	a	b	a	b	a	b	a	b	a
Marker2680226	a	b	b	b	a	a	b	b	b	a	a	b	b	b	b	a	a	b	a	a	b	a	a	a	a	a	b	a	a	a	a	a	b	b	a	a	a	b	b	a	a	b	a	b	a	b	a	b	a
Marker2631340	a	b	b	b	a	a	b	b	b	a	a	b	b	b	b	a	a	b	a	a	b	a	a	a	a	a	b	a	a	a	a	a	b	b	a	a	a	b	b	a	a	b	a	b	a	b	a	b	a
Marker2651744	a	b	b	b	a	a	b	b	b	a	a	b	b	a	b	a	a	b	a	a	b	a	a	a	a	a	b	a	a	a	a	a	b	b	a	a	a	b	b	a	a	b	a	b	a	b	a	b	a
Marker2608151	a	b	b	b	b	a	b	b	b	a	a	b	b	a	b	a	a	b	a	a	b	a	a	a	a	a	b	a	a	a	a	a	b	b	a	a	b	b	b	a	a	b	a	b	a	b	a	b	b
Marker2706752	b	b	b	b	b	a	b	b	b	a	a	b	a	a	b	a	a	b	a	a	b	a	a	b	a	b	b	a	b	a	a	a	b	b	a	a	b	b	b	a	a	b	b	b	a	b	a	a	b
Marker2645532	b	b	b	a	b	a	b	b	b	b	a	b	a	a	b	a	a	b	a	a	b	a	a	b	a	b	b	a	b	a	a	a	b	b	a	a	b	b	b	b	a	a	b	b	a	b	a	a	b
Marker2601775	b	b	b	a	b	a	b	b	b	b	a	b	a	a	b	b	a	b	a	b	b	a	a	b	a	b	b	a	b	a	a	a	b	b	a	a	b	b	b	b	a	a	b	b	a	b	a	a	b
Marker2715797	b	b	b	a	b	a	b	b	b	b	a	b	a	a	b	b	a	b	a	b	b	a	a	b	a	b	b	a	b	a	a	a	b	b	a	a	b	b	b	b	a	a	b	b	a	b	a	a	b
Marker2634911	b	b	b	a	b	a	b	b	b	b	a	b	a	a	b	b	a	b	a	b	b	a	a	b	a	b	b	a	b	a	a	a	b	b	a	a	b	b	b	b	a	a	b	b	a	b	a	a	b
Marker2680112	b	b	b	a	b	a	b	b	b	b	a	b	a	a	b	b	a	b	a	b	b	a	a	b	a	b	b	a	b	a	a	a	b	b	a	a	b	a	b	b	a	a	b	b	a	b	a	a	b
Marker2720383	b	b	b	a	b	a	b	b	b	b	a	b	a	a	b	b	a	b	a	b	b	a	a	b	a	b	b	a	b	a	a	a	b	b	a	a	b	a	b	b	a	a	b	b	a	b	a	a	b
Marker2698518	b	b	b	a	b	a	b	b	b	b	a	b	a	a	b	b	a	b	a	b	b	a	a	b	a	b	b	a	b	a	a	a	b	b	a	a	b	a	b	b	a	a	b	b	a	b	a	a	b
Marker2674903	b	b	b	a	b	a	b	b	b	b	a	b	a	a	b	b	a	b	a	b	b	a	a	b	a	b	b	a	b	a	a	a	b	b	a	a	b	a	b	b	a	a	b	b	a	b	a	a	b
Marker2616894	b	b	b	a	b	a	b	b	b	b	a	b	a	a	b	b	a	b	a	b	b	a	a	b	a	b	b	a	b	a	a	a	b	b	a	a	b	a	b	b	a	a	b	b	a	b	a	a	b
Marker2725624	b	b	b	a	b	a	b	b	b	b	a	b	a	a	b	b	a	b	a	b	b	a	a	b	a	b	b	a	b	a	a	a	b	b	a	a	b	a	b	b	a	a	b	b	a	b	a	a	b
Marker2679113	b	b	b	a	b	a	b	b	b	b	a	b	a	a	b	b	a	b	a	b	b	a	a	b	a	b	b	a	b	a	a	a	b	b	a	a	b	a	b	b	a	a	b	b	a	b	a	a	b
Marker2713542	b	b	b	a	b	a	b	b	b	b	a	b	a	a	b	b	a	b	a	b	b	a	a	b	a	b	b	a	b	a	a	a	b	b	a	a	b	a	b	b	a	a	b	b	a	b	a	a	b
Marker2615022	b	b	b	a	b	a	b	b	b	b	a	b	a	a	b	b	a	b	a	b	b	a	a	b	a	b	b	a	b	a	a	a	b	b	a	a	b	a	b	b	a	a	b	b	a	b	a	a	b
Marker2726981	b	b	b	a	b	a	b	b	b	b	a	b	a	a	b	b	a	b	a	b	b	a	a	b	a	b	b	a	b	a	a	a	b	b	a	a	b	a	b	b	a	a	b	b	a	b	a	a	b
Marker2711030	b	b	b	a	b	a	b	b	b	b	a	b	a	a	b	b	a	b	a	b	b	a	a	b	a	b	b	a	b	a	a	a	b	b	a	a	b	a	b	b	a	a	b	b	a	b	a	a	b
Marker2687783	b	b	b	a	b	a	b	b	b	b	a	b	a	a	b	b	a	b	a	b	b	a	a	b	a	b	b	a	b	a	a	a	b	b	a	a	b	a	b	b	a	a	b	b	a	b	a	a	b
Marker2687836	b	b	b	a	b	a	b	b	b	b	a	b	a	a	b	b	a	b	a	b	b	a	a	b	a	b	b	a	b	a	a	a	b	b	a	a	b	a	b	b	a	a	b	b	a	b	a	a	b
Marker2638844	b	b	b	a	b	a	b	b	b	b	a	b	a	a	b	b	a	b	a	b	b	a	a	b	a	b	b	a	b	a	a	a	b	b	a	a	b	a	b	b	a	a	b	b	a	b	a	a	b
Marker2671769	b	b	b	a	b	a	b	b	b	b	a	b	a	a	b	b	a	b	a	b	b	a	a	b	a	b	b	a	b	a	a	a	b	b	a	a	b	a	b	b	a	a	b	b	a	b	a	a	b
Marker2689417	b	b	b	a	b	a	b	b	b	b	a	b	a	a	b	b	a	b	a	b	b	a	a	b	a	b	b	a	b	a	a	a	b	b	a	a	b	a	b	b	a	a	b	b	a	b	a	a	b
Marker2731674	b	b	b	a	b	a	b	b	b	b	a	b	a	a	b	b	a	b	a	b	b	a	a	b	a	b	b	a	b	a	a	a	b	b	a	a	b	a	b	b	a	a	b	b	a	b	a	a	b
Marker2606943	b	b	b	a	b	a	b	b	b	b	a	b	a	a	b	b	a	b	a	b	b	a	a	b	a	b	b	a	b	a	a	a	b	b	a	a	b	a	b	b	a	a	b	b	a	b	a	a	b
Marker2658541	b	b	b	a	b	a	b	b	b	b	a	b	a	a	b	b	a	b	a	b	b	a	a	b	a	b	b	a	b	a	a	a	b	b	a	b	b	a	b	b	a	a	b	b	a	b	a	a	b
Marker2603902	b	b	b	a	b	a	b	b	b	b	a	b	a	a	b	b	a	b	a	b	b	a	a	b	a	b	b	a	b	a	a	a	b	b	a	b	b	a	b	b	a	a	b	b	a	b	a	a	b
Marker2600682	b	b	b	a	b	a	b	b	b	b	a	b	a	a	b	b	a	b	a	b	b	a	a	b	a	b	b	a	b	a	a	a	b	b	a	b	a	a	b	b	b	a	b	b	a	b	a	a	b
Marker2716424	b	b	b	a	b	a	b	b	b	b	a	b	a	a	b	a	a	b	a	b	b	a	a	a	a	b	b	a	b	a	a	a	b	b	a	b	a	a	b	b	b	a	b	b	a	b	a	a	b
Marker2730765	b	b	b	a	b	a	b	b	b	b	a	b	a	a	b	b	a	b	a	b	b	a	a	a	a	b	b	a	b	a	a	a	b	b	a	b	a	a	b	b	b	a	b	b	a	b	a	a	b
Marker2696215	b	b	b	a	b	a	b	b	b	b	a	b	a	a	b	a	a	b	a	b	b	a	a	a	a	b	b	a	b	a	a	a	b	b	a	b	a	a	b	b	b	a	b	b	a	b	a	a	b
Marker2639459	b	b	b	a	b	a	b	b	b	b	a	b	a	a	b	a	a	b	a	b	b	a	a	a	a	b	b	a	b	a	a	a	b	b	a	b	a	a	b	b	b	a	b	b	a	b	a	a	b
Marker2643817	b	b	b	a	b	a	b	b	b	b	a	b	a	a	b	a	a	b	a	b	b	a	a	a	a	b	b	a	b	a	a	a	b	b	a	b	a	a	b	b	b	a	b	b	a	b	a	a	b
Marker2626670	b	b	b	a	b	a	b	b	b	b	a	b	a	a	b	a	a	b	a	b	b	a	a	a	a	b	b	a	b	a	a	a	b	b	a	b	a	a	b	b	b	a	b	b	a	b	a	a	b
Marker2708178	b	b	b	a	b	a	b	b	b	b	a	b	a	a	b	a	a	b	a	b	b	a	a	a	a	b	b	a	b	a	a	a	b	b	a	b	a	a	b	b	b	a	b	b	a	b	a	a	b
Marker2710495	b	b	b	a	b	a	b	b	b	b	a	b	a	a	b	a	a	b	a	b	b	a	a	a	a	b	b	a	b	a	a	a	b	b	a	b	a	a	b	b	a	a	b	b	a	b	a	a	b
Marker2626835	b	b	b	a	b	a	b	b	b	b	a	b	a	a	b	a	a	b	a	b	b	a	a	a	a	b	b	a	b	a	a	a	b	b	a	b	a	a	b	b	a	a	b	b	a	b	a	a	b
Marker2669796	b	b	b	a	b	a	b	b	b	b	a	b	a	a	b	a	a	b	a	b	b	a	a	a	a	b	b	a	b	a	a	a	b	b	a	b	a	a	b	b	a	a	b	b	a	b	a	a	b
Marker2647423	b	b	b	a	b	a	b	b	b	b	a	b	a	a	b	a	a	b	a	b	b	a	a	a	a	b	b	a	b	a	a	a	b	b	a	b	a	a	b	b	b	a	b	b	a	b	a	a	b
Marker2655900	b	b	b	a	b	a	b	b	b	b	a	b	a	a	b	a	a	b	a	b	b	a	a	a	a	b	b	a	b	a	a	a	b	b	a	b	a	a	b	b	a	a	b	b	a	b	a	a	b
Marker2690044	b	b	b	a	b	a	b	b	b	b	a	b	a	a	b	a	a	b	a	b	b	a	a	a	a	b	b	a	b	a	a	a	b	b	a	b	a	a	b	b	a	a	b	b	a	b	a	a	b
Marker2616571	b	b	b	a	b	a	b	b	b	b	a	b	a	a	b	a	a	b	a	b	b	a	a	a	a	b	b	a	b	a	a	a	b	b	a	b	a	a	b	b	a	a	b	b	a	b	a	a	b
Marker2670877	b	b	b	a	b	a	b	b	b	b	a	b	a	a	b	a	a	b	a	b	b	a	a	a	a	b	b	a	b	a	a	a	b	b	a	b	a	a	b	b	a	a	b	b	a	b	a	a	b
Marker2627746	b	b	b	a	b	a	b	b	b	b	a	b	a	a	b	a	a	b	a	b	b	a	a	a	a	b	b	a	b	a	a	a	b	b	a	b	a	a	b	b	a	a	b	b	a	b	a	a	b
Marker2727115	b	b	b	a	b	a	b	b	b	b	a	b	a	a	b	a	a	b	a	b	b	a	a	a	a	b	b	a	b	a	a	a	b	b	a	b	a	a	b	b	a	a	b	b	a	b	a	a	b
Marker2709747	b	b	b	a	b	a	b	b	b	b	a	b	a	a	b	a	a	b	a	b	b	a	a	a	a	b	b	a	b	a	a	a	b	b	a	b	a	a	b	b	a	a	b	b	a	b	a	a	b
Marker2672900	b	b	b	a	b	a	b	b	b	b	a	b	a	a	b	a	a	b	a	b	b	a	a	a	a	b	b	a	b	a	a	a	b	b	a	b	a	a	b	b	a	a	b	b	a	b	a	a	b
Marker2633109	b	b	b	a	b	a	b	b	b	b	a	b	a	a	b	a	-	b	a	a	b	a	a	a	a	b	a	a	b	a	a	a	b	b	a	b	a	a	b	b	a	a	b	b	a	b	a	a	b
Marker2705583	b	b	b	a	b	a	b	b	b	b	a	b	a	a	b	a	b	a	a	b	b	a	a	a	a	b	a	a	b	a	a	a	b	b	a	b	a	a	b	b	a	a	b	b	a	b	a	a	b
Marker2627440	b	b	b	a	b	a	b	b	b	b	a	b	a	a	b	a	b	a	a	a	b	a	a	a	a	b	a	a	b	a	a	a	b	b	a	b	a	a	b	b	a	a	b	b	a	b	a	a	b
Marker2638863	b	b	b	a	b	a	b	b	b	b	a	b	a	a	b	a	b	a	a	a	b	a	a	a	a	b	a	a	b	a	b	b	b	b	a	b	a	a	b	b	a	a	b	b	a	b	a	a	b
Marker2702222	b	b	b	a	b	a	b	b	b	b	a	b	a	a	b	a	b	a	a	a	b	a	a	a	a	b	a	a	b	a	b	b	b	b	a	b	a	a	b	b	a	a	b	b	a	b	a	a	b
Marker2699048	b	b	b	a	b	a	b	b	b	b	a	b	a	a	b	a	b	a	a	a	b	a	a	a	a	b	a	a	b	a	b	b	b	b	a	b	a	a	b	b	a	a	b	b	a	b	a	a	b
Marker2727623	b	b	b	a	b	a	b	b	b	b	a	b	a	a	b	a	b	a	a	a	b	a	a	a	a	b	a	a	b	a	b	b	b	b	a	b	a	a	b	b	a	a	b	b	a	b	a	a	b
Marker2696788	b	b	b	a	b	a	b	a	b	b	a	b	a	a	b	a	b	a	a	a	b	a	a	a	a	b	a	a	b	a	b	b	b	b	a	b	a	a	b	b	a	a	b	b	a	b	a	a	b
Marker2662125	b	b	b	a	b	a	b	a	b	b	a	b	a	a	b	a	b	a	a	a	b	a	a	a	a	b	a	a	b	a	b	b	b	b	a	b	a	a	b	b	a	a	b	b	a	b	a	a	b
Marker2653911	b	b	b	a	b	a	b	a	b	b	a	b	a	a	b	a	b	a	a	a	b	a	a	a	a	b	a	a	b	a	b	b	b	b	a	b	a	a	b	b	a	a	b	b	a	b	a	a	b
Marker2720519	b	b	b	a	b	a	b	a	b	b	a	b	a	a	b	a	b	a	a	a	b	a	a	a	a	b	a	a	b	a	b	b	b	b	a	b	a	a	a	b	a	a	b	b	a	b	a	a	b
Marker2723780	b	b	b	a	b	a	b	a	b	b	a	b	a	a	b	a	b	a	a	a	b	a	a	a	a	b	a	a	b	a	b	b	b	b	a	b	a	a	a	b	a	a	b	b	a	b	a	a	b
Marker2607468	b	b	b	a	b	a	b	a	b	b	a	b	a	a	b	a	b	a	a	a	b	a	a	a	a	b	a	a	b	a	b	b	b	b	a	b	a	a	a	b	a	a	b	b	a	b	a	a	b
Marker2699628	b	b	b	a	b	a	b	a	b	b	a	b	a	b	b	a	b	a	a	a	b	a	a	a	a	b	a	a	b	a	b	b	b	b	a	b	a	a	a	b	a	a	b	b	a	b	a	a	b
Marker2668565	b	b	b	a	b	a	b	a	b	b	a	b	a	b	b	a	b	a	a	a	b	a	a	a	a	b	a	a	b	a	b	b	b	b	a	b	a	a	a	b	a	a	b	b	a	b	a	a	b
Marker2603004	b	b	b	a	b	a	b	a	b	b	a	b	a	b	b	a	b	a	a	a	b	a	a	a	a	b	a	a	b	a	b	b	b	b	a	b	a	a	a	b	a	a	b	b	a	b	a	a	b
Marker2617141	b	b	b	a	b	a	b	a	b	b	a	b	a	b	b	a	b	a	a	a	b	a	a	a	a	b	a	a	b	a	b	b	b	b	a	b	a	a	a	b	a	a	b	b	a	b	a	a	b
Marker2667699	b	b	b	a	b	a	b	a	b	b	a	b	a	b	b	a	b	a	a	a	b	a	a	a	a	b	a	a	b	a	b	b	b	b	a	b	a	a	a	b	a	a	b	b	a	b	a	a	b
Marker2708239	b	b	b	b	b	a	a	a	b	b	a	b	a	b	a	a	b	a	b	a	b	a	a	a	a	b	a	a	b	a	b	b	b	b	a	b	a	a	b	b	a	a	b	b	a	b	a	a	b
Marker2655020	b	b	b	b	b	a	a	b	b	b	a	b	a	b	a	a	b	a	b	a	b	-	a	a	a	b	a	a	a	b	b	b	b	a	a	b	a	a	b	b	a	a	b	b	a	b	b	b	b
Marker2609435	b	b	b	b	b	a	a	b	a	b	a	b	a	b	a	a	b	a	b	b	b	b	b	b	a	b	a	a	a	b	b	b	b	a	a	b	b	a	b	b	a	a	b	b	a	b	b	b	a
Marker2603063	b	b	b	b	b	a	a	b	a	b	a	b	a	b	a	a	b	a	b	b	b	b	b	b	a	b	a	a	a	b	b	b	b	a	a	b	b	a	b	b	a	a	b	b	a	b	b	b	a
Marker2709461	b	b	b	b	b	a	a	b	a	b	a	b	a	b	a	a	b	a	b	b	b	b	b	b	a	b	a	a	a	b	b	b	b	a	a	b	b	a	b	b	a	a	b	b	a	b	b	b	a
Marker2644417	b	b	b	b	b	a	a	b	a	b	a	b	a	b	a	a	b	a	b	b	b	b	b	b	a	b	a	a	a	b	b	b	b	a	a	b	b	a	b	b	a	a	b	b	a	b	b	b	a
Marker2649553	b	b	b	b	b	a	a	b	a	b	a	b	a	b	a	a	b	a	b	b	b	b	b	b	a	b	a	a	a	b	b	b	b	a	a	b	b	a	b	b	a	a	b	b	a	b	b	b	a
Marker2654243	b	b	b	b	b	a	a	b	a	b	a	b	a	b	a	a	b	a	b	b	b	b	b	b	a	b	a	a	a	b	b	b	b	a	a	b	b	a	b	b	a	a	b	b	a	b	b	b	a
Marker2702844	b	b	b	b	b	a	a	b	a	b	a	b	a	b	a	a	b	a	b	b	b	b	b	b	a	b	a	a	a	b	b	b	b	a	a	b	b	a	b	b	a	a	b	b	a	b	b	b	a
Marker2653652	b	b	b	b	b	a	a	b	a	b	a	b	a	b	a	a	b	a	b	b	b	b	b	b	a	b	a	a	a	b	b	b	b	a	a	b	b	a	b	b	a	a	b	b	a	b	b	b	a
Marker2706298	b	b	b	b	b	a	a	b	a	b	a	b	a	b	a	a	b	a	b	b	b	b	b	b	a	b	a	a	a	b	b	b	b	a	a	b	b	a	b	b	a	a	b	b	a	b	b	b	a
Marker2647947	b	b	b	b	b	a	a	b	a	b	a	b	a	b	a	a	b	a	b	b	b	b	b	b	a	b	a	a	a	b	b	b	b	a	a	b	b	b	b	b	a	a	b	b	a	b	b	b	a
Marker2729669	b	b	b	b	b	a	a	b	a	b	a	b	a	b	a	a	b	a	b	b	b	b	b	b	a	b	a	a	a	b	b	b	b	a	a	b	b	b	b	b	a	a	-	b	a	b	b	b	a
Marker2664476	b	b	a	b	b	a	a	b	a	b	b	b	a	b	a	a	b	a	b	b	b	b	b	b	b	a	a	a	a	b	b	b	a	a	a	b	b	b	b	b	a	a	a	b	a	b	b	b	a
Marker2726667	b	b	a	b	b	a	a	b	a	b	b	b	a	b	a	a	b	a	b	a	b	b	b	b	b	a	a	a	a	b	b	b	a	a	b	b	b	b	b	b	a	a	a	b	a	b	b	b	a
Marker2642487	b	b	a	b	b	a	a	b	a	b	b	-	a	b	a	a	b	a	b	a	b	b	b	b	b	a	a	a	a	b	b	b	a	a	b	a	b	b	b	b	a	a	a	b	a	b	b	b	a
Marker2645994	b	b	a	b	b	a	a	b	a	b	b	a	a	b	a	a	b	a	b	a	b	b	b	b	b	a	a	a	a	b	b	b	a	a	b	a	b	b	b	b	a	a	a	b	a	b	b	b	a
Marker2726921	b	b	a	b	b	a	a	b	a	b	b	a	a	b	a	a	b	a	b	a	b	b	b	b	b	a	a	a	a	b	b	b	a	a	b	a	b	b	b	b	a	a	a	b	a	b	b	b	a
[truncated: 4,161 more rows]
[truncated: 96 more columns]

## Sheet: Table S2
Table S2. The SLAF marker names, genetic position, chromosomes and physical location in soybean genome.
MarkerID	Map position (cM)	Chromosomes	Sequence_Start (bp)	Sequence_end (bp)
Marker304997	0	Chr01	141645	141913
Marker333835	0.459	Chr01	98122	98422
Marker292536	0.459	Chr01	103709	103993
Marker349215	0.459	Chr01	131417	131687
Marker430744	1.385	Chr01	175431	175723
Marker308671	1.844	Chr01	294462	294750
Marker433677	3.252	Chr01	393481	393763
Marker286070	3.714	Chr01	444608	444913
Marker321715	4.174	Chr01	525320	525624
Marker356897	4.174	Chr01	596740	597000
Marker383200	4.174	Chr01	619872	620147
Marker290656	4.633	Chr01	624686	624962
Marker433484	4.633	Chr01	668774	669043
Marker413106	6.51	Chr01	723839	724109
Marker280424	6.97	Chr01	806043	806317
Marker421745	10.837	Chr01	808237	808497
Marker399740	15.221	Chr01	984367	984667
Marker373576	20.166	Chr01	4222151	4222471
Marker405817	29.074	Chr01	4224878	4225143
Marker281902	32.941	Chr01	4441851	4442138
Marker408322	33.867	Chr01	4454342	4454610
Marker449157	33.867	Chr01	4460983	4461251
Marker396047	33.867	Chr01	4467484	4467797
Marker342410	34.327	Chr01	4475649	4475944
Marker290078	34.786	Chr01	4485965	4486290
Marker367980	34.786	Chr01	4496254	4496519
Marker383793	35.71	Chr01	4511636	4511908
Marker278766	37.588	Chr01	5054437	5054721
Marker313387	37.588	Chr01	5134672	5134979
Marker377706	38.047	Chr01	5176580	5176836
Marker392566	38.047	Chr01	5185630	5185934
Marker416363	38.047	Chr01	5203634	5203899
Marker285297	38.047	Chr01	5214652	5214936
Marker338537	38.047	Chr01	5253459	5253780
Marker329026	38.047	Chr01	5274035	5274328
Marker371618	38.507	Chr01	5289348	5289650
Marker368827	38.507	Chr01	5413501	5413757
Marker379278	38.507	Chr01	5415356	5415644
Marker275947	38.966	Chr01	5507021	5507308
Marker381433	39.425	Chr01	5418019	5418321
Marker327624	39.425	Chr01	5712273	5712549
Marker437926	39.425	Chr01	5737143	5737412
Marker399881	39.425	Chr01	5747007	5747292
Marker323785	39.884	Chr01	6194372	6194673
Marker332487	40.345	Chr01	5849657	5849927
Marker354057	41.742	Chr01	6346603	6346848
Marker404398	42.667	Chr01	6555863	6556135
Marker357259	42.667	Chr01	6870864	6871137
Marker287663	42.667	Chr01	6909172	6909456
Marker313423	42.667	Chr01	6934960	6935233
Marker407075	43.127	Chr01	6954085	6954383
Marker377738	44.052	Chr01	6971408	6971684
Marker280617	44.977	Chr01	6980973	6981274
Marker437521	48.844	Chr01	6989444	6989712
Marker445343	61.324	Chr01	22816647	22817420
Marker445379	67.067	Chr01	50129276	50129587
Marker432040	68.485	Chr01	50191286	50191582
Marker424911	68.944	Chr01	50210590	50210848
Marker276158	70.822	Chr01	50735388	50735649
Marker295119	71.746	Chr01	50235929	50236223
Marker338587	72.207	Chr01	50508977	50509268
Marker430312	73.131	Chr01	50776374	50776686
Marker397044	75.009	Chr01	50793860	50794123
Marker323096	75.468	Chr01	50787882	50788140
Marker379257	75.468	Chr01	50788246	50788519
Marker337202	77.831	Chr01	50919610	50919887
Marker423027	82.815	Chr01	51514703	51514994
Marker328589	85.734	Chr01	51873319	51873621
Marker419179	91.218	Chr01	51931981	51932284
Marker301643	92.617	Chr01	52535302	52535606
Marker447953	93.076	Chr01	52600675	52600938
Marker418759	93.535	Chr01	52607200	52607465
Marker385676	93.535	Chr01	52623129	52623404
Marker312762	93.994	Chr01	52674728	52675003
Marker336823	93.994	Chr01	52749896	52750150
Marker382022	94.92	Chr01	52761457	52761744
Marker360390	95.845	Chr01	53050186	53050467
Marker312928	98.702	Chr01	53755486	53755750
Marker328142	103.086	Chr01	53910829	53911095
Marker344006	108.528	Chr01	54505931	54506240
Marker339482	111.386	Chr01	54861919	54862216
Marker433404	112.783	Chr01	54906025	54906285
Marker320005	115.641	Chr01	55010963	55011226
Marker405317	118.999	Chr01	55273620	55273920
Marker386570	119.923	Chr01	55274831	55275109
Marker363950	121.322	Chr01	55373645	55373915
Marker288995	121.322	Chr01	55471529	55471801
Marker408711	121.781	Chr01	55492757	55493050
Marker294239	121.781	Chr01	55556111	55556381
Marker411983	121.781	Chr01	55680501	55680780
Marker393566	123.179	Chr01	55858442	55858721
Marker413754	123.638	Chr01	55861206	55861502
Marker363908	123.638	Chr01	55878156	55878410
Marker365161	123.638	Chr01	55879032	55879310
Marker413264	123.638	Chr01	55886792	55887090
Marker438292	123.638	Chr01	56044635	56044884
Marker2371290	0	Chr02	47634801	47635066
Marker2455826	9.346	Chr02	47530225	47530502
Marker2374260	13.909	Chr02	47393941	47394244
Marker2442162	15.209	Chr02	45745349	45745605
Marker2459080	17.865	Chr02	45744604	45744901
Marker2377055	19.193	Chr02	45249210	45249465
Marker2407344	20.52	Chr02	45243869	45244168
Marker2422872	21.38	Chr02	45184173	45184430
Marker2469071	21.807	Chr02	45077388	45077672
Marker2373489	21.807	Chr02	45093327	45093622
Marker2446152	21.807	Chr02	45238351	45238626
Marker2456505	22.241	Chr02	45010295	45010584
Marker2433448	25.408	Chr02	44812622	44812876
Marker2386942	26.708	Chr02	44269153	44269444
Marker2434625	26.708	Chr02	44478365	44478674
Marker2463817	26.708	Chr02	44496706	44496994
Marker2405406	26.708	Chr02	44552682	44552989
Marker2453508	26.708	Chr02	44776106	44776358
Marker2445433	27.568	Chr02	44198291	44198567
Marker2453408	28.429	Chr02	43800288	43800593
Marker2335657	28.429	Chr02	43835598	43835896
Marker2384461	28.429	Chr02	44107224	44107536
Marker2423782	30.626	Chr02	43787175	43787460
Marker2423898	33.771	Chr02	43183953	43184238
Marker2396580	37.877	Chr02	43014206	43014474
Marker2439894	40.075	Chr02	43001751	43002037
Marker2404490	41.374	Chr02	42532073	42532328
Marker2359119	45.542	Chr02	41077137	41077398
Marker2453053	55.801	Chr02	37885065	37885328
Marker2395156	61.451	Chr02	37195201	37195522
Marker2459068	62.76	Chr02	37159122	37159379
Marker2385428	63.186	Chr02	37137055	37137324
Marker2409980	63.186	Chr02	37157410	37157678
Marker2366951	63.613	Chr02	32386709	32386983
Marker2356444	63.613	Chr02	32460820	32461097
Marker2388729	63.613	Chr02	32465630	32465910
Marker2371971	63.613	Chr02	32485766	32486041
Marker2401034	63.613	Chr02	32487709	32487989
Marker2458905	63.613	Chr02	32523563	32523838
Marker2351544	63.613	Chr02	32536570	32536874
Marker2457848	63.613	Chr02	32550767	32551030
Marker2414936	63.613	Chr02	32567828	32568107
Marker2370325	63.613	Chr02	32594449	32594713
Marker2418164	63.613	Chr02	32594819	32595096
Marker2436657	63.613	Chr02	33323330	33323610
Marker2393863	63.613	Chr02	33325440	33325711
Marker2462243	63.613	Chr02	33337211	33337472
Marker2398410	63.613	Chr02	33359790	33360052
Marker2343744	63.613	Chr02	33415885	33416200
Marker2434361	63.613	Chr02	33436470	33436711
Marker2424736	63.613	Chr02	33504931	33505210
Marker2460045	63.613	Chr02	33525817	33526100
Marker2438618	63.613	Chr02	33530759	33531029
Marker2366834	63.613	Chr02	33547404	33547665
Marker2417888	63.613	Chr02	33650813	33651104
Marker2449532	63.613	Chr02	33655841	33656143
Marker2447142	63.613	Chr02	33692570	33692858
Marker2454925	63.613	Chr02	33709065	33709320
Marker2340760	63.613	Chr02	33763590	33763848
Marker2415239	63.613	Chr02	33767284	33767582
Marker2360950	63.613	Chr02	33787579	33787882
Marker2429649	63.613	Chr02	33842183	33842449
Marker2406258	63.613	Chr02	33848859	33849133
Marker2421577	63.613	Chr02	33849999	33850269
Marker2368000	63.613	Chr02	33860691	33861008
Marker2388696	63.613	Chr02	33874443	33874684
Marker2395992	63.613	Chr02	34544646	34544936
Marker2367070	63.613	Chr02	34560655	34560964
Marker2353278	63.613	Chr02	34614707	34615023
Marker2388977	63.613	Chr02	34643674	34643939
Marker2444175	63.613	Chr02	34652850	34653117
Marker2349932	63.613	Chr02	34674423	34674702
Marker2449177	63.613	Chr02	34715239	34715523
Marker2347876	63.613	Chr02	34724041	34724339
Marker2410527	63.613	Chr02	34726295	34726581
Marker2389501	63.613	Chr02	34739160	34739445
Marker2347428	63.613	Chr02	34794784	34795085
Marker2346492	63.613	Chr02	35152467	35152745
Marker2371369	63.613	Chr02	35216162	35216432
Marker2385233	63.613	Chr02	35231391	35231670
Marker2387648	63.613	Chr02	35241062	35241328
Marker2387844	63.613	Chr02	35299792	35300052
Marker2422854	63.613	Chr02	35308409	35308683
Marker2462965	63.613	Chr02	35368155	35368451
Marker2338365	63.613	Chr02	35390065	35390335
Marker2434653	63.613	Chr02	35409047	35409319
Marker2400174	63.613	Chr02	35437288	35437561
Marker2373987	63.613	Chr02	35439033	35439317
Marker2343229	63.613	Chr02	35448379	35448643
Marker2386266	63.613	Chr02	35502780	35503048
Marker2410267	63.613	Chr02	35535053	35535322
Marker2458116	63.613	Chr02	35600166	35600434
Marker2424474	63.613	Chr02	35609255	35609545
Marker2453804	63.613	Chr02	36043718	36043987
Marker2434075	63.613	Chr02	36062986	36063250
Marker2456586	63.613	Chr02	36065101	36065417
Marker2367321	63.613	Chr02	36066812	36067110
Marker2356687	63.613	Chr02	36093261	36093566
Marker2457373	63.613	Chr02	36093672	36093918
Marker2379965	63.613	Chr02	36149231	36149506
Marker2402644	63.613	Chr02	36169985	36170274
Marker2350537	63.613	Chr02	36204572	36204876
Marker2443923	63.613	Chr02	36220976	36221295
Marker2371042	63.613	Chr02	36236383	36236660
Marker2471842	63.613	Chr02	36246355	36246636
Marker2365204	63.613	Chr02	36248794	36249059
Marker2445215	63.613	Chr02	36400468	36400759
Marker2460197	64.041	Chr02	36029957	36030241
Marker2341792	64.041	Chr02	36052040	36052337
Marker2381626	64.041	Chr02	36344815	36345092
Marker2343827	64.468	Chr02	32959392	32959675
Marker2374005	64.468	Chr02	34796299	34796602
Marker2405679	64.895	Chr02	32058899	32059147
Marker2343971	64.895	Chr02	32326270	32326573
Marker2403166	64.895	Chr02	32326917	32327166
Marker2386333	64.895	Chr02	32330110	32330431
Marker2346557	64.895	Chr02	32344214	32344471
Marker2395293	64.895	Chr02	32657734	32658023
Marker2364693	64.895	Chr02	32720174	32720434
Marker2360116	64.895	Chr02	32736758	32737055
Marker2411913	64.895	Chr02	32737361	32737593
Marker2349125	64.895	Chr02	32754070	32754374
Marker2375271	64.895	Chr02	32796144	32796450
Marker2421422	64.895	Chr02	32853650	32853919
Marker2430030	64.895	Chr02	32904398	32904657
Marker2374001	64.895	Chr02	32939924	32940213
Marker2414108	64.895	Chr02	32973385	32973643
Marker2426582	64.895	Chr02	32981523	32981805
Marker2438589	64.895	Chr02	33028546	33028829
Marker2410619	64.895	Chr02	33034593	33034875
Marker2362042	64.895	Chr02	33064845	33065161
Marker2389927	64.895	Chr02	33100877	33101143
Marker2393900	64.895	Chr02	33159513	33159764
Marker2373383	64.895	Chr02	33169902	33170183
Marker2406540	64.895	Chr02	33200053	33200366
Marker2430864	64.895	Chr02	33203460	33203746
Marker2358977	64.895	Chr02	33222025	33222328
Marker2443428	64.895	Chr02	33222469	33222746
Marker2364355	64.895	Chr02	33261781	33262037
Marker2380315	64.895	Chr02	33311195	33311462
Marker2340143	64.895	Chr02	33885795	33886072
Marker2370446	64.895	Chr02	33901463	33901752
Marker2469549	64.895	Chr02	33912025	33912266
Marker2398937	64.895	Chr02	33956290	33956563
Marker2402931	64.895	Chr02	33975529	33975787
Marker2367634	64.895	Chr02	33983397	33983662
Marker2375823	64.895	Chr02	34061423	34061697
Marker2413022	64.895	Chr02	34065402	34065666
Marker2423698	64.895	Chr02	34073344	34073632
Marker2409896	64.895	Chr02	34074709	34075002
Marker2421684	64.895	Chr02	34084946	34085224
Marker2410279	64.895	Chr02	34173498	34173772
Marker2464968	64.895	Chr02	34210565	34210852
Marker2459274	64.895	Chr02	34226656	34226918
Marker2365214	64.895	Chr02	34227737	34227998
Marker2398537	64.895	Chr02	34253287	34253566
Marker2439772	64.895	Chr02	34293616	34293905
Marker2431657	64.895	Chr02	34311454	34311706
Marker2420835	64.895	Chr02	34313999	34314299
Marker2379372	64.895	Chr02	34343431	34343751
Marker2440849	64.895	Chr02	34427574	34427873
Marker2402343	64.895	Chr02	34430778	34431075
Marker2363773	64.895	Chr02	34519795	34520076
Marker2394277	64.895	Chr02	34812057	34812316
Marker2353837	64.895	Chr02	34823314	34823577
Marker2471354	64.895	Chr02	34893799	34894067
Marker2448575	64.895	Chr02	35082943	35083230
Marker2394122	64.895	Chr02	35091012	35091315
Marker2386066	64.895	Chr02	35112167	35112434
Marker2385770	64.895	Chr02	35139703	35139984
Marker2361464	64.895	Chr02	35140090	35140381
Marker2429779	64.895	Chr02	35621720	35621999
Marker2464775	64.895	Chr02	35624873	35625125
Marker2337052	64.895	Chr02	35626231	35626504
Marker2406584	64.895	Chr02	35631651	35631935
Marker2362028	64.895	Chr02	35655387	35655686
Marker2414829	64.895	Chr02	35681537	35681796
Marker2394805	64.895	Chr02	35711589	35711884
Marker2341158	64.895	Chr02	35741937	35742230
Marker2383779	64.895	Chr02	35754645	35754922
Marker2406480	64.895	Chr02	35755611	35755876
Marker2348641	64.895	Chr02	35882682	35883003
Marker2354330	64.895	Chr02	36403919	36404179
Marker2455670	64.895	Chr02	36485493	36485758
Marker2348805	64.895	Chr02	36531112	36531399
Marker2356063	64.895	Chr02	36559923	36560223
Marker2419674	64.895	Chr02	36560785	36561072
Marker2423050	64.895	Chr02	36567288	36567546
Marker2375974	64.895	Chr02	36581532	36581828
Marker2415891	64.895	Chr02	36584730	36585016
Marker2385769	64.895	Chr02	36587902	36588169
Marker2458175	64.895	Chr02	36593562	36593814
Marker2386283	64.895	Chr02	36743675	36743962
Marker2418686	64.895	Chr02	37024775	37025095
Marker2449380	65.755	Chr02	31295735	31296012
Marker2379443	66.183	Chr02	29307193	29307473
Marker2400744	66.183	Chr02	29353515	29353756
Marker2446655	66.183	Chr02	29369836	29370120
Marker2443304	66.183	Chr02	29443506	29443801
Marker2441800	66.183	Chr02	29467487	29467765
Marker2467136	66.183	Chr02	29525257	29525507
Marker2416941	66.183	Chr02	29544210	29544468
Marker2406525	66.183	Chr02	29551349	29551599
Marker2377798	66.183	Chr02	29588624	29588887
Marker2464298	66.183	Chr02	29632544	29632840
Marker2425074	66.183	Chr02	29635740	29636024
Marker2415167	66.183	Chr02	29646930	29647205
Marker2461050	66.183	Chr02	29789911	29790206
Marker2354440	66.183	Chr02	29796476	29796795
Marker2383791	66.183	Chr02	29839858	29840124
Marker2346333	66.183	Chr02	29862646	29862955
Marker2467257	66.183	Chr02	29869638	29869910
Marker2435696	66.183	Chr02	29908272	29908557
Marker2347869	66.183	Chr02	29912204	29912504
Marker2465786	66.183	Chr02	29959415	29959687
Marker2341371	66.183	Chr02	29968262	29968525
Marker2365918	66.183	Chr02	30025258	30025524
Marker2393523	66.183	Chr02	30053030	30053311
Marker2378694	66.183	Chr02	30102924	30103183
Marker2454085	66.183	Chr02	30104248	30104527
Marker2435377	66.183	Chr02	30105216	30105508
Marker2372999	66.183	Chr02	30106090	30106375
Marker2402649	66.183	Chr02	30121938	30122235
Marker2420039	66.183	Chr02	30143535	30143838
Marker2427692	66.183	Chr02	30304874	30305148
Marker2464101	66.183	Chr02	30394537	30394826
Marker2433896	66.183	Chr02	30897124	30897379
Marker2395792	66.183	Chr02	31030260	31030533
Marker2420902	66.609	Chr02	27980244	27980535
Marker2421620	66.609	Chr02	29264668	29264966
Marker2455553	66.609	Chr02	29277441	29277717
Marker2448130	66.609	Chr02	29277852	29278157
Marker2421203	66.609	Chr02	29278879	29279196
Marker2360161	67.036	Chr02	27401994	27402288
Marker2354649	67.036	Chr02	27655852	27656158
Marker2345066	67.036	Chr02	27692468	27692737
Marker2387851	67.036	Chr02	27844454	27844742
Marker2424615	67.036	Chr02	29306826	29307087
Marker2364055	67.463	Chr02	26986831	26987143
Marker2354552	67.463	Chr02	27007485	27007771
Marker2357426	67.463	Chr02	27020789	27021100
Marker2436416	67.463	Chr02	27025634	27025886
Marker2383495	67.463	Chr02	27033418	27033703
Marker2408572	67.463	Chr02	27040054	27040310
Marker2346446	67.463	Chr02	27047391	27047646
Marker2351845	67.463	Chr02	27050554	27050833
Marker2366219	67.463	Chr02	27090197	27090469
Marker2456498	67.463	Chr02	27124151	27124448
Marker2397021	67.463	Chr02	27140778	27141075
Marker2372214	67.463	Chr02	27269543	27269811
Marker2465034	68.324	Chr02	26952166	26952434
Marker2355122	69.184	Chr02	26927929	26928227
Marker2447045	70.044	Chr02	20364566	20364855
Marker2417324	70.044	Chr02	20710924	20711233
Marker2405239	70.044	Chr02	21009325	21009605
Marker2372732	70.044	Chr02	22539614	22539899
Marker2458269	70.044	Chr02	23282036	23282336
Marker2472220	70.044	Chr02	23405269	23405536
Marker2378229	70.044	Chr02	26848906	26849165
Marker2366803	70.044	Chr02	26866477	26866762
Marker2414306	70.044	Chr02	26877294	26877573
Marker2430809	70.905	Chr02	18059378	18059669
Marker2413581	72.203	Chr02	16443169	16443431
Marker2373187	75.799	Chr02	16419332	16419623
Marker2411338	77.997	Chr02	16387693	16387964
Marker2405047	81.592	Chr02	16140332	16140628
Marker2412832	84.248	Chr02	15102225	15102489
Marker2418613	87.393	Chr02	14884129	14884414
Marker2415378	89.15	Chr02	14633210	14633463
Marker2427331	90.451	Chr02	14516873	14517158
Marker2469517	95.014	Chr02	14500147	14500450
Marker2426304	99.791	Chr02	13942698	13942964
Marker2358660	104.089	Chr02	12015812	12016101
Marker2450997	107.711	Chr02	11423751	11424024
Marker2375619	108.138	Chr02	11276204	11276464
Marker2344417	108.138	Chr02	11278822	11279067
Marker2442417	108.998	Chr02	11274431	11274744
Marker2457695	109.864	Chr02	10785104	10785363
Marker2460423	113.009	Chr02	10773254	10773534
Marker2363036	113.87	Chr02	10048825	10049119
Marker2396139	115.169	Chr02	9994245	9994492
Marker2461819	115.597	Chr02	10017871	10018183
Marker2347602	116.023	Chr02	9908918	9909180
Marker2362325	116.45	Chr02	9880832	9881119
Marker2341171	116.45	Chr02	9903513	9903799
Marker2431348	116.45	Chr02	9918247	9918514
Marker2361982	116.877	Chr02	9866571	9866815
Marker2364269	117.304	Chr02	9748857	9749155
Marker2395022	118.171	Chr02	9663259	9663562
Marker2442052	118.6	Chr02	9533230	9533499
Marker2417892	119.028	Chr02	9407382	9407644
Marker2378255	119.028	Chr02	9463354	9463625
Marker2391559	119.028	Chr02	9616778	9617046
Marker2384861	120.327	Chr02	9396929	9397224
Marker2451106	121.627	Chr02	8614020	8614324
Marker2467233	124.283	Chr02	8606656	8606960
Marker2387137	124.71	Chr02	8596675	8596940
Marker2451784	124.71	Chr02	8607993	8608247
Marker2450991	126.908	Chr02	8381841	8382105
Marker2402293	127.335	Chr02	8350729	8351005
Marker2438535	127.335	Chr02	8379185	8379474
Marker2425938	128.2	Chr02	8303493	8303813
Marker2351737	129.074	Chr02	8190970	8191288
Marker2463422	129.074	Chr02	8248146	8248412
Marker2362139	129.074	Chr02	8266586	8266861
Marker2395734	129.074	Chr02	8301366	8301656
Marker2372480	129.503	Chr02	7704200	7704464
Marker2349201	129.503	Chr02	7845153	7845437
Marker2465183	129.503	Chr02	7865258	7865555
Marker2371059	129.503	Chr02	7972145	7972386
Marker2383634	129.931	Chr02	7864853	7865152
Marker2453353	130.791	Chr02	7661110	7661405
Marker2354165	130.791	Chr02	7984525	7984788
Marker2359210	130.791	Chr02	7992236	7992505
Marker2346945	130.791	Chr02	8037819	8038105
Marker2397078	130.791	Chr02	8066605	8066891
Marker2408437	130.791	Chr02	8090568	8090838
Marker2374884	135.389	Chr02	7618015	7618323
Marker2398952	139.494	Chr02	5089021	5089298
Marker2414238	145.101	Chr02	5079385	5079681
Marker2382756	151.225	Chr02	2940251	2940526
Marker2448376	155.823	Chr02	2939435	2939708
Marker2430027	157.593	Chr02	2925205	2925467
Marker2346532	158.46	Chr02	1888019	1888270
Marker2423349	163.596	Chr02	1834831	1835096
Marker2387490	168.733	Chr02	885923	886214
Marker2361672	172.328	Chr02	741809	742075
Marker2429421	173.189	Chr02	111638	111912
Marker2405734	173.189	Chr02	411975	412235
Marker2351115	173.189	Chr02	420424	420697
Marker2375062	173.616	Chr02	36099	36369
Marker2397826	173.616	Chr02	324711	324976
Marker2353558	175.361	Chr02	34275	34558
Marker948804	0	Chr03	227080	227362
Marker890850	2.37	Chr03	286189	286449
Marker949733	2.37	Chr03	244482	244768
Marker887643	4.133	Chr03	380941	381214
Marker925905	7.74	Chr03	395378	395663
Marker969267	8.908	Chr03	440027	440320
Marker934064	13.789	Chr03	1923517	1923795
Marker878118	15.554	Chr03	1452355	1452663
Marker872461	16.134	Chr03	1927540	1927833
Marker922012	17.301	Chr03	2057403	2057675
Marker933948	17.301	Chr03	2080012	2080321
Marker868376	17.301	Chr03	2138075	2138322
Marker941301	17.882	Chr03	1990165	1990434
Marker915667	18.462	Chr03	2210094	2210399
Marker892720	19.041	Chr03	2242036	2242301
Marker898965	19.621	Chr03	2261120	2261409
Marker926743	23.861	Chr03	2375473	2375755
Marker873205	24.44	Chr03	2384930	2385227
Marker883795	25.608	Chr03	2410498	2410761
Marker907688	26.793	Chr03	2449431	2449731
Marker974639	28.582	Chr03	2534243	2534500
Marker925412	30.347	Chr03	2613427	2613682
Marker973824	31.515	Chr03	2783283	2783548
Marker881754	32.682	Chr03	2785005	2785324
Marker917017	33.851	Chr03	2972198	2972465
Marker881161	35.018	Chr03	3093126	3093403
Marker935561	36.783	Chr03	3052909	3053181
Marker876612	37.363	Chr03	3046812	3047126
Marker944233	37.942	Chr03	3039071	3039320
Marker951202	38.522	Chr03	3053874	3054153
Marker976671	39.691	Chr03	3108827	3109147
Marker928228	40.858	Chr03	3361365	3361664
Marker956573	42.622	Chr03	3772384	3772646
Marker953852	44.387	Chr03	3853327	3853587
Marker924371	44.966	Chr03	3776181	3776483
Marker864521	44.966	Chr03	3794566	3794845
Marker873046	49.237	Chr03	3869480	3869781
Marker887648	52.241	Chr03	5179670	5179937
Marker869127	54.611	Chr03	5398535	5398809
Marker885654	54.611	Chr03	5463500	5463770
Marker874065	55.78	Chr03	5642624	5642874
Marker873589	55.78	Chr03	5917526	5917791
Marker945823	55.78	Chr03	5928991	5929240
Marker919916	56.359	Chr03	6367145	6367404
Marker904756	56.359	Chr03	6376968	6377255
Marker961918	56.359	Chr03	6443396	6443657
Marker908748	56.359	Chr03	6458956	6459220
Marker975824	57.526	Chr03	6477102	6477370
Marker949388	57.526	Chr03	6646691	6647002
Marker926286	58.106	Chr03	6949249	6949514
Marker962011	58.106	Chr03	7623252	7623544
Marker899499	58.106	Chr03	7696201	7696507
Marker936180	58.106	Chr03	7718620	7718891
Marker952565	58.687	Chr03	7763902	7764196
Marker923093	59.267	Chr03	7773198	7773485
Marker923360	60.434	Chr03	7790401	7790661
Marker975131	60.434	Chr03	7888433	7888736
Marker872464	61.013	Chr03	8207046	8207339
Marker964725	61.013	Chr03	8264407	8264688
Marker876620	61.013	Chr03	8405693	8405990
Marker887349	61.013	Chr03	8409704	8409961
Marker961522	61.013	Chr03	8458902	8459188
Marker953393	61.013	Chr03	8574932	8575200
Marker913187	61.013	Chr03	8575470	8575763
Marker977955	61.013	Chr03	8611851	8612142
Marker898552	61.013	Chr03	8639862	8640076
Marker865453	61.013	Chr03	8683919	8684177
Marker887325	61.013	Chr03	8696596	8696896
Marker889012	61.595	Chr03	8825750	8826024
Marker918353	62.762	Chr03	8830871	8831145
Marker904368	62.762	Chr03	8902162	8902476
Marker970160	62.762	Chr03	9057646	9057888
Marker895450	62.762	Chr03	9101855	9102127
Marker909314	62.762	Chr03	9226227	9226489
Marker898258	62.762	Chr03	9232212	9232478
Marker893219	62.762	Chr03	9242841	9243144
Marker958783	62.762	Chr03	9249811	9250072
Marker870819	62.762	Chr03	9258577	9258870
Marker936305	62.762	Chr03	9300389	9300699
Marker936112	62.762	Chr03	9304905	9305193
Marker903288	62.762	Chr03	9306516	9306779
Marker917903	62.762	Chr03	9352861	9353153
Marker871489	62.762	Chr03	9383141	9383435
Marker884963	62.762	Chr03	9404468	9404750
Marker873792	62.762	Chr03	9404866	9405132
Marker928930	62.762	Chr03	9482724	9483026
Marker973508	62.762	Chr03	9536788	9537070
Marker973599	62.762	Chr03	9559628	9559910
Marker930793	62.762	Chr03	9622895	9623164
Marker953218	62.762	Chr03	9624729	9625032
Marker882899	62.762	Chr03	9662283	9662584
Marker876110	62.762	Chr03	9848219	9848508
Marker882965	62.762	Chr03	9913869	9914141
Marker872982	62.762	Chr03	9922351	9922647
Marker882024	62.762	Chr03	10067248	10067527
Marker899895	62.762	Chr03	10174475	10174776
Marker953670	62.762	Chr03	10233162	10233461
Marker867815	62.762	Chr03	10353411	10353705
Marker943251	62.762	Chr03	10355836	10356133
Marker917857	62.762	Chr03	10375331	10375655
Marker885106	62.762	Chr03	10680539	10680843
Marker961863	62.762	Chr03	10989320	10989577
Marker923814	62.762	Chr03	11005318	11005569
Marker887225	62.762	Chr03	11066768	11067081
Marker958939	62.762	Chr03	11130671	11130990
Marker918792	62.762	Chr03	11273394	11273672
Marker937389	62.762	Chr03	11293440	11293751
Marker934822	62.762	Chr03	11658424	11658660
Marker934773	62.762	Chr03	11930057	11930357
Marker949616	62.762	Chr03	11994194	11994478
Marker949418	62.762	Chr03	12018565	12018862
Marker889954	62.762	Chr03	12186892	12187152
Marker915208	62.762	Chr03	12202828	12203106
Marker905576	62.762	Chr03	14737345	14737647
Marker965726	62.762	Chr03	14888686	14888961
Marker963674	62.762	Chr03	14903856	14904110
Marker915666	62.762	Chr03	15182680	15182973
Marker962541	62.762	Chr03	15199765	15200066
Marker955909	62.762	Chr03	15230782	15231069
Marker874420	62.762	Chr03	15278054	15278328
Marker874783	62.762	Chr03	15384700	15384979
Marker968996	62.762	Chr03	15406533	15406815
Marker936590	62.762	Chr03	15562537	15562794
Marker930302	62.762	Chr03	15565991	15566300
Marker871384	62.762	Chr03	15768930	15769246
Marker868354	62.762	Chr03	16208411	16208670
Marker936937	62.762	Chr03	16666339	16666615
Marker920603	62.762	Chr03	16672942	16673255
Marker915970	64.525	Chr03	13927519	13927772
Marker920668	64.525	Chr03	13967595	13967902
Marker929046	65.107	Chr03	13614846	13615136
Marker955576	66.274	Chr03	14579527	14579803
Marker899236	68.039	Chr03	17154828	17155093
Marker938317	70.407	Chr03	17493509	17493761
Marker897004	70.407	Chr03	18412564	18412837
Marker889559	70.988	Chr03	18446213	18446539
Marker946135	71.568	Chr03	18840357	18840627
Marker961728	72.735	Chr03	18911401	18911671
Marker875570	72.735	Chr03	18949816	18950090
Marker974675	73.315	Chr03	18981105	18981394
Marker929916	73.896	Chr03	18983888	18984144
Marker967769	73.896	Chr03	19118441	19118686
Marker893432	75.063	Chr03	19121287	19121561
Marker881590	75.063	Chr03	19274435	19274710
Marker887875	75.063	Chr03	19306295	19306584
Marker960127	75.063	Chr03	19345476	19345743
Marker893747	75.063	Chr03	19393779	19394027
Marker924347	75.063	Chr03	19524305	19524602
Marker928414	75.063	Chr03	19526958	19527235
Marker895110	75.063	Chr03	19574568	19574867
Marker974795	75.063	Chr03	19581964	19582218
Marker875219	75.063	Chr03	19593926	19594223
Marker906770	75.063	Chr03	19601934	19602194
Marker942922	75.063	Chr03	19604803	19605099
Marker900979	75.063	Chr03	19624911	19625211
Marker933736	75.063	Chr03	19639809	19640059
Marker955293	75.063	Chr03	19716418	19716720
Marker945699	75.063	Chr03	19723148	19723425
Marker926118	75.063	Chr03	19840625	19840929
Marker967401	75.063	Chr03	19887598	19887904
Marker960826	75.063	Chr03	19929814	19930060
Marker921473	75.063	Chr03	19974223	19974540
Marker953880	75.063	Chr03	20090850	20091133
Marker924020	75.063	Chr03	20092520	20092779
Marker961105	75.063	Chr03	20199392	20199652
Marker915223	75.063	Chr03	20222272	20222571
Marker874156	75.063	Chr03	20225127	20225400
Marker911914	75.063	Chr03	20235817	20236082
Marker896274	75.063	Chr03	20337321	20337597
Marker884115	75.063	Chr03	20350279	20350547
Marker923015	75.063	Chr03	20351179	20351433
Marker951574	75.063	Chr03	20404103	20404402
Marker937365	75.063	Chr03	20491083	20491384
Marker957118	75.063	Chr03	20577032	20577291
Marker954158	75.063	Chr03	20666064	20666376
Marker923917	75.063	Chr03	20686424	20686710
Marker964467	75.063	Chr03	20697725	20698020
Marker875817	75.063	Chr03	20701190	20701496
Marker864006	75.063	Chr03	20724665	20724918
Marker886533	75.063	Chr03	20764194	20764472
Marker896351	75.063	Chr03	20785938	20786243
Marker940299	75.063	Chr03	20798643	20798915
Marker957803	75.063	Chr03	20833015	20833307
Marker936821	75.063	Chr03	20851773	20852037
Marker937807	75.063	Chr03	20894864	20895150
Marker919132	75.063	Chr03	20910629	20910919
Marker935997	75.063	Chr03	20949152	20949473
Marker866967	75.063	Chr03	20950655	20950930
Marker889615	75.063	Chr03	20957100	20957391
Marker932659	75.063	Chr03	20965011	20965298
Marker866963	75.063	Chr03	21018479	21018772
Marker930271	75.063	Chr03	21055336	21055618
Marker930275	75.063	Chr03	21071927	21072216
Marker893020	75.063	Chr03	21118246	21118487
Marker929610	75.063	Chr03	21131429	21131732
Marker964760	75.063	Chr03	21136072	21136352
Marker881113	75.063	Chr03	21164236	21164515
Marker958853	75.063	Chr03	21247756	21248049
Marker906877	75.063	Chr03	21331289	21331587
Marker976112	75.063	Chr03	21348031	21348313
Marker883805	75.063	Chr03	21352478	21352769
Marker966635	75.063	Chr03	21360090	21360363
Marker910520	75.063	Chr03	21364195	21364486
Marker918005	75.063	Chr03	21462044	21462303
Marker924456	75.063	Chr03	21464469	21464742
Marker929429	75.063	Chr03	21491499	21491758
Marker929705	75.063	Chr03	21520374	21520638
Marker913939	75.063	Chr03	21589206	21589491
Marker953785	75.063	Chr03	21609121	21609400
Marker914130	75.063	Chr03	21717394	21717675
Marker941195	75.063	Chr03	21726893	21727139
Marker921959	75.063	Chr03	21732318	21732587
Marker968608	75.063	Chr03	21746076	21746337
Marker875249	75.063	Chr03	21751365	21751631
Marker946060	75.063	Chr03	21796031	21796324
Marker971335	75.063	Chr03	21800411	21800682
Marker864753	75.063	Chr03	21828006	21828257
Marker971716	75.063	Chr03	21888806	21889058
Marker911422	75.063	Chr03	21909225	21909527
Marker910203	75.063	Chr03	21928485	21928727
Marker975750	75.063	Chr03	21950401	21950674
Marker968082	75.063	Chr03	22013469	22013754
Marker920539	75.063	Chr03	22040994	22041312
Marker901597	75.063	Chr03	22053815	22054078
Marker929007	75.063	Chr03	22304814	22305072
Marker866074	75.063	Chr03	22338457	22338757
Marker878733	75.063	Chr03	22340664	22340962
Marker973989	75.063	Chr03	22379030	22379330
Marker973935	75.063	Chr03	22398789	22399075
Marker956132	75.063	Chr03	22399427	22399723
Marker943811	75.063	Chr03	22431502	22431785
Marker932936	75.063	Chr03	22449235	22449517
Marker880411	75.063	Chr03	22452085	22452341
Marker963496	75.063	Chr03	22454329	22454621
Marker911753	75.063	Chr03	22457938	22458215
Marker889382	75.063	Chr03	22477194	22477446
Marker893071	75.063	Chr03	22496642	22496958
Marker933516	75.063	Chr03	22503533	22503826
Marker880029	75.063	Chr03	22564217	22564488
Marker871213	75.063	Chr03	22622040	22622299
Marker874748	75.063	Chr03	22648216	22648497
Marker922835	75.063	Chr03	22673977	22674273
Marker903280	75.063	Chr03	22703556	22703815
Marker925983	75.063	Chr03	22865447	22865744
Marker956336	75.063	Chr03	22920692	22920953
Marker945915	75.063	Chr03	22943971	22944269
Marker902300	75.063	Chr03	22956496	22956798
Marker956162	75.063	Chr03	22958479	22958735
Marker894669	75.063	Chr03	22961103	22961360
Marker935560	75.063	Chr03	23018391	23018682
Marker935379	75.063	Chr03	23047970	23048288
Marker927296	75.063	Chr03	23054784	23055071
Marker908355	75.063	Chr03	23182943	23183215
Marker976194	75.063	Chr03	23392662	23392956
Marker926185	75.063	Chr03	23399875	23400147
Marker919019	75.063	Chr03	23411515	23411817
Marker925805	75.063	Chr03	23423236	23423502
Marker949031	75.063	Chr03	23427930	23428203
Marker956219	75.063	Chr03	23496825	23497098
Marker883990	75.063	Chr03	23523172	23523440
Marker953957	75.063	Chr03	23550517	23550795
Marker964597	75.063	Chr03	23557528	23557781
Marker925183	75.063	Chr03	23561911	23562186
Marker895093	75.063	Chr03	23617933	23618206
Marker956003	75.063	Chr03	23625722	23626029
Marker917101	75.063	Chr03	23652364	23652677
Marker946979	75.063	Chr03	23655197	23655453
Marker947033	75.063	Chr03	23677849	23678110
Marker913451	75.063	Chr03	23709084	23709341
Marker890739	75.063	Chr03	23752020	23752322
Marker905864	75.063	Chr03	23765445	23765755
Marker908038	75.063	Chr03	23767965	23768258
Marker887559	75.063	Chr03	23768387	23768665
Marker934469	75.063	Chr03	23845199	23845471
Marker870296	75.063	Chr03	23853626	23853910
Marker958081	75.063	Chr03	23865229	23865515
Marker975942	75.063	Chr03	23911142	23911420
Marker966464	75.063	Chr03	23923354	23923627
Marker901167	75.063	Chr03	23966477	23966738
Marker945372	75.063	Chr03	23980395	23980684
Marker875280	75.063	Chr03	24006561	24006859
Marker916215	75.063	Chr03	24017557	24017855
Marker920507	75.063	Chr03	24019076	24019395
Marker897517	75.063	Chr03	24124901	24125219
Marker923807	75.063	Chr03	24128083	24128327
Marker911572	75.063	Chr03	24174290	24174571
Marker866595	75.063	Chr03	24415658	24415899
Marker886125	75.063	Chr03	24459669	24459972
Marker902726	75.063	Chr03	24526894	24527173
Marker954381	75.063	Chr03	24548552	24548846
Marker952035	75.063	Chr03	24568732	24569010
Marker928732	75.063	Chr03	24574639	24574872
Marker906769	75.063	Chr03	24609413	24609670
Marker897361	75.063	Chr03	24611944	24612182
Marker887365	75.063	Chr03	24612347	24612621
Marker914215	75.063	Chr03	24617103	24617341
Marker968128	75.063	Chr03	24626952	24627234
Marker935954	75.063	Chr03	24645645	24645928
Marker958646	75.063	Chr03	24679436	24679703
Marker929175	75.063	Chr03	24683609	24683912
Marker863815	75.063	Chr03	24703542	24703827
Marker887247	75.063	Chr03	24719725	24720005
Marker951388	75.063	Chr03	24847025	24847305
Marker927063	75.063	Chr03	24892532	24892837
Marker970132	75.063	Chr03	24898864	24899149
Marker908719	75.063	Chr03	24950312	24950617
Marker964110	75.063	Chr03	25021686	25021990
Marker928782	75.063	Chr03	25039183	25039437
Marker889398	75.063	Chr03	25050026	25050313
Marker885948	75.063	Chr03	25056213	25056496
Marker889338	75.063	Chr03	25074393	25074701
Marker885729	75.063	Chr03	25149598	25149860
Marker915277	75.063	Chr03	25233265	25233549
Marker920494	75.063	Chr03	25234641	25234915
Marker898895	75.063	Chr03	25299079	25299369
Marker940556	75.063	Chr03	25371422	25371682
Marker964488	75.063	Chr03	25409065	25409371
Marker868232	75.063	Chr03	25438547	25438855
Marker892245	75.063	Chr03	25447873	25448114
Marker960347	75.063	Chr03	25573054	25573303
Marker936236	75.063	Chr03	25584336	25584608
Marker974481	75.063	Chr03	25589771	25590065
Marker944313	75.063	Chr03	25590909	25591208
Marker962660	75.063	Chr03	25594843	25595128
Marker942912	75.063	Chr03	25607239	25607506
Marker936822	75.063	Chr03	25608001	25608279
Marker884137	75.063	Chr03	25608622	25608932
Marker869206	75.063	Chr03	25628325	25628620
Marker912719	75.063	Chr03	25654779	25655048
Marker886628	75.063	Chr03	25764240	25764537
Marker927833	75.063	Chr03	25764894	25765183
Marker893836	75.063	Chr03	25809276	25809537
Marker941392	75.063	Chr03	25827419	25827732
Marker925404	75.063	Chr03	25848702	25848952
Marker974441	75.063	Chr03	25850709	25850971
Marker896630	75.063	Chr03	25867635	25867939
Marker931275	75.063	Chr03	26189596	26189889
Marker874775	75.063	Chr03	26218678	26218964
Marker922368	75.063	Chr03	26264118	26264377
Marker924736	75.063	Chr03	26307942	26308224
Marker950975	75.063	Chr03	26374747	26375049
Marker885414	75.063	Chr03	26387746	26388026
Marker936076	75.063	Chr03	26393890	26394155
Marker874499	75.063	Chr03	26395587	26395851
Marker892002	75.063	Chr03	26396767	26397045
Marker914211	75.063	Chr03	26445748	26446011
Marker926495	75.063	Chr03	26490515	26490815
Marker969159	75.063	Chr03	26550219	26550483
Marker933376	75.063	Chr03	26595743	26596030
Marker898651	75.063	Chr03	26624875	26625141
Marker961436	75.063	Chr03	26628923	26629218
Marker957738	75.063	Chr03	26640355	26640608
Marker879285	75.063	Chr03	26650615	26650927
Marker876961	75.643	Chr03	26782013	26782292
Marker970742	75.643	Chr03	26802537	26802778
Marker966397	76.222	Chr03	26910098	26910358
Marker972357	76.222	Chr03	27106667	27106950
Marker960672	76.222	Chr03	27120278	27120519
Marker892065	76.222	Chr03	27269172	27269427
Marker899176	76.222	Chr03	27274091	27274387
Marker870995	76.222	Chr03	27374054	27374330
Marker918495	76.222	Chr03	27414849	27415129
Marker888083	76.222	Chr03	27576373	27576674
Marker877487	76.222	Chr03	27646170	27646421
Marker935662	76.222	Chr03	27690011	27690271
Marker930852	76.222	Chr03	27691427	27691680
Marker897874	76.222	Chr03	27982026	27982281
Marker972651	76.222	Chr03	28056089	28056338
Marker876372	76.222	Chr03	28058626	28058919
Marker931956	76.222	Chr03	28112176	28112442
Marker895300	76.222	Chr03	28416550	28416821
Marker931733	76.222	Chr03	28468467	28468767
Marker956323	76.803	Chr03	28486591	28486855
Marker897839	76.803	Chr03	28559735	28559987
Marker960646	76.803	Chr03	28584123	28584428
Marker949753	76.803	Chr03	28615393	28615697
Marker874364	76.803	Chr03	28628245	28628501
Marker888104	76.803	Chr03	28634059	28634322
Marker957155	76.803	Chr03	28637556	28637808
Marker890654	76.803	Chr03	28738880	28739127
Marker907740	76.803	Chr03	28773363	28773632
Marker978587	76.803	Chr03	28898701	28898984
Marker910007	76.803	Chr03	28900965	28901243
Marker932402	76.803	Chr03	28907425	28907681
Marker895672	76.803	Chr03	28909851	28910165
Marker910682	76.803	Chr03	28919529	28919797
Marker876287	76.803	Chr03	29081825	29082075
Marker926070	76.803	Chr03	29089954	29090241
Marker899104	76.803	Chr03	29109692	29110009
Marker874477	76.803	Chr03	29110804	29111055
Marker969950	76.803	Chr03	29221917	29222220
Marker953428	76.803	Chr03	29238381	29238648
Marker893465	76.803	Chr03	29268279	29268570
Marker974536	76.803	Chr03	29271125	29271401
Marker967043	76.803	Chr03	29298685	29298986
Marker928692	76.803	Chr03	29313015	29313287
Marker877647	76.803	Chr03	29329251	29329527
Marker899034	76.803	Chr03	29341949	29342245
Marker955760	76.803	Chr03	29450061	29450337
Marker949544	76.803	Chr03	29455276	29455574
Marker943824	76.803	Chr03	29468981	29469266
Marker880466	76.803	Chr03	29471946	29472237
Marker976197	76.803	Chr03	29480718	29480990
Marker976337	76.803	Chr03	29481151	29481437
Marker978497	76.803	Chr03	29513889	29514149
Marker935062	76.803	Chr03	29519564	29519877
Marker938899	76.803	Chr03	29535814	29536118
Marker883327	76.803	Chr03	29568009	29568303
Marker888913	76.803	Chr03	29630797	29631060
Marker953014	76.803	Chr03	29656020	29656317
Marker913886	76.803	Chr03	29688058	29688317
Marker945189	77.383	Chr03	29747892	29748169
Marker889710	84.936	Chr03	29750373	29750646
Marker906188	86.701	Chr03	33296842	33297116
Marker867633	91.583	Chr03	33358596	33358896
Marker952887	92.75	Chr03	33613257	33613546
Marker892913	95.12	Chr03	33629004	33629250
Marker956523	96.289	Chr03	33668738	33669031
Marker873624	96.868	Chr03	33677761	33678067
Marker903286	96.868	Chr03	33694324	33694614
Marker890843	97.448	Chr03	33960675	33960976
Marker868065	97.448	Chr03	34213144	34213429
Marker909133	101.686	Chr03	34232384	34232638
Marker896204	105.294	Chr03	35548125	35548389
Marker868555	118.769	Chr03	36732208	36732495
Marker964416	123.039	Chr03	38032600	38032862
Marker966386	130.651	Chr03	38055182	38055500
Marker888641	131.232	Chr03	38104971	38105277
Marker917866	132.995	Chr03	38145329	38145590
Marker918940	134.761	Chr03	38170976	38171248
Marker932230	134.761	Chr03	38243755	38244055
Marker963484	135.34	Chr03	38268463	38268734
Marker868501	135.92	Chr03	38299724	38299993
Marker958263	135.92	Chr03	38355886	38356165
Marker929130	135.92	Chr03	38389658	38389940
Marker955009	135.92	Chr03	38421023	38421313
Marker953025	135.92	Chr03	38448080	38448382
Marker944921	136.499	Chr03	38602082	38602368
Marker921779	136.499	Chr03	38678981	38679270
Marker953521	136.499	Chr03	38757448	38757723
Marker948137	136.499	Chr03	38454074	38454359
Marker977935	137.079	Chr03	38993426	38993729
Marker974279	138.248	Chr03	38833014	38833279
Marker875730	141.853	Chr03	39097311	39097580
Marker863963	146.093	Chr03	39216646	39216933
Marker950668	156.502	Chr03	39764723	39764979
Marker976917	161.385	Chr03	42692559	42692856
Marker869023	175.664	Chr03	42874192	42874512
Marker869715	177.427	Chr03	42895121	42895406
Marker911716	179.193	Chr03	43015313	43015605
Marker903763	179.193	Chr03	43088144	43088427
Marker927902	179.772	Chr03	42972802	42973066
Marker905777	180.939	Chr03	43183669	43183935
Marker966319	181.519	Chr03	44114438	44114707
Marker950719	181.519	Chr03	43140711	43140982
Marker896474	181.519	Chr03	43310708	43310971
Marker901720	182.1	Chr03	43192396	43192677
Marker17221	0	Chr04	52233410	52233697
Marker55306	4.663	Chr04	52209058	52209316
Marker131636	5.362	Chr04	51049072	51049373
Marker36623	5.709	Chr04	51528143	51528413
Marker64976	6.056	Chr04	50971410	50971688
Marker53755	6.404	Chr04	50959825	50960107
Marker87014	7.103	Chr04	50773718	50774010
Marker148302	7.103	Chr04	50872989	50873274
Marker151479	7.103	Chr04	50897859	50898144
Marker22368	7.103	Chr04	50916821	50917121
Marker49654	7.802	Chr04	50761430	50761686
Marker54463	8.502	Chr04	50573615	50573890
Marker125236	9.201	Chr04	50568352	50568637
Marker21910	9.548	Chr04	50217221	50217506
Marker155707	9.548	Chr04	50270295	50270588
Marker147934	9.548	Chr04	50308698	50308973
Marker58600	9.548	Chr04	50345543	50345866
Marker135007	9.896	Chr04	50216123	50216432
Marker24889	10.245	Chr04	49966266	49966575
Marker97749	11.309	Chr04	49950060	49950356
Marker50696	13.096	Chr04	49342960	49343252
Marker4917	13.795	Chr04	49301198	49301458
Marker53079	15.214	Chr04	48703542	48703847
Marker51032	18.137	Chr04	48354151	48354426
Marker63513	19.556	Chr04	48338939	48339225
Marker15093	19.903	Chr04	48320141	48320442
Marker2151148	20.612	Chr04	48141063	48141320
Marker77074	21.684	Chr04	47417955	47418236
Marker103123	23.103	Chr04	47375636	47375913
Marker40426	23.802	Chr04	47290385	47290666
Marker130874	24.501	Chr04	47214765	47215022
Marker15618	24.501	Chr04	47237786	47238074
Marker125933	24.501	Chr04	47263221	47263478
Marker53507	25.201	Chr04	47212960	47213243
Marker14411	26.257	Chr04	47064812	47065042
Marker31336	27.676	Chr04	46969055	46969346
Marker142509	31.386	Chr04	46908556	46908815
Marker38074	35.125	Chr04	46611809	46612099
Marker71250	40.573	Chr04	46173689	46174002
Marker101824	43.13	Chr04	46024793	46025065
Marker51387	43.829	Chr04	45871223	45871523
Marker83200	44.176	Chr04	45849819	45850091
Marker150616	45.595	Chr04	45774727	45774990
Marker22745	46.294	Chr04	45395721	45395991
Marker99144	46.994	Chr04	44733817	44734099
Marker24828	46.994	Chr04	44751313	44751607
Marker23610	46.994	Chr04	44797815	44798100
Marker59787	47.693	Chr04	45082742	45082992
Marker16563	47.693	Chr04	45186268	45186568
Marker69440	47.693	Chr04	45215447	45215738
Marker101650	48.04	Chr04	44816303	44816581
Marker97972	48.04	Chr04	44860612	44860886
Marker115579	48.04	Chr04	44861044	44861306
Marker40166	48.04	Chr04	44885858	44886158
Marker25274	48.04	Chr04	44913694	44913991
Marker12066	48.04	Chr04	44918866	44919141
Marker55773	48.04	Chr04	44992727	44992974
Marker146990	48.04	Chr04	45020297	45020558
Marker51895	48.04	Chr04	45125255	45125547
Marker155886	48.04	Chr04	45239121	45239373
Marker17915	48.04	Chr04	45248162	45248410
Marker117603	48.74	Chr04	44732251	44732515
Marker70398	48.74	Chr04	45288031	45288301
Marker123070	48.74	Chr04	45343969	45344229
Marker23740	48.74	Chr04	45368786	45369071
Marker107602	49.087	Chr04	44462595	44462871
Marker28666	49.087	Chr04	44619149	44619453
Marker21058	49.087	Chr04	44640737	44641026
Marker105142	49.087	Chr04	45272754	45273029
Marker115201	49.087	Chr04	45341226	45341538
Marker90800	49.434	Chr04	44421265	44421550
Marker112051	49.434	Chr04	44426258	44426506
Marker48637	49.434	Chr04	44433157	44433443
Marker148945	49.434	Chr04	45257791	45258086
Marker87821	50.133	Chr04	44420551	44420819
Marker53485	51.19	Chr04	43938390	43938662
Marker67490	52.976	Chr04	43685711	43686021
Marker105206	52.976	Chr04	43694944	43695221
Marker123922	52.976	Chr04	43757749	43758014
Marker69864	54.033	Chr04	43409610	43409882
Marker42502	54.38	Chr04	43347579	43347890
Marker33354	54.38	Chr04	43352889	43353200
Marker148880	55.079	Chr04	42752713	42752991
Marker57689	55.427	Chr04	42840297	42840563
Marker100428	55.427	Chr04	42852008	42852285
Marker133026	55.427	Chr04	43310474	43310770
Marker55366	55.774	Chr04	42335823	42336103
Marker83650	56.121	Chr04	42265374	42265637
Marker130647	56.121	Chr04	42324251	42324547
Marker23254	56.121	Chr04	42500938	42501255
Marker93398	56.468	Chr04	41383022	41383279
Marker69037	56.468	Chr04	41707153	41707423
Marker128190	56.816	Chr04	41057000	41057319
Marker49704	56.816	Chr04	41274205	41274466
Marker20110	56.816	Chr04	41328013	41328314
Marker144496	56.816	Chr04	41359414	41359716
Marker149912	56.816	Chr04	41366198	41366449
Marker54852	57.163	Chr04	40739394	40739677
Marker155207	57.51	Chr04	40899493	40899785
Marker51638	57.857	Chr04	40482550	40482839
Marker16904	58.204	Chr04	40302816	40303085
Marker23596	58.204	Chr04	40343637	40343932
Marker66607	58.204	Chr04	40454847	40455135
Marker123538	58.904	Chr04	40297326	40297567
Marker38130	59.251	Chr04	40298895	40299162
Marker56301	60.67	Chr04	40171476	40171747
Marker93172	61.726	Chr04	38197927	38198190
Marker85908	62.078	Chr04	37099298	37099582
Marker67935	62.788	Chr04	32704336	32704626
Marker22121	63.135	Chr04	29455072	29455375
Marker66551	63.135	Chr04	29643996	29644287
Marker99802	63.135	Chr04	30880339	30880636
Marker95248	63.135	Chr04	31744897	31745184
Marker108037	63.135	Chr04	32541402	32541673
Marker77995	63.834	Chr04	26755273	26755514
Marker40882	63.834	Chr04	27578151	27578421
Marker50868	64.182	Chr04	24442680	24442997
Marker33892	64.182	Chr04	25357821	25358099
Marker68018	64.182	Chr04	25392370	25392642
Marker14146	64.182	Chr04	25711783	25712095
Marker81677	64.182	Chr04	25997616	25997921
Marker46600	64.182	Chr04	26913764	26914009
Marker72643	64.182	Chr04	27898328	27898587
Marker153169	64.182	Chr04	28659631	28659890
Marker41089	64.182	Chr04	29185983	29186287
Marker34993	64.182	Chr04	29246740	29247061
Marker101099	65.238	Chr04	18541707	18541995
Marker48389	66.302	Chr04	24418151	24418451
Marker129026	68.477	Chr04	20835527	20835792
Marker41910	71.016	Chr04	18518966	18519259
Marker120533	72.802	Chr04	18515533	18515846
Marker53181	76.513	Chr04	16796628	16796873
Marker53113	79.436	Chr04	18438839	18439109
Marker69076	80.855	Chr04	15071380	15071656
Marker29403	83.014	Chr04	12544407	12544708
Marker153220	83.361	Chr04	12204014	12204299
Marker71459	83.361	Chr04	12465633	12465944
Marker131379	84.418	Chr04	11439278	11439565
Marker92964	84.418	Chr04	12412621	12412940
Marker115265	84.765	Chr04	11286605	11286894
Marker56079	85.464	Chr04	11218218	11218493
Marker137802	85.812	Chr04	10970805	10971091
Marker16211	85.812	Chr04	10987862	10988173
Marker103247	85.812	Chr04	10995415	10995675
Marker21890	85.812	Chr04	11001021	11001287
Marker48808	85.812	Chr04	11132966	11133259
Marker117128	86.159	Chr04	11178768	11179069
Marker113977	86.858	Chr04	9861126	9861443
Marker122175	86.858	Chr04	10084009	10084261
Marker93776	86.858	Chr04	10130713	10130990
Marker37075	86.858	Chr04	10626925	10627233
Marker106884	86.858	Chr04	10739124	10739381
Marker155479	86.858	Chr04	10763648	10763935
Marker127471	86.858	Chr04	10815558	10815829
Marker83485	86.858	Chr04	10882860	10883148
Marker121198	87.205	Chr04	10659473	10659739
Marker155341	87.553	Chr04	10502355	10502598
Marker82061	87.9	Chr04	10192463	10192722
Marker125244	87.9	Chr04	10193077	10193362
Marker128671	87.9	Chr04	10205197	10205497
Marker49589	87.9	Chr04	10423316	10423592
Marker42761	87.9	Chr04	10435061	10435365
Marker18118	87.9	Chr04	10480072	10480339
Marker64675	87.9	Chr04	10499868	10500147
Marker80535	87.9	Chr04	10613680	10613962
Marker40497	88.599	Chr04	9702080	9702348
Marker113383	89.299	Chr04	9675161	9675407
Marker121984	90.717	Chr04	9383742	9384022
Marker155961	92.504	Chr04	9160531	9160832
Marker113423	93.56	Chr04	8878424	8878734
Marker8697	93.91	Chr04	9138419	9138721
Marker155746	94.982	Chr04	8832243	8832495
Marker54500	96.781	Chr04	8727283	8727554
Marker7176	97.128	Chr04	8744440	8744740
Marker29150	97.475	Chr04	8699062	8699376
Marker93816	97.823	Chr04	8667564	8667828
Marker50938	99.241	Chr04	8610167	8610431
Marker125364	102.165	Chr04	8602683	8602945
Marker66417	105.989	Chr04	6378063	6378345
Marker63070	115.861	Chr04	5876539	5876816
Marker3464	118.02	Chr04	5743784	5744083
Marker10887	118.02	Chr04	5746078	5746318
Marker113087	118.368	Chr04	5718495	5718770
Marker130932	118.715	Chr04	5685918	5686212
Marker43858	119.062	Chr04	5604126	5604433
Marker20560	120.119	Chr04	5536905	5537165
Marker13704	123.829	Chr04	3501115	3501388
Marker45716	128.353	Chr04	2941281	2941566
Marker40488	130.96	Chr04	2506784	2507046
Marker53769	131.66	Chr04	2436592	2436901
Marker119486	133.078	Chr04	2415230	2415514
Marker94279	134.135	Chr04	1787503	1787806
Marker70489	134.834	Chr04	2244572	2244846
Marker35462	136.621	Chr04	1747786	1748075
Marker82055	138.407	Chr04	1650874	1651197
Marker32076	139.826	Chr04	1743956	1744242
Marker31902	141.245	Chr04	1086711	1087024
Marker1826111	0	Chr05	41401878	41402187
Marker1885982	3.711	Chr05	41173183	41173467
Marker1808855	3.711	Chr05	41216446	41216739
Marker1868185	3.711	Chr05	41352347	41352617
Marker1923901	3.711	Chr05	41371584	41371863
Marker1825780	4.058	Chr05	41184775	41185057
Marker1922180	4.058	Chr05	41256485	41256760
Marker1806388	4.058	Chr05	41323118	41323407
Marker1813257	5.114	Chr05	41101615	41101883
Marker1924217	5.461	Chr05	41044877	41045145
Marker1817893	10.996	Chr05	41032139	41032432
Marker1920742	18.617	Chr05	39379217	39379497
Marker1910311	23.713	Chr05	38924242	38924543
Marker1922582	23.713	Chr05	38987782	38988081
Marker1859282	24.06	Chr05	39001061	39001319
Marker1924560	24.06	Chr05	39025050	39025342
Marker1885017	24.76	Chr05	39305274	39305523
Marker1817340	25.107	Chr05	39363678	39363962
Marker1806913	25.806	Chr05	38977624	38977891
Marker1851537	25.806	Chr05	38980025	38980289
Marker1832363	25.806	Chr05	39013886	39014147
Marker1837969	25.806	Chr05	39025493	39025757
Marker1892242	25.806	Chr05	39039318	39039617
Marker1891036	25.806	Chr05	39148744	39149017
Marker1837101	25.806	Chr05	39197078	39197339
Marker1876668	25.806	Chr05	39238324	39238584
Marker1917768	26.153	Chr05	38847824	38848144
Marker1865374	26.853	Chr05	38820040	38820289
Marker1809347	27.909	Chr05	38625799	38626062
Marker1906345	27.909	Chr05	38752914	38753204
Marker1914528	28.256	Chr05	38099401	38099664
Marker1807508	30.112	Chr05	37960400	37960655
Marker1812186	34.295	Chr05	36841177	36841465
Marker1836893	39.235	Chr05	34859650	34859938
Marker1817081	44.176	Chr05	34406630	34406875
Marker1828790	45.232	Chr05	34277595	34277882
Marker1921961	46.671	Chr05	33384910	33385174
Marker1910207	49.638	Chr05	33216615	33216900
Marker1825980	51.797	Chr05	33056355	33056621
Marker1814991	52.861	Chr05	33211063	33211315
Marker1901074	53.566	Chr05	32924345	32924609
Marker1854962	56.489	Chr05	32907731	32908035
Marker1848704	58.648	Chr05	32612062	32612342
Marker1859415	60.808	Chr05	31932144	31932417
Marker1896864	62.968	Chr05	31914967	31915204
Marker1896654	63.317	Chr05	31874161	31874456
Marker1834854	63.667	Chr05	31835957	31836214
Marker1812596	64.366	Chr05	31679783	31680086
Marker1828011	66.905	Chr05	31358959	31359217
Marker1878931	68.704	Chr05	28449741	28450033
Marker1831284	70.503	Chr05	28273660	28273905
Marker1832772	70.851	Chr05	28093473	28093785
Marker1893535	70.851	Chr05	28150572	28150857
Marker1855920	70.851	Chr05	28184744	28185036
Marker1918529	70.851	Chr05	28212657	28212922
Marker1909150	70.851	Chr05	28245523	28245763
Marker1844914	71.198	Chr05	28010668	28010967
Marker1808864	71.198	Chr05	28071775	28072047
Marker1913302	71.198	Chr05	28123015	28123294
Marker1919369	71.897	Chr05	24934318	24934593
Marker1847670	71.897	Chr05	27610597	27610903
Marker1818479	72.244	Chr05	27122923	27123227
Marker1908980	72.944	Chr05	27097169	27097467
Marker1896124	73.643	Chr05	24395716	24395997
Marker1854431	73.99	Chr05	18939587	18939904
Marker1874299	74.337	Chr05	11160296	11160572
Marker1823408	74.337	Chr05	12134437	12134753
Marker1915558	74.337	Chr05	12251000	12251285
Marker1895812	74.337	Chr05	13962531	13962844
Marker1910893	74.337	Chr05	17343100	17343368
Marker1884899	74.337	Chr05	18665616	18665884
Marker1858838	74.337	Chr05	19420607	19420901
Marker1824498	74.685	Chr05	10971240	10971523
Marker1858537	75.384	Chr05	9726911	9727193
Marker1888170	76.448	Chr05	7964881	7965134
Marker1806161	77.157	Chr05	5997284	5997579
Marker1913462	79.333	Chr05	5608744	5609026
Marker1912544	80.032	Chr05	5517334	5517609
Marker1892980	80.379	Chr05	5339591	5339887
Marker1904333	81.079	Chr05	5309140	5309411
Marker1816574	81.079	Chr05	5509727	5510012
Marker1816637	81.426	Chr05	5271623	5271898
Marker1911126	83.212	Chr05	5023300	5023579
Marker1840642	87.736	Chr05	4427014	4427302
Marker1825719	89.895	Chr05	3930928	3931202
Marker1831892	92.434	Chr05	3797378	3797660
Marker1816048	93.49	Chr05	3778141	3778399
Marker1912289	94.909	Chr05	3493342	3493634
Marker1864715	95.256	Chr05	3468055	3468339
Marker1806179	96.313	Chr05	3368272	3368548
Marker1867249	96.66	Chr05	3439517	3439799
Marker1864097	97.369	Chr05	3248972	3249234
Marker1922708	99.182	Chr05	3115872	3116130
Marker1875310	99.881	Chr05	3182600	3182892
Marker1830366	101.3	Chr05	3041062	3041327
Marker1839886	102.719	Chr05	2877705	2878015
Marker1896462	103.79	Chr05	2820234	2820526
Marker1895414	107.557	Chr05	2782019	2782284
Marker1833026	109.732	Chr05	1471145	1471453
Marker1862009	113.877	Chr05	1089094	1089387
Marker1889251	113.877	Chr05	1325808	1326094
Marker1811202	114.224	Chr05	1265224	1265520
Marker1851784	114.923	Chr05	1071644	1071921
Marker1905009	114.923	Chr05	1073920	1074227
Marker1922814	115.623	Chr05	977501	977753
Marker1916731	115.973	Chr05	964620	964933
Marker1824928	115.973	Chr05	1037397	1037641
Marker1835188	115.973	Chr05	1050019	1050282
Marker1874262	116.322	Chr05	882516	882785
Marker1899066	116.669	Chr05	852627	852896
Marker1814056	117.726	Chr05	24043	24321
Marker2136810	0	Chr06	51335567	51335849
Marker2052334	0.699	Chr06	51191775	51192055
Marker2072537	0.699	Chr06	51313517	51313772
Marker2048196	3.622	Chr06	51158924	51159184
Marker2082958	6.161	Chr06	50994189	50994470
Marker2152907	8.737	Chr06	50891939	50892203
Marker2064796	9.446	Chr06	50892309	50892605
Marker2077350	11.984	Chr06	50773416	50773690
Marker2112489	13.041	Chr06	50769908	50770180
Marker2111435	14.097	Chr06	50746068	50746334
Marker2113941	14.797	Chr06	50475254	50475544
Marker2100097	15.144	Chr06	50459654	50459929
Marker2046823	15.491	Chr06	50407042	50407326
Marker2106240	17.651	Chr06	50404639	50404898
Marker2169823	20.258	Chr06	50224417	50224670
Marker2177714	24.472	Chr06	50007555	50007801
Marker2082983	31.315	Chr06	49629021	49629283
Marker2157642	35.908	Chr06	48428374	48428679
Marker2057041	38.083	Chr06	48427163	48427430
Marker2158949	38.792	Chr06	47592505	47592772
Marker2148499	39.856	Chr06	47422529	47422839
Marker2065439	40.204	Chr06	46937862	46938157
Marker2108411	40.903	Chr06	46919772	46920044
Marker2132445	40.903	Chr06	47386116	47386403
Marker2115640	41.25	Chr06	45881399	45881657
Marker2099659	41.25	Chr06	46716581	46716878
Marker2078273	41.597	Chr06	45759801	45760113
Marker2072784	41.945	Chr06	45484782	45485085
Marker2063355	42.644	Chr06	45424984	45425240
Marker2159348	43.343	Chr06	44841131	44841435
Marker2082381	43.343	Chr06	44917132	44917407
Marker2069201	43.343	Chr06	44943492	44943757
Marker2053192	43.343	Chr06	45034518	45034791
Marker2155935	43.691	Chr06	44799086	44799344
Marker2083053	43.691	Chr06	44800773	44801052
Marker2077309	44.395	Chr06	44762503	44762763
Marker2151148	46.194	Chr06	44362308	44362609
Marker2178709	46.894	Chr06	43802361	43802657
Marker2105391	47.593	Chr06	43715572	43715839
Marker2046830	47.94	Chr06	43546438	43546747
Marker2178721	47.94	Chr06	43651435	43651687
Marker2095541	47.94	Chr06	43682502	43682762
Marker2054312	47.94	Chr06	43703374	43703624
Marker2087954	49.379	Chr06	42697089	42697370
Marker2055839	51.205	Chr06	41876043	41876326
Marker2062792	51.555	Chr06	41733588	41733866
Marker2070817	51.555	Chr06	41757597	41757892
Marker2124636	51.902	Chr06	41529513	41529772
Marker2177041	52.601	Chr06	41334952	41335231
Marker2062897	53.301	Chr06	39730137	39730421
Marker2144887	53.301	Chr06	39732357	39732607
Marker2111978	53.301	Chr06	39801338	39801629
Marker2161838	53.301	Chr06	40599940	40600217
Marker2132115	53.301	Chr06	40609761	40610079
Marker2092004	53.301	Chr06	40642568	40642849
Marker2081986	53.301	Chr06	40648312	40648618
Marker2086934	53.301	Chr06	40656265	40656559
Marker2160841	53.301	Chr06	40657925	40658248
Marker2090022	53.301	Chr06	40689078	40689373
Marker2164921	53.301	Chr06	40733082	40733397
Marker2097086	53.301	Chr06	40733503	40733780
Marker2078201	53.301	Chr06	40816782	40817058
Marker2057212	53.301	Chr06	40834845	40835121
Marker2085401	53.301	Chr06	40836573	40836883
Marker2149207	53.648	Chr06	40811822	40812107
Marker2163587	53.648	Chr06	40817805	40818089
Marker2068108	54.347	Chr06	39959503	39959744
Marker2063367	55.047	Chr06	39567138	39567417
Marker2148828	55.047	Chr06	39608934	39609223
Marker2140746	55.047	Chr06	40386536	40386836
Marker2178691	55.047	Chr06	40490952	40491223
Marker2065609	55.047	Chr06	40536794	40537074
Marker2177005	55.047	Chr06	40597479	40597783
Marker2126280	55.047	Chr06	40840726	40841013
Marker2127735	55.047	Chr06	40841864	40842189
Marker2057521	55.047	Chr06	40862526	40862796
Marker2145426	55.047	Chr06	40935667	40935927
Marker2143118	55.047	Chr06	40939163	40939425
Marker2094780	55.047	Chr06	40994696	40994967
Marker2091421	55.047	Chr06	41058686	41058990
Marker2057850	55.047	Chr06	41111099	41111358
Marker2172397	55.047	Chr06	41148080	41148375
Marker2111112	55.047	Chr06	41196827	41197121
Marker2074962	55.047	Chr06	41219927	41220186
Marker2174857	55.047	Chr06	41279186	41279491
Marker2080776	55.047	Chr06	41313089	41313348
Marker2101725	55.047	Chr06	41360194	41360477
Marker2125538	55.047	Chr06	41444556	41444842
Marker2144864	55.394	Chr06	39289050	39289332
Marker2153119	55.394	Chr06	39339016	39339281
Marker2147556	55.394	Chr06	39430887	39431135
Marker2058463	55.394	Chr06	39443555	39443843
Marker2100408	55.394	Chr06	39461546	39461822
Marker2162625	55.394	Chr06	39469545	39469860
Marker2053762	55.394	Chr06	39495646	39495955
Marker2154119	55.394	Chr06	39545331	39545583
Marker2066828	55.394	Chr06	39555417	39555708
Marker2098631	55.394	Chr06	39565717	39566001
Marker2055714	55.394	Chr06	41473804	41474062
Marker2170520	55.394	Chr06	41497777	41498064
Marker2123136	55.394	Chr06	41510600	41510882
Marker2107854	55.394	Chr06	41522183	41522464
Marker2049072	55.741	Chr06	39275323	39275579
Marker2172218	56.088	Chr06	39097751	39098011
Marker2118083	56.088	Chr06	39101280	39101583
Marker2056648	56.088	Chr06	39148211	39148513
Marker2121426	56.088	Chr06	39223519	39223804
Marker2068891	56.088	Chr06	39226918	39227199
Marker2090932	56.088	Chr06	39273142	39273438
Marker2156153	56.435	Chr06	40214693	40214983
Marker2163273	56.435	Chr06	40266198	40266515
Marker2156929	56.435	Chr06	40277260	40277557
Marker2126475	56.435	Chr06	40297877	40298134
Marker2052303	56.435	Chr06	40375884	40376141
Marker2099779	56.783	Chr06	40021839	40022110
Marker2128091	56.783	Chr06	40038107	40038358
Marker2088239	56.783	Chr06	40044872	40045147
Marker2053168	56.783	Chr06	40087412	40087661
Marker2131524	56.783	Chr06	40123093	40123337
Marker2126802	56.783	Chr06	40127336	40127665
Marker2176295	56.783	Chr06	40131275	40131553
Marker2072410	56.783	Chr06	40132501	40132764
Marker2136225	56.783	Chr06	40171244	40171528
Marker2090794	56.783	Chr06	40173796	40174074
Marker2083487	56.783	Chr06	40182867	40183129
Marker2103491	57.13	Chr06	40033065	40033317
Marker2141471	57.829	Chr06	39021027	39021305
Marker2103558	57.829	Chr06	39087392	39087671
Marker2178282	58.176	Chr06	38581829	38582132
Marker2051864	58.176	Chr06	38594287	38594590
Marker2147387	58.176	Chr06	38647467	38647722
Marker2127355	58.176	Chr06	38705673	38705938
Marker2053311	58.176	Chr06	38793278	38793553
Marker2088571	58.176	Chr06	38935530	38935815
Marker2076849	58.176	Chr06	38963412	38963671
Marker2176758	58.876	Chr06	38449217	38449484
Marker2145356	59.223	Chr06	38428465	38428769
Marker2152391	59.223	Chr06	38442389	38442656
Marker2100840	59.223	Chr06	38450862	38451171
Marker2069601	59.223	Chr06	38518183	38518484
Marker2075005	59.223	Chr06	38571696	38571982
Marker2171533	59.57	Chr06	36734657	36734942
Marker2047965	59.57	Chr06	37683298	37683558
Marker2130283	59.57	Chr06	38390288	38390576
Marker2082585	60.27	Chr06	24818488	24818762
Marker2090699	60.27	Chr06	24910349	24910634
Marker2058215	60.27	Chr06	25905299	25905588
Marker2105472	60.27	Chr06	25967361	25967605
Marker2105579	60.27	Chr06	27491977	27492274
Marker2164519	60.969	Chr06	27757064	27757333
Marker2082459	61.668	Chr06	29452128	29452423
Marker2068261	61.668	Chr06	29747006	29747248
Marker2134861	62.016	Chr06	28454121	28454367
Marker2137514	62.016	Chr06	28788779	28789088
Marker2110449	62.016	Chr06	29201754	29202041
Marker2059508	62.016	Chr06	29351063	29351310
Marker2124463	62.715	Chr06	24323139	24323434
Marker2164841	62.715	Chr06	35094730	35094995
Marker2115408	62.715	Chr06	35810168	35810412
Marker2078417	63.065	Chr06	23203507	23203810
Marker2175870	63.065	Chr06	24134077	24134318
Marker2170341	63.065	Chr06	29757683	29757924
Marker2088074	63.065	Chr06	29941594	29941908
Marker2109059	63.065	Chr06	30200862	30201126
Marker2176304	63.065	Chr06	30690789	30691053
Marker2108766	63.065	Chr06	31220091	31220388
Marker2084756	63.065	Chr06	33276825	33277095
Marker2127353	63.065	Chr06	34122288	34122596
Marker2149405	63.414	Chr06	20576626	20576890
Marker2090576	64.478	Chr06	19247884	19248151
Marker2054702	65.542	Chr06	18936408	18936673
Marker2096940	66.606	Chr06	18551333	18551622
Marker2162580	72.447	Chr06	18515516	18515806
Marker2135127	75.004	Chr06	15871418	15871712
Marker2138770	79.562	Chr06	15768977	15769237
Marker2071221	80.991	Chr06	15623936	15624197
Marker2177475	81.34	Chr06	15745208	15745472
Marker2103747	81.687	Chr06	15596847	15597153
Marker2174814	82.751	Chr06	15517875	15518156
Marker2146134	83.815	Chr06	15416108	15416411
Marker2062245	84.163	Chr06	15374810	15375082
Marker2091130	84.51	Chr06	15196866	15197168
Marker2178303	85.929	Chr06	14866702	14866966
Marker2173641	86.628	Chr06	14645105	14645354
Marker2109506	86.628	Chr06	14842910	14843188
Marker2111897	87.692	Chr06	14540791	14541074
Marker2162452	89.867	Chr06	13841398	13841665
Marker2098144	91.654	Chr06	13448094	13448355
Marker2165888	96.177	Chr06	13140173	13140440
Marker2152320	99.491	Chr06	12517379	12517635
Marker2046069	102.805	Chr06	10993822	10994108
Marker2163763	104.591	Chr06	10987452	10987709
Marker2116071	104.938	Chr06	10971255	10971556
Marker2095043	106.725	Chr06	10871468	10871716
Marker2119518	107.781	Chr06	10415754	10416042
Marker2087753	109.941	Chr06	10215015	10215314
Marker2135925	110.64	Chr06	9880067	9880324
Marker2166274	112.8	Chr06	9879317	9879584
Marker2155081	113.856	Chr06	9621406	9621684
Marker2071301	114.913	Chr06	9206728	9206990
Marker2069765	115.612	Chr06	8490020	8490294
Marker2154675	115.612	Chr06	8503034	8503326
Marker2118173	115.612	Chr06	8581432	8581724
Marker2062108	115.612	Chr06	8774988	8775297
Marker2051804	115.612	Chr06	8777182	8777476
Marker2172561	115.612	Chr06	8901364	8901641
Marker2110326	115.612	Chr06	8999379	8999659
Marker2045979	115.959	Chr06	8275870	8276118
Marker2061756	117.016	Chr06	8247846	8248133
Marker2147710	118.435	Chr06	8221602	8221879
Marker2138870	119.506	Chr06	7999195	7999456
Marker2090735	121.319	Chr06	7213165	7213430
Marker2099189	122.738	Chr06	6988950	6989204
Marker2101839	123.085	Chr06	6541542	6541800
Marker2174543	125.244	Chr06	6495444	6495724
Marker2123100	125.944	Chr06	6034439	6034701
Marker2126298	127.363	Chr06	5882308	5882628
Marker2091698	131.921	Chr06	5817156	5817428
Marker2162182	136.479	Chr06	4243520	4243809
Marker2078102	141.037	Chr06	4054131	4054402
Marker2103156	142.101	Chr06	3884788	3885088
Marker2049249	142.8	Chr06	3860399	3860706
Marker2108670	143.857	Chr06	3859984	3860293
Marker2123825	144.206	Chr06	3573440	3573728
Marker2048646	145.27	Chr06	3375150	3375421
Marker2058905	145.27	Chr06	3519041	3519326
Marker2076386	145.27	Chr06	3522699	3522984
Marker2077033	145.62	Chr06	2861003	2861307
Marker2099819	146.684	Chr06	2851569	2851856
Marker2118471	147.74	Chr06	2730163	2730426
Marker2137069	148.44	Chr06	2696962	2697246
Marker2062376	148.787	Chr06	2725143	2725406
Marker2082559	149.134	Chr06	2633347	2633615
Marker2058569	149.481	Chr06	2642681	2642956
Marker2147161	149.481	Chr06	2645464	2645716
Marker2103739	150.186	Chr06	2370268	2370528
Marker2105406	156.519	Chr06	2224919	2225204
Marker2144270	159.857	Chr06	676329	676604
Marker2179374	161.643	Chr06	645615	645920
Marker2050954	161.99	Chr06	456978	457257
Marker2118066	161.99	Chr06	551535	551810
Marker2159564	161.99	Chr06	592712	593013
Marker2048547	161.99	Chr06	620913	621166
Marker2176927	161.99	Chr06	631014	631284
Marker2111017	163.846	Chr06	255414	255688
Marker2558576	0	Chr07	5536	5803
Marker2515928	1.404	Chr07	207511	207821
Marker2568313	1.404	Chr07	287984	288294
Marker2482819	1.867	Chr07	290941	291213
Marker2479759	1.867	Chr07	311599	311879
Marker2559949	3.282	Chr07	403439	403729
Marker2594141	6.175	Chr07	1261146	1261431
Marker2577478	10.648	Chr07	1422071	1422337
Marker2544659	13.059	Chr07	2333247	2333548
Marker2566903	15.435	Chr07	2336753	2337025
Marker2480756	16.84	Chr07	2380493	2380753
Marker2574783	17.77	Chr07	2523798	2524059
Marker2483988	19.175	Chr07	2528565	2528852
Marker2508248	21.062	Chr07	2610840	2611131
Marker2500377	22.949	Chr07	2988448	2988709
Marker2557572	26.326	Chr07	3170619	3170897
Marker2522046	28.212	Chr07	3335992	3336289
Marker2571008	31.085	Chr07	3471742	3472035
Marker2580623	41.817	Chr07	3569005	3569317
Marker2525913	49.707	Chr07	5518702	5518957
Marker2595289	55.305	Chr07	5963235	5963510
Marker2513465	55.305	Chr07	5990519	5990773
Marker2486705	56.235	Chr07	6196404	6196675
Marker2509772	60.181	Chr07	7760368	7760630
Marker2587993	62.608	Chr07	7838568	7838837
Marker2525959	65.503	Chr07	8332583	8332855
Marker2501511	67.388	Chr07	9516787	9517081
Marker2495442	70.261	Chr07	9723069	9723354
Marker2580238	70.727	Chr07	9702955	9703255
Marker2487350	70.727	Chr07	9729168	9729470
Marker2521179	72.627	Chr07	9730517	9730774
Marker2578450	73.557	Chr07	9807239	9807524
Marker2536334	74.018	Chr07	9856805	9857063
Marker2524849	74.48	Chr07	9816717	9816966
Marker2522322	75.411	Chr07	9930670	9930943
Marker2590609	76.341	Chr07	9867268	9867570
Marker2592384	78.228	Chr07	10232235	10232510
Marker2557981	78.693	Chr07	10526717	10526995
Marker2564321	79.158	Chr07	10540165	10540419
Marker2533231	79.158	Chr07	10551896	10552153
Marker2575953	79.158	Chr07	10823063	10823327
Marker2596798	79.619	Chr07	10827313	10827599
Marker2520863	79.619	Chr07	11017492	11017738
Marker2474974	80.082	Chr07	10896114	10896359
Marker2501633	81.012	Chr07	11046833	11047088
Marker2580144	81.473	Chr07	11150112	11150414
Marker2589986	81.473	Chr07	11176576	11176855
Marker2531185	81.936	Chr07	11204615	11204898
Marker2593479	81.936	Chr07	11229108	11229372
Marker2547055	81.936	Chr07	11263111	11263427
Marker2498948	81.936	Chr07	11289285	11289531
Marker2498881	81.936	Chr07	11308991	11309292
Marker2549704	81.936	Chr07	11312470	11312762
Marker2558700	81.936	Chr07	11320110	11320369
Marker2501906	81.936	Chr07	11331293	11331578
Marker2482944	81.936	Chr07	11371795	11372118
Marker2559958	81.936	Chr07	11380295	11380559
Marker2477937	81.936	Chr07	11436080	11436357
Marker2549236	81.936	Chr07	11501784	11502088
Marker2509586	81.936	Chr07	11537755	11538027
Marker2499959	81.936	Chr07	11578793	11579050
Marker2543200	82.397	Chr07	11659315	11659594
Marker2560251	82.397	Chr07	11666804	11667066
Marker2589296	82.397	Chr07	11742656	11742955
Marker2538998	82.397	Chr07	11754895	11755140
Marker2547133	82.859	Chr07	11771467	11771739
Marker2534017	82.859	Chr07	11779888	11780157
Marker2520107	82.859	Chr07	11782821	11783101
Marker2587321	82.859	Chr07	11812546	11812803
Marker2493025	82.859	Chr07	11864433	11864695
Marker2479624	82.859	Chr07	12041174	12041445
Marker2536503	82.859	Chr07	12068510	12068799
Marker2479598	82.859	Chr07	12074674	12074992
Marker2529936	82.859	Chr07	12118959	12119249
Marker2596936	82.859	Chr07	12133315	12133581
Marker2540029	82.859	Chr07	12141631	12141928
Marker2513517	82.859	Chr07	12188914	12189170
Marker2513029	83.321	Chr07	12216497	12216755
Marker2500794	83.321	Chr07	12237953	12238215
Marker2535264	83.321	Chr07	12267894	12268213
Marker2547684	83.782	Chr07	13806273	13806543
Marker2536540	84.245	Chr07	14383768	14384064
Marker2561583	85.175	Chr07	15017545	15017830
Marker2582140	86.104	Chr07	14444634	14444890
Marker2530186	88.481	Chr07	15020708	15020979
Marker2596654	89.411	Chr07	15066483	15066744
Marker2494199	89.872	Chr07	15227415	15227711
Marker2520555	90.803	Chr07	15387500	15387774
Marker2594841	92.69	Chr07	15522551	15522827
Marker2477293	93.62	Chr07	15467537	15467828
Marker2525208	94.55	Chr07	15637533	15637839
Marker2551862	94.55	Chr07	15795272	15795554
Marker2539976	95.011	Chr07	15822044	15822326
Marker2576692	95.474	Chr07	15804392	15804661
Marker2594821	95.474	Chr07	15822865	15823165
Marker2585019	96.879	Chr07	15994548	15994835
Marker2532501	97.81	Chr07	16127518	16127814
Marker2534555	98.271	Chr07	16137516	16137789
Marker2577166	98.271	Chr07	16142539	16142819
Marker2523391	98.271	Chr07	16200788	16201074
Marker2555097	98.271	Chr07	16239613	16239888
Marker2549424	98.271	Chr07	16263020	16263282
Marker2553826	98.733	Chr07	16265076	16265368
Marker2561111	98.733	Chr07	16446900	16447148
Marker2554708	98.733	Chr07	17776523	17776805
Marker2484599	98.733	Chr07	17902505	17902767
Marker2538022	98.733	Chr07	17938437	17938725
Marker2552503	98.733	Chr07	18050529	18050805
Marker2540779	99.194	Chr07	16669660	16669942
Marker2560303	99.194	Chr07	16762877	16763142
Marker2536700	99.194	Chr07	16805505	16805771
Marker2534767	99.194	Chr07	16821380	16821684
Marker2527375	99.194	Chr07	16932395	16932677
Marker2517029	99.194	Chr07	17009435	17009700
Marker2499515	99.194	Chr07	17041209	17041516
Marker2567503	99.194	Chr07	17354502	17354767
Marker2525792	99.194	Chr07	17368124	17368383
Marker2506038	99.194	Chr07	17417318	17417606
Marker2542353	99.194	Chr07	17435936	17436220
Marker2476922	99.194	Chr07	17722419	17722732
Marker2592108	100.125	Chr07	19033017	19033284
Marker2525432	100.125	Chr07	19054330	19054594
Marker2568960	100.125	Chr07	19056349	19056614
Marker2522988	100.587	Chr07	19057159	19057448
Marker2569655	101.048	Chr07	19141643	19141943
Marker2566488	102.454	Chr07	19224338	19224595
Marker2521628	103.384	Chr07	19239637	19239924
Marker2547386	103.384	Chr07	19358168	19358477
Marker2519811	103.384	Chr07	19406198	19406449
Marker2526851	103.384	Chr07	19415999	19416284
Marker2483510	103.384	Chr07	19524218	19524499
Marker2507332	103.845	Chr07	19566310	19566608
Marker2587794	104.307	Chr07	19576852	19577151
Marker2490209	104.307	Chr07	19634532	19634830
Marker2476055	104.307	Chr07	19644522	19644782
Marker2512044	104.307	Chr07	22692923	22693212
Marker2488342	104.307	Chr07	22799152	22799450
Marker2516323	104.307	Chr07	22895679	22895957
Marker2538863	104.307	Chr07	22910666	22910974
Marker2482031	104.307	Chr07	23115605	23115870
Marker2584198	104.307	Chr07	24107934	24108194
Marker2573601	104.769	Chr07	26079474	26079755
Marker2508193	104.769	Chr07	26149802	26150043
Marker2576124	104.769	Chr07	26161984	26162252
Marker2529235	104.769	Chr07	26208312	26208622
Marker2527492	104.769	Chr07	26463723	26464020
Marker2561308	104.769	Chr07	26487455	26487711
Marker2520721	105.231	Chr07	26488521	26488779
Marker2588691	106.161	Chr07	23889157	23889467
Marker2565853	106.161	Chr07	24009354	24009648
Marker2570388	106.161	Chr07	24252309	24252565
Marker2494846	106.622	Chr07	24282902	24283189
Marker2496766	106.622	Chr07	24283379	24283653
Marker2586913	107.085	Chr07	22390962	22391692
Marker2476795	107.085	Chr07	23381953	23382219
Marker2488953	107.085	Chr07	23402893	23403198
Marker2516424	107.085	Chr07	24325203	24325494
Marker2540907	107.085	Chr07	24391801	24392069
Marker2582509	107.546	Chr07	19711749	19712036
Marker2504344	107.546	Chr07	22581679	22581992
Marker2496668	108.008	Chr07	19727271	19727571
Marker2556008	108.469	Chr07	19744696	19745001
Marker2524050	108.469	Chr07	19757989	19758298
Marker2530802	108.469	Chr07	19812421	19812705
Marker2563502	108.469	Chr07	19834983	19835246
Marker2491699	108.469	Chr07	19913697	19913953
Marker2483206	108.469	Chr07	19921010	19921287
Marker2495304	108.469	Chr07	20053654	20053916
Marker2481128	108.469	Chr07	20160823	20161115
Marker2564049	108.469	Chr07	20179807	20180116
Marker2533949	108.469	Chr07	20188411	20188684
Marker2502997	108.469	Chr07	20189480	20189779
Marker2576911	108.469	Chr07	20221580	20221837
Marker2476995	108.469	Chr07	20238081	20238363
Marker2565636	108.469	Chr07	20239375	20239666
Marker2588739	108.469	Chr07	20241874	20242149
Marker2496734	108.469	Chr07	20253196	20253477
Marker2560073	108.469	Chr07	20337044	20337327
Marker2558136	108.469	Chr07	20525521	20525788
Marker2563909	108.469	Chr07	20618034	20618280
Marker2495820	108.469	Chr07	20868002	20868299
Marker2480351	108.469	Chr07	20876792	20877081
Marker2590444	108.469	Chr07	21213142	21213407
Marker2491333	108.469	Chr07	21293749	21294027
Marker2480169	108.469	Chr07	21315454	21315710
Marker2536361	108.469	Chr07	21405521	21405835
Marker2529117	108.469	Chr07	21438555	21438857
Marker2492156	108.469	Chr07	21490607	21490863
Marker2591077	108.469	Chr07	21530054	21530350
Marker2538097	108.469	Chr07	21763884	21764185
Marker2574129	108.469	Chr07	21806066	21806326
Marker2580715	108.469	Chr07	21894843	21895115
Marker2487747	108.469	Chr07	21900173	21900437
Marker2493051	108.469	Chr07	21914941	21915235
Marker2569446	108.469	Chr07	21949530	21949797
Marker2533276	108.469	Chr07	22312142	22312427
Marker2549154	108.469	Chr07	23525635	23525923
Marker2500066	108.469	Chr07	23566007	23566272
Marker2508146	108.469	Chr07	23585711	23585992
Marker2592969	108.469	Chr07	23680685	23680947
Marker2522845	108.469	Chr07	23681519	23681803
Marker2587363	108.469	Chr07	23715070	23715344
Marker2558445	108.469	Chr07	23734562	23734837
Marker2542257	108.469	Chr07	23775866	23776169
Marker2562515	108.469	Chr07	23825708	23825991
Marker2521130	108.469	Chr07	23832304	23832606
Marker2545891	108.469	Chr07	23879209	23879490
Marker2512678	108.469	Chr07	24403756	24404012
Marker2513684	108.469	Chr07	24485277	24485563
Marker2568792	108.469	Chr07	24495452	24495702
Marker2536859	108.469	Chr07	24548057	24548319
Marker2475780	108.469	Chr07	24581107	24581411
Marker2480969	108.469	Chr07	24621920	24622223
Marker2511798	108.469	Chr07	24650551	24650804
Marker2487764	108.469	Chr07	24902025	24902335
Marker2592399	108.469	Chr07	24952787	24953038
Marker2565516	108.469	Chr07	24957413	24957684
Marker2501485	108.469	Chr07	24960367	24960658
Marker2481585	108.469	Chr07	24982575	24982845
Marker2507455	108.469	Chr07	25093319	25093606
Marker2491476	108.469	Chr07	25235908	25236177
Marker2535667	108.469	Chr07	25286933	25287206
Marker2491656	108.469	Chr07	25291515	25291769
Marker2593519	108.469	Chr07	25379800	25380125
Marker2575885	108.469	Chr07	25494989	25495251
Marker2537385	108.469	Chr07	25529593	25529918
Marker2530047	108.469	Chr07	27020867	27021153
Marker2499480	108.469	Chr07	27093535	27093807
Marker2529878	108.469	Chr07	27151714	27152032
Marker2492707	108.469	Chr07	27210686	27210973
Marker2530322	108.469	Chr07	27289645	27289943
Marker2559057	108.469	Chr07	27497797	27498083
Marker2480438	108.469	Chr07	27538045	27538304
Marker2527687	108.469	Chr07	27600349	27600644
Marker2545232	108.469	Chr07	27603071	27603370
Marker2492325	108.469	Chr07	27806934	27807192
Marker2548612	108.469	Chr07	27907048	27907332
Marker2576714	108.469	Chr07	28009072	28009330
Marker2583629	108.469	Chr07	28085278	28085536
Marker2496481	108.469	Chr07	28087488	28087764
Marker2503317	108.469	Chr07	28096070	28096364
Marker2476000	108.469	Chr07	28271586	28271848
Marker2540825	108.469	Chr07	28445111	28445374
Marker2593122	108.931	Chr07	21431407	21431724
Marker2482541	108.931	Chr07	21488186	21488450
Marker2566684	108.931	Chr07	25545032	25545311
Marker2522201	108.931	Chr07	25622422	25622729
Marker2551075	108.931	Chr07	25639159	25639466
Marker2488889	108.931	Chr07	25760087	25760377
Marker2585352	108.931	Chr07	25933226	25933526
Marker2593584	108.931	Chr07	26003517	26003769
Marker2524356	108.931	Chr07	26025093	26025379
Marker2551215	108.931	Chr07	26045191	26045439
Marker2529507	108.931	Chr07	26538587	26538843
Marker2570830	108.931	Chr07	26664559	26664857
Marker2595024	108.931	Chr07	26668206	26668517
Marker2587368	108.931	Chr07	26704342	26704631
Marker2488596	108.931	Chr07	26932448	26932738
Marker2506620	109.862	Chr07	28474559	28474828
Marker2508921	109.862	Chr07	28518333	28518605
Marker2548145	109.862	Chr07	28686865	28687130
Marker2562642	109.862	Chr07	28716715	28717018
Marker2576966	109.862	Chr07	28785514	28785786
Marker2516674	109.862	Chr07	28819451	28819750
Marker2566630	109.862	Chr07	28850809	28851106
Marker2499179	109.862	Chr07	28851235	28851496
Marker2590797	109.862	Chr07	28899293	28899585
Marker2522278	109.862	Chr07	28974373	28974633
Marker2522334	109.862	Chr07	29214086	29214350
Marker2589049	109.862	Chr07	29266340	29266596
Marker2568002	109.862	Chr07	29402991	29403263
Marker2523637	109.862	Chr07	29532754	29533014
Marker2487573	109.862	Chr07	29588464	29588738
Marker2516162	109.862	Chr07	29704977	29705237
Marker2535241	109.862	Chr07	29840054	29840376
Marker2596781	109.862	Chr07	29843646	29843918
Marker2494267	109.862	Chr07	30136954	30137246
Marker2520430	110.324	Chr07	30195783	30196070
Marker2557943	110.324	Chr07	30235459	30235732
Marker2549520	110.324	Chr07	30248064	30248333
Marker2521509	110.785	Chr07	30289514	30289802
Marker2589164	111.248	Chr07	30398527	30398819
Marker2547411	111.709	Chr07	30477307	30477589
Marker2584212	111.709	Chr07	30563709	30563967
Marker2568262	111.709	Chr07	30634963	30635233
Marker2586041	111.709	Chr07	30847500	30847775
Marker2549579	111.709	Chr07	30900941	30901239
Marker2520245	111.709	Chr07	30904932	30905231
Marker2582663	111.709	Chr07	31010710	31010978
Marker2507654	111.709	Chr07	31057917	31058182
Marker2593785	111.709	Chr07	31065412	31065694
Marker2509613	111.709	Chr07	31102355	31102629
Marker2513368	111.709	Chr07	31110663	31110921
Marker2570967	111.709	Chr07	31216079	31216350
Marker2543209	111.709	Chr07	31315649	31315894
Marker2507730	111.709	Chr07	31429990	31430306
Marker2570429	111.709	Chr07	31659360	31659622
Marker2574286	111.709	Chr07	31659826	31660108
Marker2504243	111.709	Chr07	31696408	31696706
Marker2554045	111.709	Chr07	31765895	31766175
Marker2531029	111.709	Chr07	31774936	31775224
Marker2591705	111.709	Chr07	31810331	31810628
Marker2541781	111.709	Chr07	31864954	31865206
Marker2493704	111.709	Chr07	31952271	31952584
Marker2553861	111.709	Chr07	33207022	33207283
Marker2561693	111.709	Chr07	33379488	33379774
Marker2492927	111.709	Chr07	33576325	33576608
Marker2582622	111.709	Chr07	33584768	33585056
Marker2527247	111.709	Chr07	33693964	33694253
Marker2598051	111.709	Chr07	33708012	33708312
Marker2521586	111.709	Chr07	33740970	33741238
Marker2530877	111.709	Chr07	33746415	33746671
Marker2576264	111.709	Chr07	33938256	33938552
Marker2489788	111.709	Chr07	34235454	34235713
Marker2499910	111.709	Chr07	34281218	34281496
Marker2572827	111.709	Chr07	34287421	34287710
Marker2479426	111.709	Chr07	34341194	34341473
Marker2475837	111.709	Chr07	34376427	34376677
Marker2572950	111.709	Chr07	34377824	34378094
Marker2480941	111.709	Chr07	34378200	34378493
Marker2476975	111.709	Chr07	34511799	34512055
Marker2512083	111.709	Chr07	34517487	34517767
Marker2485116	111.709	Chr07	34520239	34520545
Marker2573527	111.709	Chr07	34533426	34533676
Marker2572410	111.709	Chr07	34544104	34544360
Marker2494751	111.709	Chr07	34581952	34582220
Marker2485397	111.709	Chr07	34657371	34657669
Marker2522108	111.709	Chr07	34657907	34658206
Marker2512561	111.709	Chr07	34663673	34663952
Marker2569721	111.709	Chr07	34694142	34694435
Marker2483550	111.709	Chr07	34745901	34746201
Marker2552544	111.709	Chr07	34830116	34830418
Marker2490491	111.709	Chr07	34877373	34877656
Marker2487899	112.171	Chr07	33018908	33019168
Marker2527127	112.171	Chr07	33057225	33057497
Marker2531119	112.171	Chr07	33078852	33079157
Marker2556534	112.171	Chr07	33091990	33092257
Marker2557429	112.171	Chr07	33139191	33139470
Marker2571819	112.171	Chr07	33166498	33166761
Marker2503940	112.632	Chr07	32220349	32220661
Marker2559307	112.632	Chr07	32231687	32231981
Marker2501505	112.632	Chr07	32351471	32351787
Marker2585852	112.632	Chr07	32398708	32398979
Marker2499314	112.632	Chr07	32418112	32418419
Marker2509745	112.632	Chr07	32513637	32513909
Marker2532395	113.094	Chr07	32611917	32612164
Marker2510583	113.094	Chr07	32844212	32844509
Marker2525213	114.025	Chr07	31971893	31972207
Marker2565066	114.025	Chr07	32117341	32117613
Marker2497254	114.025	Chr07	32143882	32144184
Marker2485443	114.025	Chr07	32206150	32206460
Marker2590807	114.025	Chr07	32218914	32219186
Marker2490102	114.955	Chr07	34965114	34965435
Marker2508530	115.416	Chr07	35148630	35148929
Marker2575018	117.793	Chr07	35158971	35159237
Marker2594554	119.68	Chr07	35786887	35787197
Marker2559288	122.055	Chr07	35787334	35787592
Marker2483177	122.985	Chr07	35826072	35826333
Marker2535436	123.448	Chr07	35851139	35851444
Marker2477121	123.448	Chr07	35851550	35851810
Marker2557477	123.909	Chr07	35867318	35867569
Marker2480251	124.846	Chr07	36516994	36517287
Marker2502225	128.247	Chr07	36529636	36529895
Marker2533725	128.708	Chr07	36818531	36818823
Marker2534212	130.114	Chr07	36833283	36833559
Marker2532034	130.575	Chr07	37004195	37004467
Marker2520936	131.037	Chr07	37051014	37051302
Marker2536943	131.037	Chr07	37077187	37077442
Marker2548934	131.037	Chr07	37094091	37094376
Marker2555096	131.037	Chr07	37114124	37114387
Marker2530411	131.037	Chr07	37114554	37114842
Marker2502305	131.5	Chr07	37142196	37142436
Marker2564152	132.429	Chr07	37635386	37635637
Marker2476017	132.891	Chr07	37876810	37877074
Marker2530356	133.827	Chr07	38025610	38025860
Marker2475150	134.765	Chr07	38414267	38414534
Marker2504228	137.636	Chr07	38422056	38422339
Marker2569744	139.042	Chr07	38432228	38432523
Marker2540197	140.457	Chr07	38547447	38547722
Marker2476021	142.358	Chr07	38611764	38612082
Marker2484933	143.288	Chr07	39007715	39007989
Marker2490897	145.664	Chr07	39182465	39182723
Marker2532661	147.55	Chr07	40065173	40065430
Marker2577760	147.55	Chr07	40142571	40142858
Marker2502517	147.55	Chr07	40145012	40145282
Marker2480490	148.016	Chr07	40264036	40264296
Marker2558488	148.952	Chr07	40475561	40475814
Marker2587900	149.883	Chr07	40534021	40534281
Marker2545561	150.345	Chr07	40402424	40402722
Marker2526160	150.345	Chr07	40448615	40448898
Marker2532238	150.345	Chr07	40491983	40492241
Marker2481290	150.345	Chr07	40503428	40503678
Marker2536368	151.274	Chr07	41063421	41063696
Marker2556577	151.736	Chr07	41308405	41308704
Marker2528361	152.201	Chr07	41603318	41603633
Marker2563637	156.674	Chr07	42157732	42158023
Marker2501382	159.568	Chr07	42293432	42293705
Marker2566429	161.455	Chr07	42344528	42344790
Marker2507130	161.917	Chr07	44214048	44214324
Marker2524164	163.321	Chr07	42737078	42737351
Marker2485988	171.029	Chr07	44239609	44239874
Marker2524720	175.436	Chr07	44251087	44251385
Marker2555405	176.173	Chr07	44261127	44261388
Marker2677687	0	Chr08	45412532	45412789
Marker2684141	1.902	Chr08	45386635	45386904
Marker2728565	4.131	Chr08	45336341	45336622
Marker2665349	8.654	Chr08	44916535	44916854
Marker2676172	10.073	Chr08	43575906	43576175
Marker2672984	11.561	Chr08	43554784	43555089
Marker2669193	12.26	Chr08	43522932	43523201
Marker2713977	12.608	Chr08	42979940	42980209
Marker2610882	13.672	Chr08	42470249	42470515
Marker2684250	17.01	Chr08	42413152	42413435
Marker2647083	19.185	Chr08	41999888	42000163
Marker2639759	22.924	Chr08	41879541	41879799
Marker2688646	24.342	Chr08	41526951	41527229
Marker2663249	24.342	Chr08	41651925	41652233
Marker2706465	25.042	Chr08	41776492	41776755
Marker2602221	26.098	Chr08	41337025	41337306
Marker2728799	26.445	Chr08	41275473	41275769
Marker2688948	26.445	Chr08	41279437	41279722
Marker2718143	27.145	Chr08	41197615	41197929
Marker2710139	27.145	Chr08	41243723	41244005
Marker2685808	30.458	Chr08	41184906	41185209
Marker2679892	34.169	Chr08	40734920	40735198
Marker2617495	35.588	Chr08	40696517	40696830
Marker2634513	35.935	Chr08	40364298	40364563
Marker2681348	35.935	Chr08	40403951	40404216
Marker2709412	35.935	Chr08	40467505	40467796
Marker2616246	35.935	Chr08	40689701	40689991
Marker2640778	36.282	Chr08	40461889	40462154
Marker2629299	36.982	Chr08	40276085	40276385
Marker2723829	39.905	Chr08	38481759	38482064
Marker2683156	41.323	Chr08	38279232	38279505
Marker2702836	41.671	Chr08	36969258	36969545
Marker2621869	41.671	Chr08	38078139	38078399
Marker2627086	42.37	Chr08	27900565	27900865
Marker2624661	42.37	Chr08	28029020	28029262
Marker2699814	42.37	Chr08	30216220	30216524
Marker2727954	42.37	Chr08	31249734	31250029
Marker2629242	42.37	Chr08	32000472	32000747
Marker2646525	42.37	Chr08	32327952	32328236
Marker2666656	42.37	Chr08	36728972	36729261
Marker2661689	43.069	Chr08	24850351	24850618
Marker2716369	44.126	Chr08	25567138	25567427
Marker2698310	44.126	Chr08	26728756	26729019
Marker2692241	44.126	Chr08	26824582	26824823
Marker2725370	44.126	Chr08	27643014	27643295
Marker2648827	44.473	Chr08	25315354	25315615
Marker2661345	45.53	Chr08	23703828	23704126
Marker2697937	46.229	Chr08	22396725	22396996
Marker2690175	47.648	Chr08	22349677	22349998
Marker2624911	49.876	Chr08	22347747	22348054
Marker2710215	52.105	Chr08	21717978	21718243
Marker2697482	52.804	Chr08	20975263	20975528
Marker2720039	52.804	Chr08	20984864	20985127
Marker2652402	52.804	Chr08	21035262	21035516
Marker2622706	52.804	Chr08	21112464	21112774
Marker2687998	52.804	Chr08	21129425	21129696
Marker2609767	54.223	Chr08	20971329	20971622
Marker2635746	55.28	Chr08	20218068	20218332
Marker2671224	56.336	Chr08	20048020	20048285
Marker2715861	57.036	Chr08	20001467	20001722
Marker2654074	57.383	Chr08	20029166	20029439
Marker2645337	58.454	Chr08	19961381	19961669
Marker2633370	60.28	Chr08	18489440	18489748
Marker2726994	60.984	Chr08	18400145	18400444
Marker2656708	61.684	Chr08	18254810	18255089
Marker2687774	62.031	Chr08	18380058	18380333
Marker2600882	62.031	Chr08	18441894	18442172
Marker2683287	62.031	Chr08	18475097	18475374
Marker2687922	62.031	Chr08	18489042	18489334
Marker2667030	63.103	Chr08	18198306	18198597
Marker2644774	66.069	Chr08	18078028	18078304
Marker2680226	67.125	Chr08	17844550	17844857
Marker2631340	67.825	Chr08	17785618	17785919
Marker2651744	68.524	Chr08	17705901	17706163
Marker2608151	71.516	Chr08	17692795	17693076
Marker2706752	79.255	Chr08	16023092	16023375
Marker2645532	85.142	Chr08	14402679	14402959
Marker2601775	87.717	Chr08	13936440	13936713
Marker2715797	88.417	Chr08	13692384	13692693
Marker2634911	88.417	Chr08	13701139	13701407
Marker2680112	88.764	Chr08	13583122	13583420
Marker2720383	88.764	Chr08	13691970	13692278
Marker2698518	89.111	Chr08	13288516	13288780
Marker2674903	89.111	Chr08	13337252	13337520
Marker2616894	89.111	Chr08	13341072	13341324
Marker2725624	89.111	Chr08	13352366	13352621
Marker2679113	89.111	Chr08	13419270	13419529
Marker2713542	89.111	Chr08	13453691	13453979
Marker2615022	89.111	Chr08	13465008	13465264
Marker2726981	89.111	Chr08	13520574	13520848
Marker2711030	89.111	Chr08	13535834	13536101
Marker2687783	89.458	Chr08	13168338	13168609
Marker2687836	89.458	Chr08	13203644	13203922
Marker2638844	89.458	Chr08	13211726	13211994
Marker2671769	90.158	Chr08	12908268	12908540
Marker2689417	90.158	Chr08	12979223	12979526
Marker2731674	90.158	Chr08	13109227	13109517
Marker2606943	90.505	Chr08	12800615	12800883
Marker2658541	90.852	Chr08	12733469	12733772
Marker2603902	90.852	Chr08	12763680	12763957
Marker2600682	91.552	Chr08	12624720	12625002
Marker2716424	92.251	Chr08	12576163	12576468
Marker2730765	92.95	Chr08	12519150	12519434
Marker2696215	93.65	Chr08	12231391	12231661
Marker2639459	93.65	Chr08	12309253	12309537
Marker2643817	93.65	Chr08	12432864	12433176
Marker2626670	93.65	Chr08	12441298	12441586
Marker2708178	93.65	Chr08	12465311	12465586
Marker2710495	93.997	Chr08	12182472	12182739
Marker2626835	93.997	Chr08	12295258	12295536
Marker2669796	94.696	Chr08	12175585	12175903
Marker2647423	95.396	Chr08	11735317	11735574
Marker2655900	96.095	Chr08	11520732	11521021
Marker2690044	96.095	Chr08	11661716	11662008
Marker2616571	96.095	Chr08	11672573	11672852
Marker2670877	96.095	Chr08	11729648	11729929
Marker2627746	96.442	Chr08	11332154	11332429
Marker2727115	97.141	Chr08	11163344	11163626
Marker2709747	97.141	Chr08	11219495	11219757
Marker2672900	97.141	Chr08	11244270	11244571
Marker2633109	98.205	Chr08	11110360	11110624
Marker2705583	100.381	Chr08	10641534	10641800
Marker2627440	102.167	Chr08	10431110	10431411
Marker2638863	102.867	Chr08	10281103	10281387
Marker2702222	103.214	Chr08	10129018	10129305
Marker2699048	103.561	Chr08	9992058	9992344
Marker2727623	104.618	Chr08	9943830	9944146
Marker2696788	106.036	Chr08	9076486	9076785
Marker2662125	106.036	Chr08	9147818	9148105
Marker2653911	106.384	Chr08	9318312	9318603
Marker2720519	107.44	Chr08	9034894	9035171
Marker2723780	107.44	Chr08	9057213	9057473
Marker2607468	107.787	Chr08	8759576	8759856
Marker2699628	109.206	Chr08	8709476	8709744
Marker2668565	110.263	Chr08	7915666	7915919
Marker2603004	111.681	Chr08	7846362	7846635
Marker2617141	112.381	Chr08	7662329	7662641
Marker2667699	112.728	Chr08	7646775	7647063
Marker2708239	115.651	Chr08	7525444	7525723
Marker2655020	120.244	Chr08	5706738	5707024
Marker2609435	124.039	Chr08	5269281	5269588
Marker2603063	124.743	Chr08	5170383	5170686
Marker2709461	125.091	Chr08	5159053	5159357
Marker2644417	125.438	Chr08	4811341	4811592
Marker2649553	125.438	Chr08	4821325	4821574
Marker2654243	125.438	Chr08	5011017	5011328
Marker2702844	125.438	Chr08	5020234	5020513
Marker2653652	125.438	Chr08	5090871	5091133
Marker2706298	125.785	Chr08	4728217	4728488
Marker2647947	126.132	Chr08	4673141	4673441
Marker2729669	127.945	Chr08	4598252	4598552
Marker2664476	132.677	Chr08	3002525	3002809
Marker2726667	136.457	Chr08	2998487	2998799
Marker2642487	139.033	Chr08	2165407	2165664
Marker2645994	139.742	Chr08	1833745	1834026
Marker2726921	139.742	Chr08	2140022	2140330
[truncated: 4,161 more rows]

## Sheet: Table S3
Table S3. The characters of 85 QTL associated with P efficiency-related traits.
Number	QTL	QTL Name	Traits	Phosphorus (P) levels	Environments	Years	Chromosomes	Markers	Lod score	Additive	R2
1	q1	q1(PAE05-E2)	P absorb efficiency	Low P	E2	2005	1	Marker338587	3.70255	1.2314	9.55167
2	q1	q1(SDW05-E2)	Shoot dry weight	Low P	E2	2005	1	Marker379257	3.50355	0.217094	8.7213
3	q1	q1(TDW05-E2)	Total dry weight	Low P	E2	2005	1	Marker323096	2.97475	0.230475	6.92793
4	q2	q2(PAE05-E2)	P absorb efficiency	Low P	E2	2005	2	Marker2377055	3.84872	-1.51796	9.86782
5	q2	q2(PH06-E2)	Plant height	Low P	E2	2006	2	Marker2405406	3.20399	-0.522965	7.55246
6	q2	q2(RDW05-E3)	Root dry weight	Ratio of low and high P	E3	2005	2	Marker2456505	4.73845	-0.0510921	10.9528
7	q2	q2(RDW06-E2)	Root dry weight	Low P	E2	2006	2	Marker2373489	3.62988	-0.0363599	8.16568
8	q2	q2(RDW05-E2)	Root dry weight	Low P	E2	2005	2	Marker2422872	3.38207	-0.0563778	7.6464
9	q2	q2(SDW05-E2)	Shoot dry weight	Low P	E2	2005	2	Marker2407344	3.84767	-0.215486	8.89441
10	q2	q2(TDW05-E2)	Total dry weight	Low P	E2	2005	2	Marker2407344	3.34918	-0.234099	7.29793
11	q3	q3(SDW06-E2)	Shoot dry weight	Low P	E2	2006	3	Marker962011	3.15901	-0.100903	6.78333
12	q3	q3(TDW06-E2)	Total dry weight	Low P	E2	2006	3	Marker936180	3.98024	-0.126947	7.94922
13	q4-1	q4-1(SDW05-E3)	Shoot dry weight	Ratio of low and high P	E3	2005	4	Marker41910	4.32889	0.0876348	11.2508
14	q4-1	q4-1(TDW05-E3)	Total dry weight	Ratio of low and high P	E3	2005	4	Marker41910	3.95175	0.0720402	10.9671
15	q4-2	q4-2(PC06-E1)	P concentration	High P	E1	2006	4	Marker14956	4.08188	-0.0886941	7.41852
16	q4-2	q4-2(PH06-E1)	Plant height	High P	E1	2006	4	Marker63513	8.56847	-0.831024	28.0967
17	q4-2	q4-2(PH06-E2)	Plant height	Low P	E2	2006	4	Marker63513	5.8095	-0.645046	12.954
18	q4-2	q4-2(PUE05-E3)	P use efficiency	Ratio of low and high P	E3	2005	4	Marker14956	3.64979	-0.151928	8.54327
19	q4-2	q4-2(RDW06-E1)	Root dry weight	High P	E1	2006	4	Marker63513	3.36431	-0.0351077	8.23996
20	q4-2	q4-2(TDW06-E1)	Total dry weight	High P	E1	2006	4	Marker63513	6.48108	-0.219937	14.8269
21	q4-2	q4-2(TDW06-E2)	Total dry weight	Low P	E2	2006	4	Marker63513	4.01491	-0.12839	8.04765
22	q6	q6(APA06-E3)	Acid phosphatase activity	Ratio of low and high P	E3	2006	6	Marker2151148	3.62124	0.0915968	7.97469
23	q6	q6(RDW06-E1)	Root dry weight	High P	E1	2006	6	Marker2046830	3.32642	0.034965	7.37463
24	q6	q6(RDW05-E1)	Root dry weight	High P	E1	2005	6	Marker2124636	3.29473	0.053995	7.42741
25	q7	q7(PC06-E1)	P concentration	High P	E1	2006	7	Marker2525208	3.7543	-0.144143	7.73082
26	q7	q7(PUE06-E1)	P use efficiency	High P	E1	2006	7	Marker2525208	3.8898	0.0360804	9.93414
27	q7	q7(PUE06-E3)	P use efficiency	Ratio of low and high P	E3	2006	7	Marker2476922	4.03825	-0.197954	10.4625
28	q8	q8(APA06-E2)	Acid phosphatase activity	Low P	E2	2006	8	Marker2715797	3.77962	-4.00022	11.9106
29	q8	q8(APA06-E3)	Acid phosphatase activity	Ratio of low and high P	E3	2006	8	Marker2634911	3.01794	-0.0810935	6.63756
30	q8	q8(PC05-E1)	P concentration	High P	E1	2005	8	Marker2634911	6.31	-0.13	17.11
31	q8	q8(PUE05-E3)	P use efficiency	Ratio of low and high P	E3	2005	8	Marker2634911	5.23	-0.06	11.56
32	q8	q8(PUE06-E3)	P use efficiency	Ratio of low and high P	E3	2006	8	Marker2634911	4.22	-0.08	12.52
33	q9	q9(APA06-E1)	Acid phosphatase activity	High P	E1	2006	9	Marker1544631	3.91007	4.90286	8.91972
34	q9	q9(PC05-E1)	P concentration	High P	E1	2005	9	Marker1603422	3.1867	-0.224464	7.51011
35	q9	q9(PUE05-E1)	P use efficiency	High P	E1	2005	9	Marker1603422	3.0597	0.0185725	7.12423
36	q9	q9(APA06-E3)	Acid phosphatase activity	Ratio of low and high P	E3	2006	9	Marker1543731	3.03451	-0.0858774	6.69561
37	q9	q9(RDW05-E1)	Root dry weight	High P	E1	2005	9	Marker1603422	2.82453	-0.0498604	5.80502
38	q10	q10(APA06-E2)	Acid phosphatase activity	Low P	E2	2006	10	Marker641231	4.2353	1.22711	9.75515
39	q13-1	q13-1(RDW05-E1)	Root dry weight	High P	E1	2005	13	Marker1778051	3.73652	0.0610606	9.37539
40	q13-1	q13-1(SDW06-E1)	Shoot dry weight	High P	E1	2006	13	Marker1786250	2.9902	-0.126677	6.97684
41	q13-1	q13-1(TDW06-E1)	Total dry weight	High P	E1	2006	13	Marker1786250	4.8049	-0.189711	11.2414
42	q13-2	q13-2(PH06-E2)	Plant height	Low P	E2	2006	13	Marker1719580	4.62681	-0.586422	9.11254
43	q13-2	q13-2(RDW06-E3)	Root dry weight	Ratio of low and high P	E3	2006	13	Marker1689615	2.99412	-0.0213349	7.3768
44	q13-2	q13-2(RDW05-E3)	Root dry weight	Ratio of low and high P	E3	2005	13	Marker1719580	2.67583	-0.0363539	5.43583
45	q14	q14(PUE05-E2)	P use efficiency	Low P	E2	2005	14	Marker506213	3.39901	0.0495928	8.6707
46	q14	q14(RDW06-E3)	Root dry weight	Ratio of low and high P	E3	2006	14	Marker559636	4.59858	-0.026001	10.9893
47	q14	q14(RDW06-E2)	Root dry weight	Low P	E2	2006	14	Marker505734	3.82662	-0.0298825	7.50872
48	q14	q14(SDW06-E2)	Shoot dry weight	Low P	E2	2006	14	Marker473565	3.25666	-0.106463	7.09971
49	q14	q14(TDW06-E2)	Total dry weight	Low P	E2	2006	14	Marker473565	3.93882	-0.129022	7.92715
50	q15	q15(RDW06-E2)	Root dry weight	Low P	E2	2006	15	Marker1243172	4.16755	-0.031603	8.22155
51	q15	q15(PC06-E1)	P concentration	High P	E1	2006	15	Marker1243172	3.3999	-0.136146	9.93259
52	q15	q15(RDW06-E1)	Root dry weight	High P	E1	2006	15	Marker1257946	4.38623	-0.0404506	10.6088
53	q15	q15(PH06-E1)	Plant height	High P	E1	2006	15	Marker1381067	5.49471	-0.645109	10.9825
54	q15	q15(PH06-E2)	Plant height	Low P	E2	2006	15	Marker1381067	5.56115	-0.585665	14.9661
55	q15	q15(TDW06-E1)	Total dry weight	High P	E1	2006	15	Marker1381067	5.1891	-0.20076	15.717
56	q15	q15(PUE05-E2)	P use efficiency	Low P	E2	2005	15	Marker1358489	3.85107	0.0523018	10.1669
57	q15	q15(SDW06-E2)	Shoot dry weight	Low P	E2	2006	15	Marker1358489	6.32072	-0.158047	16.314
58	q15	q15(TDW06-E2)	Total dry weight	Low P	E2	2006	15	Marker1358489	6.48519	-0.17246	18.5074
59	q15	q15(PUE06-E3)	P use efficiency	Ratio of low and high P	E3	2006	15	Marker1358489	4.01022	0.176591	8.24652
60	q16	q16(PC05-E1)	P concentration	High P	E1	2005	16	Marker1134679	4.1064	-0.26545	9.81317
61	q16	q16(PUE05-E1)	P use efficiency	High P	E1	2005	16	Marker1134679	3.22261	0.0193428	7.52227
62	q17	q17(PC05-E2)	P concentration	Low P	E2	2005	17	Marker2031528	3.97236	0.26101	9.62699
63	q17	q17(PUE05-E2)	P use efficiency	Low P	E2	2005	17	Marker2031528	4.64363	-0.0238261	11.3089
64	q17	q17(APA06-E3)	Acid phosphatase activity	Ratio of low and high P	E3	2006	17	Marker1964844	3.05959	-0.0827104	6.71406
65	q17	q17(PAE06-E3)	P absorb efficiency	Ratio of low and high P	E3	2006	17	Marker2041279	3.62128	-0.0746364	8.14854
66	q17	q17(PAE05-E3)	P absorb efficiency	Ratio of low and high P	E3	2005	17	Marker2031528	4.2201	-0.137171	11.1466
67	q17	q17(RDW05-E3)	Root dry weight	Ratio of low and high P	E3	2005	17	Marker1958411	3.03786	-0.0403759	6.72014
68	q17	q17(SDW05-E2)	Shoot dry weight	Low P	E2	2005	17	Marker1964844	5.1148	-0.261428	12.3659
69	q17	q17(TDW05-E2)	Total dry weight	Low P	E2	2005	17	Marker1964844	6.26356	-0.36286	15.1257
70	q18-1	q18-1(PH06-E1)	Plant height	High P	E1	2006	18	Marker2194216	4.11803	-0.032941	8.59766
71	q18-1	q18-1(PAE05-E1)	P absorb efficiency	High P	E1	2005	18	Marker2307200	3.03111	1.48248	7.52636
72	q18-1	q18-1(PAE06-E2)	P absorb efficiency	Low P	E2	2006	18	Marker2194216	3.15481	-0.662265	7.6966
73	q18-1	q18-1(PH06-E2)	Plant height	Low P	E2	2006	18	Marker2307200	2.89848	-0.413515	8.51564
74	q18-1	q18-1(PC06-E3)	P concentration	Ratio of low and high P	E3	2006	18	Marker2307200	2.7745	-0.0818318	6.65362
75	q18-1	q18-1(SDW05-E3)	Shoot dry weight	Ratio of low and high P	E3	2005	18	Marker2307200	3.39919	-0.0720255	7.92981
76	q18-1	q18-1(TDW06-E3)	Total dry weight	Ratio of low and high P	E3	2006	18	Marker2194216	3.50122	-0.0345793	16.0893
77	q18-1	q18-1(TDW05-E3)	Total dry weight	Ratio of low and high P	E3	2005	18	Marker2307200	3.61097	-0.0615388	13.378
78	q18-1	q18-1(RDW05-E1)	Root dry weight	High P	E1	2005	18	Marker2307200	3.31491	0.0562215	7.52758
79	q18-1	q18-1(TDW05-E1)	Total dry weight	High P	E1	2005	18	Marker2307200	3.50901	0.264435	14.314
80	q18-2	q18-2(RDW06-E2)	Root dry weight	Low P	E2	2006	18	Marker2329091	4.11803	-0.032941	15.5977
81	q18-2	q18-2(PH06-E2)	Plant height	Low P	E2	2006	18	Marker2329091	2.89848	-0.413515	5.51564
82	q19	q19(RDW06-E2)	Root dry weight	Low P	E2	2006	19	Marker1014646	2.75999	0.0253042	5.14391
83	q20	q20(PAE06-E3)	P absorb efficiency	Ratio of low and high P	E3	2006	20	Marker1445001	3.54282	-0.0733394	7.95307
84	q20	q20(RDW05-E3)	Root dry weight	Ratio of low and high P	E3	2005	20	Marker1445001	3.20955	-0.0402203	6.61501
85	q20	q20(TDW05-E3)	Total dry weight	Ratio of low and high P	E3	2005	20	Marker1499237	2.95853	0.225182	8.01015

## Sheet: Table S4
Table S4. Predicted candidate genes associated with P efficiency in QTL region.
Number	Name	Position (Kb)	Annotations	Fold change
1	Glyma.02G266700	Chr02:45130330..45135423 (5.09 Kb)	Hydrolase activity	3.5
2	Glyma.02G267500	Chr02:45181978..45189199 (7.22 Kb)	Zinc finger protein	2.2
3	Glyma.02G267900	Chr02:45246826..45252523 (5.7 Kb)	Phosphatase activity	6.8
4	Glyma.04G212900	Chr04:48453942..48461185 (7.25 Kb)	Shikimate kinase activity	6.4
5	Glyma.04G214000	Chr04:48562634..48564090 (1.46 Kb)	Pectinesterase activity	2550
6	Glyma.04G214400	Chr04:48601704..48611552 (9.85 Kb)	Glycosyl transferase
7	Glyma.13G161900	Chr13:27747292..27753585 (6.29 Kb)	Acid phosphatase-related	2.6
8	Glyma.18G196200	Chr18:47097341..47135086 (37.75 Kb)	Phosphatase activity, specificity phosphatase
9	Glyma.18G198000	Chr18:47564454..47569225 (4.77 Kb)	Protein kinase activity	8.5
10	Glyma.18G198200	Chr18:47593730..47598007 (4.28 Kb)	Protein tyrosine kinase activity,ATP binding
11	Glyma.18G198800	Chr18:47704230..47709555 (5.33 Kb)	Protein phosphorylation	4.7
12	Glyma.18G199000	Chr18:47724730..47729916 (5.19 Kb)	Protein kinase activity	6.9
13	Glyma.18G199100	Chr18:47764821..47765735 (916 b)	Protein tyrosine kinase activity	4.9
14	Glyma.18G199200	Chr18:47800353..47806058 (5.71 Kb)	Protein kinase activity

## Sheet: Table S5
Table S5. The characters of 106 epistasis loci associated with P efficiency-related traits across years and environments.
Traits	QTL	Chrom.	Marker	QTL	Chrom.	Marker	Effect	R2
TDW06-E1	eq3-TDW06-E1	3	Marker950668	eq15-TDW06-E1	15	Marker1376068	0.1649	7
PH06-E1	eq14-PH06-E1	14	Marker557825	eq18-PH06-E1	18	Marker2296460	0.3527	2.8
PAE06-E1	eq14-PAE06-E1	14	Marker464494	eq17-PAE06-E1	17	Marker1996289	0.7244	5.7
PAE06-E1	eq14-PAE06-E1	14	Marker491988	eq17-PAE06-E1	17	Marker1996289	-0.5651	2.6
SDW05-E1	eq1-SDW05-E1	1	Marker423027	eq14-SDW05-E1	14	Marker571302	0.1363	3.9
SDW05-E1	eq14-SDW05-E1	14	Marker473453	eq14-SDW05-E1	14	Marker571302	-0.1581	3.3
TDW05-E1	eq1-TDW05-E1	1	Marker423027	eq14-TDW05-E1	14	Marker571302	0.1372	3.2
TDW05-E1	eq10-TDW05-E1	10	Marker701432	eq15-TDW05-E1	15	Marker1384748	0.1361	2.7
PAE05-E1	eq4-PAE05-E1	4	Marker51387	eq17-PAE05-E1	17	Marker2027734	2.0239	5
PAE05-E1	eq4-PAE05-E1	4	Marker51387	eq4-PAE05-E1	4	Marker51387	1.4233	3.7
PC05-E1	eq17-PC05-E1	17	Marker2035703	eq17-PC05-E1	17	Marker1927177	-0.4376	6.6
PH06-E2	eq7-PH06-E2	7	Marker2476021	eq17-PH06-E2	17	Marker1976895	0.3139	3.6
PH06-E2	eq15-PH06-E2	15	Marker1376068	eq17-PH06-E2	17	Marker1976895	-0.3329	2.7
PH06-E2	eq7-PH06-E2	7	Marker2476021	eq18-PH06-E2	18	Marker2318473	0.2509	2.5
PC06-E2	eq2-PC06-E2	2	Marker2438535	eq4-PC06-E2	4	Marker51387	-0.2433	10.1
PAE06-E2	eq3-PAE06-E2	3	Marker868555	eq14-PAE06-E2	14	Marker571302	0.3795	3.3
PAE06-E2	eq1-PAE06-E2	1	Marker338587	eq3-PAE06-E2	3	Marker868555	-0.3742	2.9
PAE06-E2	eq14-PAE06-E2	14	Marker545977	eq16-PAE06-E2	16	Marker1179852	-0.4082	2.9
APA06-E2	eq17-APA06-E2	17	Marker1996289	eq17-APA06-E2	17	Marker1996289	-4.2819	4.7
APA06-E2	eq14-APA06-E2	14	Marker545977	eq17-APA06-E2	17	Marker1996289	3.7127	3.9
APA06-E2	eq1-APA06-E2	1	Marker281902	eq14-APA06-E2	14	Marker571302	-3.5229	2.9
RDW05-E2	eq3-RDW05-E2	3	Marker963484	eq4-RDW05-E2	4	Marker51387	-0.0295	2
SDW05-E2	eq10-SDW05-E2	10	Marker701432	eq13-SDW05-E2	13	Marker1682791	0.114	2.1
TDW05-E2	eq12-TDW05-E2	12	Marker264262	eq13-TDW05-E2	13	Marker1698330	-0.1592	2.9
TDW05-E2	eq1-TDW05-E2	1	Marker430312	eq13-TDW05-E2	13	Marker1698330	-0.1458	2.3
PAE05-E2	eq3-PAE05-E2	3	Marker977955	eq4-PAE05-E2	4	Marker51387	1.3169	5
PAE05-E2	eq15-PAE05-E2	15	Marker1376068	eq17-PAE05-E2	17	Marker2013875	-0.8381	2.6
PAE05-E2	eq7-PAE05-E2	7	Marker2490897	eq14-PAE05-E2	14	Marker571302	0.7818	2.1
PC05-E2	eq3-PC05-E2	3	Marker923093	eq17-PC05-E2	17	Marker2013875	0.1137	2.8
PC05-E2	eq7-PC05-E2	7	Marker2490897	eq17-PC05-E2	17	Marker1996289	0.0946	2.5
PC05-E2	eq3-PC05-E2	3	Marker923093	eq7-PC05-E2	7	Marker2490897	-0.131	2.3
PC06-E3	eq1-PC06-E3	1	Marker423027	eq11-PC06-E3	11	Marker816639	0.0781	2.6
PC06-E3	eq5-PC06-E3	5	Marker1919369	eq15-PC06-E3	15	Marker1289032	-0.0446	2.2
PUE06-E3	eq4-PUE06-E3	4	Marker51387	eq4-PUE06-E3	4	Marker51387	-0.0889	3
APA06-E3	eq4-APA06-E3	4	Marker131636	eq14-APA06-E3	14	Marker464494	0.0675	5.4
SDW05-E3	eq1-SDW05-E3	1	Marker423027	eq20-SDW05-E3	20	Marker1492169	0.0588	2.5
PUE05-E3	eq3-PUE05-E3	3	Marker977955	eq4-PUE05-E3	4	Marker148302	0.9634	18.8
PUE05-E3	eq3-PUE05-E3	3	Marker923093	eq3-PUE05-E3	3	Marker920668	-0.6765	17.2
PUE05-E3	eq3-PUE05-E3	3	Marker868376	eq4-PUE05-E3	4	Marker53113	-0.5977	12.8
PAE05-E3	eq13-PAE05-E3	13	Marker1765850	eq20-PAE05-E3	20	Marker1403881	-0.0575	2
PC05-E3	eq4-PC05-E3	4	Marker51387	eq8-PC05-E3	8	Marker2687783	-0.083	7.6
